# Supplementary material for: A pan-kidney cancer study identifies subtype specific perturbations on pathways with potential drivers in renal cell carcinoma
Source: BMC Med Genomics. 2020 Dec 28;13(Suppl 11):190. doi: 10.1186/s12920-020-00827-5 (PMC7771093; doi:10.1186/s12920-020-00827-5)
Supplement: Supplementary file 1 — Additional file 1: Table S1. Differentially expressed genes within pathways. [file 12920_2020_827_MOESM1_ESM.xlsx]

## Sheet: ccRCC
Hugo_Symbol	pathway_num	baseMean	log2FoldChange	lfcSE	stat	pvalue	padj	adj_tvalue
A4GALT	1	3151.29	0.600525	0.0610953	9.8293	8.41995e-23	2.09919e-22	9.8293
AACS	1	1491.81	-0.769437	0.0532114	-14.46	2.16806e-47	9.50499e-47	-14.46
AADAT	2	226.169	-0.693017	0.0579055	-11.9681	5.22238e-33	1.67196e-32	-5.98404
AASS	1	1232.66	-0.818681	0.0771208	-10.6156	2.52282e-26	6.89977e-26	-10.6156
ABAT	5	3443.5	-3.10997	0.118268	-26.296	2.12945e-152	5.95388e-151	-5.2592
ABCA1	1	5772.61	1.75797	0.0730585	24.0625	6.17666e-128	1.10556e-126	24.0625
ABCA12	1	377.692	3.5245	0.154349	22.8346	2.08087e-115	3.04172e-114	22.8346
ABCA3	1	3570.31	0.612601	0.0642458	9.53528	1.49482e-21	3.60226e-21	9.53528
ABCA4	1	498.119	-5.16938	0.205837	-25.1139	3.50399e-139	7.86934e-138	-25.1139
ABCA6	1	222.537	-0.6366	0.172707	-3.686	0.000227802	0.000305915	-3.686
ABCA8	1	510.612	-2.17792	0.158907	-13.7056	9.39409e-43	3.71395e-42	-13.7056
ABCA9	1	121.178	-1.01056	0.133467	-7.57161	3.6864e-14	7.17474e-14	-7.57161
ABCB1	1	3203.38	-1.58097	0.117008	-13.5116	1.33586e-41	5.16133e-41	-13.5116
ABCB4	1	270.268	1.9094	0.126814	15.0567	3.12191e-51	1.47334e-50	15.0567
ABCB6	1	2388.02	1.51219	0.0676363	22.3577	1.01711e-110	1.37686e-109	22.3577
ABCC1	1	3879.12	0.800873	0.0551434	14.5235	8.60487e-48	3.79745e-47	14.5235
ABCC3	1	8743.93	2.44039	0.0935459	26.0877	5.03228e-150	1.35473e-148	26.0877
ABCC5	1	1875.83	-0.601659	0.0618863	-9.72201	2.42938e-22	5.97272e-22	-9.72201
ABCD1	2	1348.34	0.959383	0.0537785	17.8395	3.48723e-71	2.38552e-70	8.91976
ABCD2	2	80.352	0.84703	0.119857	7.067	1.58318e-12	2.91129e-12	3.5335
ABCD3	2	4379.9	-0.89623	0.0525791	-17.0454	3.78434e-65	2.34956e-64	-8.52268
ABCG1	1	3366.96	1.33649	0.0599205	22.3043	3.35411e-110	4.493e-109	22.3043
ABCG2	1	1015.01	1.1289	0.108259	10.4277	1.85265e-25	4.95945e-25	10.4277
ABCG4	1	25.8452	-0.636023	0.100093	-6.35432	2.09356e-10	3.58516e-10	-6.35432
ABCG5	1	13.3746	-0.929297	0.113185	-8.21039	2.2047e-16	4.58666e-16	-8.21039
ABL2	2	2788.6	0.957355	0.0550835	17.3801	1.16804e-67	7.51511e-67	8.69004
ABLIM1	1	10048.4	-0.829983	0.0502635	-16.5126	2.97549e-61	1.71332e-60	-16.5126
ABLIM3	1	6029.59	2.22909	0.10016	22.2552	1.00452e-109	1.33062e-108	22.2552
ABO	1	392.583	-0.88676	0.163513	-5.42319	5.85447e-08	9.16906e-08	-5.42319
ACAA1	5	4757.64	-1.73286	0.0657842	-26.3416	6.40379e-153	1.80869e-151	-5.26832
ACACA	3	1778.22	-0.624045	0.0527934	-11.8205	3.05843e-32	9.63615e-32	-3.94017
ACACB	4	2605.96	-1.22607	0.0674638	-18.1737	8.33705e-74	6.00123e-73	-4.54343
ACAD8	1	1510.67	-1.25159	0.0431483	-29.0068	5.40526e-185	2.60327e-183	-29.0068
ACADL	2	2038.02	0.652165	0.109394	5.96161	2.49757e-09	4.10611e-09	2.98081
ACADM	5	5958.3	-1.4825	0.0754522	-19.6481	5.99745e-86	5.26008e-85	-3.92963
ACADSB	2	4479.09	-2.05285	0.0778143	-26.3814	2.2402e-153	6.42525e-152	-13.1907
ACAP1	1	477.426	2.45398	0.117208	20.9369	2.46853e-97	2.69565e-96	20.9369
ACAT1	8	10138.6	-1.50669	0.0808412	-18.6376	1.5912e-77	1.22361e-76	-2.3297
ACAT2	8	771.103	-0.610401	0.0433983	-14.0651	6.22412e-45	2.58586e-44	-1.75814
ACCN1	1	43.0385	-2.17771	0.188728	-11.5389	8.40312e-31	2.56277e-30	-11.5389
ACE	2	3076.85	0.930862	0.111197	8.3713	5.69856e-17	1.20723e-16	4.18565
ACHE	1	266.179	1.2061	0.145602	8.2835	1.19604e-16	2.50797e-16	8.2835
ACLY	1	21109.1	1.46022	0.0543986	26.843	1.01782e-158	3.18814e-157	26.843
ACO1	2	5759.72	-1.10145	0.0718623	-15.3273	5.02827e-53	2.46372e-52	-7.66363
ACO2	2	14863.2	-0.613519	0.05917	-10.3688	3.43944e-25	9.13383e-25	-5.18438
ACOT1	1	1717.66	-1.16719	0.0797002	-14.6447	1.45615e-48	6.54578e-48	-14.6447
ACOT2	1	1019.46	-1.2168	0.0665778	-18.2763	1.27828e-74	9.37143e-74	-18.2763
ACOX1	5	4518.82	-0.923699	0.0455846	-20.2634	2.70665e-91	2.61926e-90	-4.05268
ACOX2	3	984.58	-2.08306	0.105962	-19.6584	4.89581e-86	4.30749e-85	-6.55281
ACP6	1	704.148	-0.680566	0.0573715	-11.8624	1.85475e-32	5.86703e-32	-11.8624
ACPP	1	631.709	-6.07451	0.130178	-46.6632	0	0	-46.6632
ACSL1	4	15679.8	-0.825489	0.0781564	-10.562	4.47009e-26	1.21417e-25	-2.6405
ACSL3	4	3434.18	-0.919411	0.0433108	-21.2282	5.24145e-100	5.95388e-99	-5.30705
ACSL4	4	5918.11	-1.42808	0.0577009	-24.7497	3.12506e-135	6.42121e-134	-6.18742
ACSL5	4	1948.14	0.663204	0.0729286	9.09388	9.55692e-20	2.18909e-19	2.27347
ACSL6	4	111.282	-2.38418	0.163431	-14.5882	3.33676e-48	1.48633e-47	-3.64706
ACSM3	1	2108.98	-1.51955	0.087496	-17.3671	1.46494e-67	9.40725e-67	-17.3671
ACSM5	1	1774.95	0.930381	0.113516	8.19605	2.4842e-16	5.15847e-16	8.19605
ACSS1	3	4353.66	-0.946073	0.0659983	-14.3348	1.32622e-46	5.73134e-46	-4.77827
ACSS2	3	3645.76	-0.78835	0.0599999	-13.1392	1.96319e-39	7.23613e-39	-4.37973
ACSS3	1	1712.11	-0.825926	0.102727	-8.03997	8.98571e-16	1.83728e-15	-8.03997
ACTA2	1	27506.2	1.08182	0.104793	10.3235	5.52026e-25	1.45761e-24	10.3235
ACTC1	3	230.971	0.774619	0.194038	3.9921	6.54911e-05	9.0343e-05	1.3307
ACTG2	1	1550.86	1.84565	0.16251	11.3572	6.83371e-30	2.03424e-29	11.3572
ACTN1	7	9137.19	0.777468	0.0663947	11.7098	1.13565e-31	3.53004e-31	1.67283
ACTN2	7	87.123	1.42098	0.189719	7.48992	6.89133e-14	1.32913e-13	1.06999
ACVR1B	1	4877.58	-0.924399	0.0442929	-20.8701	1.00085e-96	1.0837e-95	-20.8701
ACVR1C	1	36.1395	-1.56441	0.136972	-11.4214	3.27001e-30	9.81828e-30	-11.4214
ACVRL1	2	3826.83	0.942066	0.0660768	14.2571	4.04705e-46	1.7226e-45	7.12857
ACY1	1	7614.77	-2.93087	0.104106	-28.1528	2.21312e-174	9.08361e-173	-28.1528
ADA	2	564.384	2.37891	0.102428	23.2252	2.53426e-119	3.92116e-118	11.6126
ADCY1	11	498.637	-0.740248	0.10408	-7.11231	1.14119e-12	2.10783e-12	-0.646573
ADCY10	1	15.6597	2.17208	0.154733	14.0376	9.1779e-45	3.79788e-44	14.0376
ADCY2	10	223.596	2.94959	0.195064	15.1211	1.17496e-51	5.58935e-51	1.51211
ADCY3	13	2562.08	1.10462	0.0602599	18.331	4.68497e-75	3.4575e-74	1.41007
ADCY7	10	1409.2	1.83867	0.0801747	22.9333	2.16507e-116	3.207e-115	2.29333
ADCY8	12	252.215	3.73593	0.287595	12.9902	1.39016e-38	5.02946e-38	1.08252
ADH1A	6	20.7553	-2.62732	0.186162	-14.113	3.15707e-45	1.31721e-44	-2.35217
ADH1B	6	2442.02	-2.82344	0.18826	-14.9976	7.61497e-51	3.57051e-50	-2.4996
ADH1C	6	303.713	-6.07738	0.18149	-33.4861	7.68029e-246	9.92127e-244	-5.58102
ADH5	6	8981.89	-0.593021	0.0422532	-14.0349	9.52875e-45	3.9411e-44	-2.33916
ADH6	6	790.945	-2.72543	0.164096	-16.6088	6.02268e-62	3.5153e-61	-2.76813
ADI1	1	7944.55	-0.945137	0.0661853	-14.2802	2.90883e-46	1.24448e-45	-14.2802
ADK	1	651.334	-1.22032	0.0446312	-27.3422	1.33563e-164	4.55153e-163	-27.3422
ADORA1	1	437.667	-1.06706	0.150183	-7.10505	1.2028e-12	2.21965e-12	-7.10505
ADORA2A	3	833.212	1.02374	0.0757598	13.513	1.31043e-41	5.06541e-41	4.50434
ADORA2B	3	111.855	1.59081	0.105218	15.1192	1.20945e-51	5.75013e-51	5.03974
ADORA3	1	762.28	3.2842	0.0994266	33.0314	2.87971e-239	3.3794e-237	33.0314
ADRA1B	3	538.228	1.58852	0.0892203	17.8044	6.52997e-71	4.45053e-70	5.93481
ADRA1D	3	11.6896	-1.36229	0.150523	-9.0504	1.42444e-19	3.24985e-19	-3.0168
ADRA2A	1	299.116	-0.713438	0.146011	-4.88619	1.02808e-06	1.53197e-06	-4.88619
ADRA2C	1	493.493	-1.47845	0.118988	-12.4253	1.90537e-35	6.42346e-35	-12.4253
ADRB1	5	35.8693	-3.12907	0.116518	-26.8548	7.4037e-159	2.32345e-157	-5.37097
ADRBK2	3	968.449	0.60092	0.0624162	9.62764	6.11187e-22	1.48705e-21	3.20921
ADSS	2	2395.34	-0.596762	0.040919	-14.584	3.55151e-48	1.5803e-47	-7.29199
ADSSL1	2	3245.94	2.30165	0.122209	18.8338	3.99406e-79	3.15885e-78	9.41688
AFMID	2	1968	-1.38159	0.0645274	-21.4108	1.05912e-101	1.2282e-100	-10.7054
AGAP2	1	358.336	2.88	0.0907288	31.743	3.96667e-221	3.30503e-219	31.743
AGL	1	2245.3	-0.911959	0.0535427	-17.0324	4.72434e-65	2.92772e-64	-17.0324
AGMAT	1	3119.49	-2.48435	0.142383	-17.4483	3.54322e-68	2.30642e-67	-17.4483
AGPAT4	2	733.003	-0.699808	0.0610956	-11.4543	2.23723e-30	6.74894e-30	-5.72716
AGPAT9	2	1818.23	-3.14284	0.11392	-27.5881	1.54552e-167	5.51488e-166	-13.7941
AGT	1	5988.69	1.0129	0.131091	7.72673	1.10349e-14	2.18365e-14	7.72673
AGXT	3	276.872	-4.35828	0.175814	-24.7892	1.17346e-135	2.42613e-134	-8.26305
AGXT2	2	4037.08	-1.24922	0.15892	-7.86069	3.82023e-15	7.65701e-15	-3.93034
AHCY	2	9754.07	-0.636987	0.0667569	-9.54188	1.40264e-21	3.38454e-21	-4.77094
AHCYL1	2	10183.2	-0.735611	0.0336304	-21.8734	4.65271e-106	5.81205e-105	-10.9367
AHCYL2	2	2307.22	-1.03163	0.082626	-12.4855	8.95442e-36	3.04524e-35	-6.24277
AICDA	2	34.0267	4.60844	0.187445	24.5856	1.80074e-133	3.55961e-132	12.2928
AIFM1	1	5247.4	-0.817171	0.0781603	-10.4551	1.38919e-25	3.73498e-25	-10.4551
AIM2	1	96.6247	3.18305	0.162411	19.5987	1.5851e-85	1.38584e-84	19.5987
AK1	1	1125.36	-1.05057	0.0735521	-14.2833	2.78078e-46	1.19062e-45	-14.2833
AK3	1	5029.42	-1.48143	0.0457924	-32.3509	1.34612e-229	1.29663e-227	-32.3509
AK5	1	45.1202	-1.42371	0.143208	-9.94153	2.74571e-23	6.91886e-23	-9.94153
AK7	1	245.141	-1.59557	0.0976612	-16.3378	5.31274e-60	2.99498e-59	-16.3378
AKR1B1	5	16993.4	-0.829166	0.129938	-6.38124	1.75659e-10	3.01523e-10	-1.27625
AKR1B10	3	189.502	0.929089	0.29005	3.2032	0.0013591	0.00175294	1.06773
AKR1C1	2	2796.62	-1.32714	0.126109	-10.5237	6.71679e-26	1.8182e-25	-5.26186
AKR1C2	2	737.123	-0.884918	0.133664	-6.62045	3.58109e-11	6.30018e-11	-3.31022
AKR1C3	3	7516.8	0.72186	0.078608	9.18304	4.19081e-20	9.68863e-20	3.06101
ALAD	1	3948.57	-1.28994	0.0536332	-24.0511	8.12418e-128	1.44948e-126	-24.0511
ALAS1	2	2148.87	-1.21812	0.0421672	-28.8879	1.69485e-183	7.95578e-182	-14.4439
ALAS2	2	36.1031	1.28159	0.20766	6.1716	6.76006e-10	1.13455e-09	3.0858
ALDH1A2	1	1075.02	-2.17235	0.173064	-12.5523	3.86167e-36	1.32627e-35	-12.5523
ALDH1A3	6	1499.99	-1.35761	0.142281	-9.54174	1.40451e-21	3.38806e-21	-1.59029
ALDH1B1	14	3181.54	-1.3353	0.102928	-12.9732	1.73664e-38	6.27208e-38	-0.926656
ALDH1L1	1	6677.65	-1.3083	0.140184	-9.33278	1.03129e-20	2.42767e-20	-9.33278
ALDH2	14	13658	-0.941478	0.0705049	-13.3534	1.13192e-40	4.29079e-40	-0.953813
ALDH3A1	6	78.6278	0.799322	0.123793	6.4569	1.06871e-10	1.85105e-10	1.07615
ALDH3A2	14	9863.33	-0.626432	0.0767752	-8.1593	3.36975e-16	6.96694e-16	-0.582807
ALDH3B1	6	2686.03	0.678994	0.0846957	8.01686	1.08481e-15	2.21237e-15	1.33614
ALDH3B2	6	32.986	-3.55753	0.120865	-29.4338	2.03152e-190	1.03527e-188	-4.90563
ALDH4A1	2	8724.26	-2.18468	0.126497	-17.2707	7.82256e-67	4.98871e-66	-8.63534
ALDH5A1	2	2317.63	-1.01347	0.0711739	-14.2394	5.22e-46	2.21564e-45	-7.11968
ALDH6A1	3	4108.11	-3.33422	0.121763	-27.3828	4.39168e-165	1.51832e-163	-9.12761
ALDH7A1	14	5661.2	-0.692409	0.054508	-12.7029	5.69802e-37	1.98852e-36	-0.90735
ALDH9A1	14	7408.04	-0.671183	0.0471636	-14.2309	5.88831e-46	2.4974e-45	-1.0165
ALDOA	3	102460	1.08131	0.0518173	20.8678	1.05125e-96	1.13754e-95	6.95592
ALDOB	3	59647	-4.80228	0.244892	-19.6098	1.27628e-85	1.11702e-84	-6.53659
ALDOC	3	4708.52	2.51682	0.106178	23.7037	3.30302e-124	5.62797e-123	7.90123
ALOX12B	1	33.3831	2.32646	0.149906	15.5195	2.56219e-54	1.29031e-53	15.5195
ALOX15B	1	186.138	4.52791	0.184308	24.567	2.84467e-133	5.57034e-132	24.567
ALOX5	1	2104.44	2.12585	0.11848	17.9426	5.47896e-72	3.81855e-71	17.9426
ALPI	1	574.583	2.20791	0.265406	8.31897	8.87299e-17	1.86691e-16	8.31897
AMDHD1	1	294.672	-0.587786	0.130753	-4.4954	6.94395e-06	1.00003e-05	-4.4954
AMH	2	15.9928	1.99111	0.177946	11.1894	4.59475e-29	1.34022e-28	5.59471
AMPH	1	128.527	-3.4429	0.158658	-21.7001	2.0468e-104	2.48962e-103	-21.7001
AMT	3	1085.93	-1.41864	0.0811402	-17.4838	1.90275e-68	1.2444e-67	-5.82794
AMY1A	1	9.06603	1.47635	0.174416	8.46456	2.57123e-17	5.51016e-17	8.46456
AMY2A	1	5.46953	1.03859	0.17909	5.79927	6.66041e-09	1.07746e-08	5.79927
AMY2B	1	790.74	1.41879	0.132214	10.731	7.27684e-27	2.01397e-26	10.731
ANAPC13	4	3161.62	-0.933442	0.0449222	-20.7791	6.69069e-96	7.1242e-95	-5.19477
ANGPTL4	1	39044.2	5.17398	0.117468	44.0458	0	0	44.0458
AOX1	5	5798.26	-1.37589	0.158383	-8.68711	3.71784e-18	8.15508e-18	-1.73742
AP1M2	1	1397.32	-2.8951	0.118359	-24.4603	3.91001e-132	7.54125e-131	-24.4603
AP1S2	1	1407.76	0.951355	0.0546014	17.4236	5.45963e-68	3.54005e-67	17.4236
AP3S1	1	2645.57	1.11219	0.0474963	23.4164	2.9066e-121	4.68883e-120	23.4164
APC2	6	17.3572	0.996704	0.115365	8.63954	5.64418e-18	1.23028e-17	1.43992
APIP	1	1007.91	-0.761124	0.0442698	-17.1928	3.00533e-66	1.89557e-65	-17.1928
APLNR	1	3664.3	1.52064	0.124983	12.1667	4.67397e-34	1.5302e-33	12.1667
APOA1	1	21.0452	-0.756795	0.218887	-3.45746	0.000545286	0.000718085	-3.45746
APP	1	91983.3	-0.663404	0.0450056	-14.7405	3.54277e-49	1.61083e-48	-14.7405
AQP1	1	57612.9	-0.81282	0.106957	-7.59948	2.97325e-14	5.80234e-14	-7.59948
AQP3	1	11177.4	-2.14938	0.104413	-20.5855	3.70462e-94	3.82964e-93	-20.5855
AQP4	1	280.496	-1.15896	0.156572	-7.40208	1.34063e-13	2.56167e-13	-7.40208
AQP7	1	462.24	-1.43913	0.132165	-10.8889	1.30225e-27	3.6756e-27	-10.8889
ARAP3	1	2106.39	0.962735	0.0739499	13.0188	9.5715e-39	3.47721e-38	13.0188
AREG	1	193.939	0.618119	0.151429	4.0819	4.46695e-05	6.21242e-05	4.0819
ARG2	1	3894.39	-1.83838	0.148302	-12.3962	2.73863e-35	9.20463e-35	-12.3962
ARHGAP5	2	5585.76	-0.638153	0.0554436	-11.5099	1.17559e-30	3.5696e-30	-5.75497
ARHGDIB	2	13239.7	1.84489	0.0562415	32.803	5.33263e-236	5.80803e-234	16.4015
ARHGEF1	2	4063.97	0.913016	0.0598952	15.2436	1.81721e-52	8.80034e-52	7.62178
ARHGEF4	1	49.1939	-1.12816	0.187864	-6.0052	1.91092e-09	3.15877e-09	-6.0052
ARHGEF6	2	2362.6	1.31036	0.0574268	22.818	3.04121e-115	4.43771e-114	11.409
ARHGEF7	1	4488	0.721188	0.0395105	18.2531	1.95626e-74	1.42728e-73	18.2531
ARNT2	2	2748.1	-1.90651	0.101002	-18.876	1.79526e-79	1.42594e-78	-9.43802
ARPC1A	3	6530.81	0.591994	0.0397067	14.9092	2.87197e-50	1.33385e-49	4.96973
ARPC1B	3	7028.13	0.896196	0.0703204	12.7445	3.347e-37	1.1737e-36	4.24815
ARPC5	3	8419.67	0.783511	0.0400463	19.5651	3.06529e-85	2.66597e-84	6.52172
ARRB2	4	2656.87	1.47738	0.048803	30.2724	2.64624e-201	1.60938e-199	7.5681
ASAH1	2	17131	-0.603026	0.0728361	-8.27922	1.2399e-16	2.59928e-16	-4.13961
ASAH2	1	16.945	-0.648154	0.113726	-5.69926	1.20326e-08	1.92911e-08	-5.69926
ASAP1	2	3302.74	1.20532	0.0535083	22.5259	2.31602e-112	3.20549e-111	11.2629
ASAP2	2	3846.83	-0.923735	0.0551194	-16.7588	4.88389e-63	2.93068e-62	-8.3794
ASAP3	2	1062.1	-1.2753	0.0763373	-16.7061	1.18333e-62	7.03499e-62	-8.35305
ASIP	1	8.35573	1.47228	0.211477	6.9619	3.35723e-12	6.10685e-12	6.9619
ASNS	2	1071.37	0.770039	0.0711732	10.8192	2.79146e-27	7.81272e-27	5.40961
ASS1	2	17606.8	-2.78061	0.112799	-24.6509	3.59905e-134	7.22585e-133	-12.3255
ATF4	5	12898.7	0.801522	0.051507	15.5614	1.3308e-54	6.73646e-54	3.11229
ATG12	2	1268.91	0.952909	0.0373303	25.5264	1.0033e-143	2.43361e-142	12.7632
ATG4D	1	991.381	-0.608905	0.0608487	-10.0069	1.42167e-23	3.60808e-23	-10.0069
ATM	3	4249.78	0.759277	0.0524808	14.4677	1.93815e-47	8.50826e-47	4.82257
ATP1A1	3	80672.5	-2.84025	0.0569267	-49.8932	0	0	-16.6311
ATP1A3	3	74.5715	2.38493	0.169535	14.0675	6.01415e-45	2.49987e-44	4.68917
ATP1B1	3	66931	-1.28333	0.0639079	-20.081	1.08303e-89	1.01506e-88	-6.69365
ATP1B3	3	4925.34	-0.69758	0.0430457	-16.2056	4.60639e-59	2.55189e-58	-5.40185
ATP2A1	2	46.7059	2.70223	0.152863	17.6774	6.25634e-70	4.1954e-69	8.83872
ATP2B2	1	643.618	3.47849	0.153104	22.7198	2.85578e-114	4.09541e-113	22.7198
ATP2B4	1	9358.64	0.926865	0.0522798	17.7289	2.50772e-70	1.69254e-69	17.7289
ATP5A1	4	28912.6	-1.4211	0.046656	-30.4591	9.07318e-204	5.68404e-202	-7.61478
ATP5B	4	38365	-1.13233	0.0460576	-24.5851	1.82431e-133	3.60194e-132	-6.14627
ATP5C1	4	9723.48	-0.60598	0.0414887	-14.6059	2.57528e-48	1.15083e-47	-3.65148
ATP5F1	4	7870.97	-0.704428	0.0386939	-18.2052	4.69652e-74	3.40421e-73	-4.55129
ATP5G1	4	2483.42	-0.857562	0.0687445	-12.4746	1.02679e-35	3.48481e-35	-3.11866
ATP5G3	4	9888.74	-1.0014	0.0560355	-17.8707	1.9932e-71	1.37025e-70	-4.46769
ATP5J	4	4434.41	-0.701962	0.0484598	-14.4854	1.49749e-47	6.59118e-47	-3.62136
ATP5L	1	7051.54	-0.591488	0.0462617	-12.7857	1.97117e-37	6.94306e-37	-12.7857
ATP6V0A4	4	2492.69	-7.06665	0.290377	-24.3361	8.12691e-131	1.51824e-129	-6.08404
ATP6V0B	4	5853.86	-1.00052	0.06028	-16.5979	7.22207e-62	4.19918e-61	-4.14946
ATP6V0D1	4	5159.57	-0.699985	0.0488896	-14.3177	1.6974e-46	7.3089e-46	-3.57942
ATP6V0D2	4	1522.94	-6.28281	0.208314	-30.1603	7.86512e-200	4.64767e-198	-7.54007
ATP6V0E2	3	2275.52	-1.53137	0.083847	-18.2639	1.60473e-74	1.17234e-73	-6.08796
ATP6V1A	3	9422.89	-1.45781	0.0570002	-25.5755	2.8601e-144	6.98836e-143	-8.52516
ATP6V1B1	3	1990.74	-6.19151	0.192483	-32.1665	5.18981e-227	4.85859e-225	-10.7222
ATP6V1C2	3	534.392	-3.48418	0.0818634	-42.5609	0	0	-14.187
ATP6V1D	3	3697.82	-0.787495	0.0459994	-17.1197	1.05832e-65	6.62504e-65	-5.70656
ATP6V1G2	3	67.6845	-1.16471	0.088807	-13.1151	2.69937e-39	9.9255e-39	-4.37169
ATP6V1H	4	3103.37	-1.35156	0.0399905	-33.7971	2.17454e-250	2.97021e-248	-8.44928
AUH	1	1371.24	-1.32341	0.0594543	-22.2593	9.16612e-110	1.21515e-108	-22.2593
AURKA	1	273.954	0.959047	0.078653	12.1934	3.37078e-34	1.10747e-33	12.1934
AVPR1A	3	263.396	-1.12018	0.143415	-7.81074	5.68509e-15	1.1347e-14	-2.60358
AVPR1B	3	99.9417	3.83569	0.145572	26.349	5.26444e-153	1.48942e-151	8.78301
AVPR2	2	230.993	-3.6382	0.145732	-24.965	1.46651e-137	3.19033e-136	-12.4825
AXIN2	5	205.79	-1.2926	0.0862513	-14.9864	9.00448e-51	4.21372e-50	-2.99729
AZI2	1	1916.63	-0.661691	0.0331742	-19.946	1.62505e-88	1.49036e-87	-19.946
B2M	1	187155	1.44052	0.0572732	25.1518	1.35125e-139	3.06356e-138	25.1518
B3GALT1	1	5.37048	1.31241	0.172647	7.60168	2.92304e-14	5.70637e-14	7.60168
B3GALT2	1	53.3775	-1.69321	0.109503	-15.4628	6.18918e-54	3.09162e-53	-15.4628
B3GAT2	2	23.4897	1.33307	0.110824	12.0287	2.50983e-33	8.08658e-33	6.01437
B3GNT3	1	661.875	-0.641296	0.160783	-3.98857	6.64721e-05	9.16736e-05	-3.98857
B3GNT4	1	317.719	1.76942	0.147009	12.0362	2.29388e-33	7.40367e-33	12.0362
B3GNT5	1	1511.01	1.15011	0.0781208	14.7222	4.64203e-49	2.10489e-48	14.7222
B4GALNT1	1	419.833	3.9052	0.182299	21.422	8.33187e-102	9.68216e-101	21.422
B4GALT6	1	375.403	-0.809913	0.0818161	-9.89919	4.19665e-23	1.05353e-22	-9.89919
BAAT	4	106.458	3.55085	0.204359	17.3755	1.26419e-67	8.12748e-67	4.34388
BAX	8	1920.45	0.973106	0.050218	19.3776	1.19197e-83	1.0093e-82	2.4222
BBC3	2	449.551	1.4401	0.0764508	18.837	3.75592e-79	2.97192e-78	9.41851
BCAT1	3	1120.73	1.52885	0.100034	15.2833	9.87858e-53	4.81054e-52	5.09444
BCKDHB	1	1046.07	-1.43891	0.0572809	-25.1203	2.98833e-139	6.7203e-138	-25.1203
BCL2	8	5059.94	0.889237	0.0670921	13.254	4.27959e-40	1.60079e-39	1.65675
BCMO1	1	481.233	1.63778	0.102127	16.0367	7.08648e-58	3.82785e-57	16.0367
BCR	2	3903.82	-1.07575	0.043312	-24.8372	3.55787e-136	7.44829e-135	-12.4186
BDH1	1	617.775	-2.63794	0.129645	-20.3474	4.89909e-92	4.82211e-91	-20.3474
BDH2	1	5817.11	-1.01106	0.0615067	-16.4382	1.01958e-60	5.81657e-60	-16.4382
BDKRB1	4	70.5793	-1.30316	0.169237	-7.70022	1.35836e-14	2.67941e-14	-1.92505
BDKRB2	4	1814.71	-1.45084	0.150519	-9.63892	5.47609e-22	1.33431e-21	-2.40973
BDNF	3	214.554	2.27355	0.136717	16.6296	4.25269e-62	2.4918e-61	5.54321
BHLHA15	1	21.4366	1.89133	0.148683	12.7206	4.54623e-37	1.58856e-36	12.7206
BHLHE41	1	6850.54	2.95676	0.079591	37.1494	4.4884e-302	1.13325e-299	37.1494
BHMT	2	18980.2	-1.19111	0.136609	-8.71914	2.80327e-18	6.16845e-18	-4.35957
BID	7	1085.59	1.3177	0.0541683	24.3261	1.03809e-130	1.93282e-129	3.47516
BIRC3	6	5422.86	2.41997	0.100121	24.1704	4.55873e-129	8.32055e-128	4.0284
BIRC5	2	177.428	2.85106	0.134279	21.2324	4.79562e-100	5.45862e-99	10.6162
BLM	1	99.351	1.4501	0.0895911	16.1857	6.35775e-59	3.51278e-58	16.1857
BLNK	2	836.616	-1.29815	0.0716427	-18.1198	2.22323e-73	1.59072e-72	-9.05991
BMP2	5	1185.54	0.905071	0.0862437	10.4943	9.17168e-26	2.47549e-25	2.09887
BMP6	2	885.393	-1.97372	0.102585	-19.2398	1.71748e-82	1.43244e-81	-9.61992
BMP7	3	275.904	-3.38673	0.290712	-11.6498	2.30047e-31	7.10565e-31	-3.88326
BMP8A	2	407.873	1.50598	0.105232	14.311	1.86713e-46	8.02729e-46	7.15552
BMP8B	2	220.185	1.25697	0.113963	11.0296	2.75017e-28	7.86896e-28	5.51481
BMPR1B	2	511.957	-4.1388	0.208682	-19.8331	1.54248e-87	1.38865e-86	-9.91655
BPNT1	1	1507.78	-0.704067	0.0429163	-16.4056	1.74471e-60	9.91606e-60	-16.4056
BRCA1	1	331.626	0.883606	0.0601918	14.6798	8.68189e-49	3.91967e-48	14.6798
BRCA2	3	166.925	1.83233	0.088788	20.6371	1.2739e-94	1.33009e-93	6.87905
BTC	1	68.9503	-2.42292	0.117121	-20.6874	4.5015e-95	4.73268e-94	-20.6874
BTK	3	498.55	2.41801	0.0972019	24.8762	1.34734e-136	2.85287e-135	8.29206
BUB1	3	227.015	2.92223	0.124293	23.5108	3.15949e-122	5.16681e-121	7.83695
BUB1B	1	172.106	1.64786	0.106333	15.4972	3.62438e-54	1.81972e-53	15.4972
C1QA	3	11268.6	2.76724	0.102422	27.018	9.08318e-161	2.95053e-159	9.006
C1QB	3	12215.4	3.07477	0.104787	29.343	2.93709e-189	1.47421e-187	9.78099
C1QC	3	10001.9	2.90913	0.101836	28.5669	1.73331e-179	7.74369e-178	9.52229
C1R	2	15758.8	1.22468	0.126297	9.69683	3.11025e-22	7.62194e-22	4.84841
C1S	2	19858.9	1.54259	0.132345	11.6558	2.14356e-31	6.62714e-31	5.8279
C2	2	4472.64	2.43733	0.156361	15.5878	8.80599e-55	4.47797e-54	7.79392
C3	3	89863.2	3.30307	0.153629	21.5003	1.54658e-102	1.81495e-101	7.16677
C3AR1	2	1268.55	2.11974	0.0926882	22.8695	9.34029e-116	1.37134e-114	11.4348
C4A	2	86967.1	1.82375	0.118189	15.4308	1.0159e-53	5.04137e-53	7.7154
C5	3	336.461	-1.47004	0.0898081	-16.3687	3.19944e-60	1.80853e-59	-5.45624
C5AR1	2	1165.43	1.5583	0.0914445	17.041	4.0799e-65	2.53118e-64	8.52048
C6	3	586.644	1.67997	0.194043	8.65771	4.8133e-18	1.05151e-17	2.8859
C7	3	14697.4	-3.25542	0.184873	-17.6089	2.10497e-69	1.39806e-68	-5.86963
C8G	3	23.5603	1.11205	0.187079	5.94428	2.77677e-09	4.55613e-09	1.98143
CA12	1	42324.7	-0.633129	0.0836888	-7.56528	3.8704e-14	7.52845e-14	-7.56528
CA13	1	311.348	-0.667088	0.063272	-10.5432	5.46175e-26	1.4816e-25	-10.5432
CA2	2	8101.84	-1.78657	0.0754406	-23.6819	5.54638e-124	9.40232e-123	-11.8409
CA4	2	663.125	-1.58453	0.173351	-9.14061	6.21028e-20	1.43018e-19	-4.5703
CA8	1	305.29	-3.40724	0.161859	-21.0506	2.25743e-98	2.50451e-97	-21.0506
CA9	1	12448.8	7.03132	0.166935	42.1201	0	0	42.1201
CAB39	1	5360.57	-0.725409	0.0365612	-19.841	1.31895e-87	1.18934e-86	-19.841
CAB39L	1	1069.46	-1.76414	0.063805	-27.649	2.87253e-168	1.04744e-166	-27.649
CACNA1A	5	55.8046	1.12733	0.113796	9.90658	3.89754e-23	9.7947e-23	1.98132
CACNA1C	11	987.968	1.07292	0.0943191	11.3754	5.54584e-30	1.65472e-29	1.03413
CACNA1E	3	156.708	0.817209	0.129906	6.29076	3.15908e-10	5.37337e-10	2.09692
CACNA1F	9	53.2637	2.62458	0.161219	16.2796	1.37781e-59	7.68402e-59	1.80884
CACNA1G	3	4.41522	0.588953	0.170436	3.45556	0.000549147	0.000722998	1.15185
CACNA1H	2	1918.13	-0.684682	0.106809	-6.41037	1.4517e-10	2.50063e-10	-3.20518
CACNA1I	2	12.7916	1.51639	0.167543	9.05076	1.41975e-19	3.23959e-19	4.52538
CACNA2D2	5	163.233	-2.8206	0.0897506	-31.4271	8.6213e-217	6.87394e-215	-6.28543
CACNA2D3	5	110.114	-2.34763	0.105584	-22.2348	1.58357e-109	2.08277e-108	-4.44696
CACNA2D4	5	276.174	1.9788	0.107863	18.3456	3.58267e-75	2.64634e-74	3.66911
CACNB1	5	205.28	1.02933	0.094699	10.8695	1.6115e-27	4.53693e-27	2.17389
CACNB4	5	126.631	-2.17965	0.115772	-18.827	4.53475e-79	3.58307e-78	-3.76541
CADM1	1	2832.59	-1.2807	0.0897598	-14.268	3.46141e-46	1.47711e-45	-14.268
CADM3	1	1159.94	3.11459	0.213744	14.5716	4.25904e-48	1.89008e-47	14.5716
CALCR	1	320.758	1.3442	0.183996	7.30559	2.76047e-13	5.21665e-13	7.30559
CALCRL	2	5636.4	1.23711	0.0874447	14.1473	1.9396e-45	8.11487e-45	7.07367
CALD1	1	27975.9	0.82154	0.056857	14.4492	2.53505e-47	1.10935e-46	14.4492
CAMK2A	10	34.9364	-3.30178	0.169287	-19.5041	1.01357e-84	8.71076e-84	-1.95041
CAMKK1	1	736.571	1.44186	0.0622877	23.1484	1.50822e-118	2.3079e-117	23.1484
CANX	1	65381.6	0.695207	0.053515	12.9909	1.37833e-38	4.98773e-38	12.9909
CAPN2	3	13610.4	-0.785802	0.0366033	-21.4681	3.09448e-102	3.61362e-101	-7.15603
CARD11	2	824.878	2.22987	0.129663	17.1974	2.77642e-66	1.75317e-65	8.59871
CARD8	1	2203.3	0.834617	0.0449577	18.5645	6.22832e-77	4.73921e-76	18.5645
CARD9	1	159.599	1.80355	0.0980065	18.4024	1.25666e-75	9.38638e-75	18.4024
CARS	1	2039.56	0.689387	0.0349454	19.7275	1.25135e-86	1.10859e-85	19.7275
CASP1	3	1383.87	1.88419	0.0632398	29.7944	4.62139e-195	2.54161e-193	9.93146
CASP3	12	1196.14	0.655862	0.0461018	14.2264	6.28585e-46	2.66262e-45	1.18553
CASP5	1	13.1562	3.54572	0.179983	19.7003	2.14466e-86	1.89494e-85	19.7003
CASP8	9	1816.92	0.833547	0.0409553	20.3526	4.40192e-92	4.33788e-91	2.2614
CASP9	15	907.76	-0.776585	0.0436294	-17.7996	7.12105e-71	4.8514e-70	-1.18664
CAT	3	11393.3	-1.37385	0.0623869	-22.0215	1.79148e-107	2.30705e-106	-7.34051
CAV1	2	13038.7	2.38003	0.0829642	28.6875	5.4706e-181	2.47723e-179	14.3437
CAV2	1	7706.39	2.09842	0.063645	32.9706	2.14101e-238	2.46054e-236	32.9706
CBLB	8	1234.59	0.83251	0.0474987	17.527	8.9162e-69	5.87503e-68	2.19087
CBLC	8	119.372	-2.51927	0.191604	-13.1483	1.73972e-39	6.42099e-39	-1.64354
CBR1	1	5295.2	-1.11468	0.0606111	-18.3907	1.5608e-75	1.16268e-74	-18.3907
CBR3	1	237.49	1.33239	0.10207	13.0537	6.0571e-39	2.21059e-38	13.0537
CCL15	2	315.868	0.677933	0.145561	4.65738	3.20254e-06	4.67681e-06	2.32869
CCL16	2	9.99639	0.682159	0.168668	4.04438	5.2462e-05	7.27492e-05	2.02219
CCL17	2	25.8292	1.29424	0.172239	7.51418	5.72699e-14	1.10713e-13	3.75709
CCL18	2	780.778	5.68262	0.229542	24.7564	2.64803e-135	5.44775e-134	12.3782
CCL2	3	5138.07	0.584897	0.130836	4.47045	7.80542e-06	1.12129e-05	1.49015
CCL20	2	1084.49	2.94866	0.20171	14.6183	2.14736e-48	9.61407e-48	7.30914
CCL22	2	90.4091	1.07493	0.134346	8.00123	1.2318e-15	2.50845e-15	4.00062
CCL23	2	17.6951	-2.03107	0.140228	-14.4841	1.52798e-47	6.72004e-47	-7.24203
CCL28	3	602.405	1.87899	0.112824	16.6542	2.82046e-62	1.66019e-61	5.5514
CCL3	3	467.431	1.87439	0.128257	14.6143	2.27678e-48	1.0188e-47	4.87143
CCL3L1	2	125.924	1.48457	0.16464	9.01708	1.93163e-19	4.39256e-19	4.50854
CCL3L3	2	17.2803	1.98375	0.1974	10.0494	9.24254e-24	2.3597e-23	5.0247
CCL4	4	716.159	2.71761	0.115966	23.4346	1.89716e-121	3.07532e-120	5.85865
CCL4L2	3	412.671	2.51042	0.139921	17.9416	5.57744e-72	3.88555e-71	5.98055
CCL5	7	3761.85	3.26136	0.122259	26.6759	8.95963e-157	2.73951e-155	3.81084
CCNA2	2	291.538	2.28102	0.0966846	23.5924	4.61006e-123	7.64398e-122	11.7962
CCNB1	4	550.835	0.875849	0.0772813	11.3333	8.98028e-30	2.66561e-29	2.83331
CCNB2	4	175.535	2.40121	0.114302	21.0075	5.6008e-98	6.18911e-97	5.25187
CCND1	19	41169.7	2.43437	0.077622	31.3618	6.71251e-216	5.27629e-214	1.65062
CCND2	5	3651.85	1.36778	0.0784541	17.4341	4.54433e-68	2.95231e-67	3.48683
CCNE1	6	72.9231	0.78381	0.0926528	8.45965	2.68173e-17	5.74105e-17	1.40994
CCNE2	6	103.639	2.05492	0.0802642	25.6019	1.45181e-144	3.56829e-143	4.26699
CCR1	2	858.794	1.31203	0.104868	12.5113	6.47928e-36	2.21252e-35	6.25563
CCR10	3	70.4945	1.42834	0.108187	13.2025	8.49168e-40	3.15719e-39	4.40082
CCR2	2	427.572	1.54624	0.11523	13.4187	4.70032e-41	1.79482e-40	6.70934
CCR3	2	7.08773	1.30096	0.155179	8.38361	5.13278e-17	1.08917e-16	4.19181
CCR4	2	80.0774	1.52507	0.128652	11.8542	2.04686e-32	6.46859e-32	5.9271
CCR5	3	1008.21	3.1426	0.117242	26.8045	2.8662e-158	8.92755e-157	8.93482
CCR6	2	387.287	2.26745	0.126984	17.8561	2.58988e-71	1.77531e-70	8.92806
CCR7	2	196.048	1.50695	0.128608	11.7174	1.03818e-31	3.23126e-31	5.8587
CCR8	2	13.3753	2.91619	0.186742	15.6162	5.65001e-55	2.88014e-54	7.80808
CCR9	3	12.9391	-1.73509	0.151255	-11.4713	1.83824e-30	5.55641e-30	-3.82377
CD14	5	5652.81	1.73869	0.0856086	20.3097	1.05527e-91	1.02656e-90	4.06194
CD19	3	23.3513	0.950312	0.219575	4.32796	1.505e-05	2.1375e-05	1.44265
CD1A	1	16.5972	2.70886	0.225114	12.0333	2.37501e-33	7.66107e-33	12.0333
CD1D	1	437.188	2.466	0.0748598	32.9416	5.58975e-238	6.33657e-236	32.9416
CD2	2	1141.95	3.15231	0.121959	25.8474	2.60465e-147	6.64684e-146	12.9237
CD22	3	207.104	0.880144	0.123621	7.11969	1.0817e-12	1.99994e-12	2.37323
CD226	1	104.114	0.759557	0.0911876	8.32962	8.11051e-17	1.70907e-16	8.32962
CD244	1	132.928	2.60936	0.100311	26.0127	3.55959e-149	9.49073e-148	26.0127
CD247	2	500.151	2.79357	0.100101	27.9075	2.16375e-171	8.42447e-170	13.9537
CD27	1	708.952	3.1092	0.153654	20.2352	4.80048e-91	4.61866e-90	20.2352
CD276	1	4021.75	1.17305	0.052879	22.1837	4.93701e-109	6.44557e-108	22.1837
CD28	9	224.484	1.65325	0.109635	15.0796	2.20749e-51	1.04445e-50	1.67551
CD33	1	297.166	2.16887	0.0881506	24.6041	1.14132e-133	2.26416e-132	24.6041
CD34	2	12050.5	0.84355	0.0772579	10.9186	9.38971e-28	2.65744e-27	5.45932
CD36	4	7473.6	2.46728	0.120638	20.452	5.76938e-93	5.81967e-92	5.11299
CD37	1	1377.03	2.11423	0.095577	22.1207	1.99997e-108	2.59763e-107	22.1207
CD38	3	170.002	2.1729	0.143294	15.1639	6.13179e-52	2.93031e-51	5.05463
CD3D	3	484.778	3.08751	0.131633	23.4555	1.16219e-121	1.88759e-120	7.81849
CD3E	3	1386.11	2.79509	0.124147	22.5143	3.00432e-112	4.14781e-111	7.50478
CD3G	2	168.134	2.76855	0.135134	20.4875	2.78435e-93	2.83262e-92	10.2437
CD4	5	4966.85	1.95986	0.0783867	25.0025	5.74297e-138	1.25592e-136	5.0005
CD40	10	2553.63	1.87605	0.0553546	33.8915	8.89102e-252	1.26632e-249	3.38915
CD40LG	10	91.7885	1.71057	0.118719	14.4086	4.56704e-47	1.98708e-46	1.44086
CD44	2	8807.43	1.5274	0.106544	14.3359	1.3051e-46	5.64156e-46	7.16796
CD48	1	1139.04	2.14328	0.105232	20.3671	3.27484e-92	3.23485e-91	20.3671
CD5	1	389.091	2.21983	0.114494	19.3882	9.70153e-84	8.2231e-83	19.3882
CD6	1	513.119	2.43657	0.1071	22.7505	1.41976e-114	2.04838e-113	22.7505
CD63	1	39972.5	0.873125	0.051373	16.9958	8.8239e-65	5.43391e-64	16.9958
CD68	1	15512.7	2.53407	0.0861774	29.4052	4.71122e-190	2.37902e-188	29.4052
CD7	1	355.417	2.61911	0.121691	21.5226	9.55941e-103	1.12737e-101	21.5226
CD70	1	2256.48	6.81541	0.176096	38.7027	0	0	38.7027
CD72	1	337.439	2.70926	0.109939	24.6434	4.33077e-134	8.67404e-133	24.6434
CD74	1	217563	1.85322	0.0785229	23.601	3.76333e-123	6.2587e-122	23.601
CD79A	2	258.288	1.09967	0.192643	5.7083	1.14107e-08	1.83046e-08	2.85415
CD79B	1	365.802	0.891026	0.0875928	10.1724	2.63425e-24	6.82482e-24	10.1724
CD80	9	52.4978	2.61366	0.126628	20.6404	1.19042e-94	1.24449e-93	2.29338
CD82	1	2093.14	-1.63917	0.10297	-15.9188	4.68943e-57	2.49265e-56	-15.9188
CD86	9	839.239	2.38218	0.0965002	24.6857	1.52288e-134	3.0723e-133	2.74286
CD8A	5	1778.98	3.7499	0.140637	26.6637	1.24261e-156	3.77173e-155	5.33273
CD8B	5	439.509	3.40293	0.145461	23.3941	4.91151e-121	7.84711e-120	4.67881
CD9	1	12405.9	-0.997289	0.0632353	-15.7711	4.91996e-56	2.55807e-55	-15.7711
CD99	2	6180.86	1.35127	0.0783473	17.2472	1.17532e-66	7.46401e-66	8.62358
CDC14A	1	591.511	-0.838732	0.0634871	-13.2111	7.57563e-40	2.81912e-39	-13.2111
CDC14B	1	1840.94	-0.61501	0.0581134	-10.5829	3.57595e-26	9.74641e-26	-10.5829
CDC20	3	255.452	1.79659	0.110036	16.3273	6.3102e-60	3.55008e-59	5.44244
CDC25A	2	69.7785	-0.647984	0.0858316	-7.54947	4.37021e-14	8.48977e-14	-3.77474
CDC25B	3	2121.83	0.640525	0.0706983	9.05997	1.30486e-19	2.98069e-19	3.01999
CDC25C	3	44.3565	3.2134	0.14494	22.1705	6.61859e-109	8.62332e-108	7.39016
CDC45	1	89.7693	3.35396	0.119663	28.0284	7.32433e-173	2.91992e-171	28.0284
CDC6	1	219.297	2.35568	0.094954	24.8086	7.23474e-136	1.507e-134	24.8086
CDC7	1	234.67	0.912159	0.074765	12.2004	3.09483e-34	1.01801e-33	12.2004
CDH1	8	7593.3	-1.57371	0.0901206	-17.4622	2.77854e-68	1.8129e-67	-2.18278
CDH15	1	16.9972	1.18137	0.228117	5.1788	2.23321e-07	3.41885e-07	5.1788
CDH2	2	4897.67	1.39027	0.0760387	18.2837	1.11648e-74	8.19965e-74	9.14184
CDH3	1	489.197	-3.15101	0.17878	-17.625	1.58367e-69	1.05393e-68	-17.625
CDH4	1	464.023	4.45199	0.20057	22.1966	3.70228e-109	4.85022e-108	22.1966
CDH5	2	8538.93	1.39431	0.0785414	17.7526	1.6467e-70	1.11502e-69	8.87628
CDK1	5	418.767	0.877553	0.0846127	10.3714	3.34565e-25	8.88619e-25	2.07428
CDK5R1	1	190.225	1.07565	0.07092	15.1671	5.8431e-52	2.79396e-51	15.1671
CDK7	2	1192.39	0.622618	0.0462979	13.4481	3.15915e-41	1.20993e-40	6.72405
CDKN1C	1	1747.55	-1.61487	0.0999886	-16.1506	1.12535e-58	6.19519e-58	-16.1506
CDKN2A	9	257.808	4.97451	0.13019	38.2096	0	0	4.24551
CDKN2B	4	656.141	1.75973	0.0852653	20.6383	1.24335e-94	1.29901e-93	5.15958
CDKN2C	1	1205.39	1.65414	0.0649707	25.4598	5.50252e-143	1.31367e-141	25.4598
CDO1	2	80.0199	-2.14773	0.147736	-14.5376	7.0013e-48	3.09223e-47	-7.2688
CDS1	2	1631.2	-1.50797	0.0767451	-19.6491	5.88294e-86	5.16236e-85	-9.82456
CEBPA	2	1001.54	1.54778	0.0994779	15.559	1.38142e-54	6.98844e-54	7.77952
CEL	2	232.51	-4.91937	0.143281	-34.3336	2.4767e-258	3.89356e-256	-17.1668
CES2	1	14324.9	0.583668	0.0843318	6.92109	4.48181e-12	8.13561e-12	6.92109
CFB	1	10233.2	1.36664	0.0991891	13.7782	3.44937e-43	1.37513e-42	13.7782
CFD	1	816.589	0.935292	0.129605	7.21646	5.33583e-13	9.98722e-13	7.21646
CFH	1	5454.1	0.886153	0.123863	7.15428	8.41103e-13	1.56204e-12	7.15428
CGN	1	1624.92	-2.62322	0.122644	-21.3888	1.69741e-101	1.96292e-100	-21.3888
CH25H	1	132.674	-1.17712	0.126351	-9.31631	1.20457e-20	2.82916e-20	-9.31631
CHDH	1	2571.8	-1.32852	0.0925235	-14.3587	9.39788e-47	4.07299e-46	-14.3587
CHEK2	2	277.173	1.27702	0.0669314	19.0795	3.73574e-81	3.0471e-80	9.53977
CHIT1	1	729.305	5.1815	0.241306	21.4727	2.80142e-102	3.27599e-101	21.4727
CHP	13	7238.78	-1.00328	0.0419525	-23.9147	2.15581e-126	3.78152e-125	-1.83959
CHPT1	2	2746.66	-0.590814	0.0550523	-10.7319	7.21226e-27	1.99643e-26	-5.36593
CHRM4	2	6.58369	0.722047	0.139152	5.18889	2.1155e-07	3.24192e-07	2.59445
CHRNA1	1	44.4841	5.97816	0.256831	23.2767	7.64114e-120	1.19448e-118	23.2767
CHRNA10	1	30.3729	0.701024	0.116771	6.00343	1.93198e-09	3.19326e-09	6.00343
CHRNA3	1	5.07212	-0.924061	0.163924	-5.63713	1.72907e-08	2.75699e-08	-5.63713
CHRNA5	1	40.1353	1.19281	0.119592	9.97396	1.98166e-23	5.0125e-23	9.97396
CHRNA6	1	20.2991	3.21642	0.184927	17.3929	9.33904e-68	6.02034e-67	17.3929
CHRNB1	1	942.91	0.683238	0.060322	11.3265	9.69861e-30	2.87576e-29	11.3265
CHRNB4	1	10.827	-1.19095	0.187164	-6.36313	1.97687e-10	3.38845e-10	-6.36313
CHRNE	1	99.8958	0.948089	0.081891	11.5774	5.36187e-31	1.64216e-30	11.5774
CHST1	1	657.943	1.51555	0.133613	11.3428	8.05237e-30	2.39231e-29	11.3428
CHST11	2	587.638	1.87305	0.0784839	23.8654	7.00307e-126	1.21435e-124	11.9327
CHST12	2	1054.76	0.590007	0.0479275	12.3104	7.96342e-35	2.65034e-34	6.1552
CHST13	2	538.071	2.02765	0.129747	15.6277	4.71581e-55	2.4113e-54	7.81385
CHST14	1	1902.36	0.890158	0.0451609	19.7108	1.74185e-86	1.54067e-85	19.7108
CHST15	1	4738.08	1.86148	0.0899173	20.7021	3.31306e-95	3.48981e-94	20.7021
CHST2	1	1549.57	0.636936	0.0812923	7.83514	4.68333e-15	9.35992e-15	7.83514
CHST6	1	47.6802	-2.77313	0.194515	-14.2567	4.07447e-46	1.73383e-45	-14.2567
CHSY1	1	4182.09	0.825093	0.0599251	13.7688	3.9294e-43	1.56574e-42	13.7688
CHSY3	1	260.586	2.58322	0.093237	27.7059	5.92586e-169	2.20914e-167	27.7059
CHUK	17	1487.44	-0.771582	0.0393804	-19.5931	1.77218e-85	1.54778e-84	-1.15253
CIITA	2	1240.91	1.14951	0.0846818	13.5745	5.67302e-42	2.20722e-41	6.78725
CISH	1	2455.64	-0.800421	0.0955492	-8.37706	5.42675e-17	1.1509e-16	-8.37706
CKB	1	6825.7	-1.47567	0.119281	-12.3714	3.7304e-35	1.24927e-34	-12.3714
CKM	1	20.3367	-3.7778	0.163227	-23.1444	1.65481e-118	2.52988e-117	-23.1444
CKMT1B	1	237.273	-3.05295	0.241472	-12.643	1.22232e-36	4.23466e-36	-12.643
CKMT2	1	433.038	-1.46839	0.233675	-6.2839	3.30192e-10	5.61118e-10	-6.2839
CKS1B	2	843.102	0.614615	0.0538229	11.4192	3.35244e-30	1.00622e-29	5.70961
CLDN10	3	3075.7	-2.42573	0.0969896	-25.0102	4.73721e-138	1.03733e-136	-8.33673
CLDN11	3	233.353	-2.50596	0.140105	-17.8862	1.51027e-71	1.04126e-70	-5.96207
CLDN14	3	180.279	-3.24667	0.132981	-24.4146	1.19618e-131	2.26771e-130	-8.13821
CLDN15	3	588.747	-0.85081	0.0848926	-10.0222	1.21783e-23	3.09405e-23	-3.34073
CLDN16	3	580.343	-6.3554	0.215739	-29.4587	9.72838e-191	4.98812e-189	-9.81958
CLDN18	3	15.6592	0.913914	0.109618	8.33724	7.60452e-17	1.60489e-16	2.77908
CLDN19	3	1424.07	-5.89476	0.210223	-28.0406	5.20456e-173	2.07983e-171	-9.34686
CLDN20	3	5.84254	-1.15119	0.118483	-9.71602	2.57663e-22	6.32822e-22	-3.23867
CLDN3	3	1435.04	-0.858555	0.117589	-7.30134	2.84908e-13	5.38228e-13	-2.43378
CLDN4	3	7146.4	-1.41489	0.102493	-13.8048	2.38307e-43	9.52543e-43	-4.60161
CLDN7	3	2429.27	-1.69139	0.128558	-13.1567	1.55795e-39	5.75519e-39	-4.38556
CLDN9	3	49.4641	-1.93229	0.157451	-12.2723	1.27571e-34	4.23137e-34	-4.09077
CLN5	1	3258.36	-0.814584	0.0434213	-18.76	1.60337e-78	1.25321e-77	-18.76
CMPK2	1	579.864	1.00399	0.0689015	14.5714	4.26815e-48	1.89362e-47	14.5714
CNDP1	2	85.0071	-1.33565	0.167644	-7.9672	1.62315e-15	3.29655e-15	-3.9836
CNR1	1	119.875	1.95013	0.150765	12.9349	2.86133e-38	1.02739e-37	12.9349
CNTFR	2	69.101	-1.72361	0.235336	-7.32405	2.40589e-13	4.55639e-13	-3.66203
CNTN1	1	299.567	-4.02311	0.244942	-16.4247	1.27242e-60	7.24907e-60	-16.4247
CNTNAP1	1	669.286	1.72286	0.0938875	18.3503	3.28253e-75	2.42788e-74	18.3503
CNTNAP2	1	33.1815	-1.05595	0.143793	-7.34351	2.08063e-13	3.94714e-13	-7.34351
COL11A1	2	209.211	3.4711	0.242819	14.295	2.35026e-46	1.00888e-45	7.14751
COL11A2	2	56.1411	1.07287	0.141522	7.58095	3.43035e-14	6.68499e-14	3.79047
COL1A1	2	44635.1	2.65806	0.154531	17.2008	2.61809e-66	1.65445e-65	8.60041
COL1A2	2	40503.5	1.85914	0.128502	14.4678	1.93631e-47	8.50244e-47	7.23389
COL3A1	2	35634.3	1.46856	0.128178	11.4571	2.16596e-30	6.5375e-30	5.72856
COL4A1	4	63727.6	2.10363	0.0859628	24.4714	2.98207e-132	5.75819e-131	6.11784
COL4A2	4	55693.4	1.62285	0.0779826	20.8104	3.48131e-96	3.72352e-95	5.20261
COL4A4	4	1988.03	-2.29647	0.0896066	-25.6283	7.37947e-145	1.81642e-143	-6.40708
COL4A6	4	256.334	-5.39029	0.169775	-31.7496	3.21762e-221	2.69439e-219	-7.9374
COL5A1	2	5698.11	2.01699	0.136956	14.7273	4.30559e-49	1.95287e-48	7.36365
COL5A2	2	5263.74	2.20469	0.101622	21.6949	2.29109e-104	2.77865e-103	10.8475
COL5A3	2	1741.15	3.41471	0.116225	29.3801	9.85805e-190	4.96298e-188	14.6901
COL6A1	2	13659	0.972663	0.0897468	10.8379	2.27752e-27	6.38824e-27	5.41893
COL6A2	2	21671.9	2.01522	0.101183	19.9167	2.91692e-88	2.65906e-87	9.95834
COL6A3	2	10491.5	1.58833	0.13973	11.3672	6.0939e-30	1.81661e-29	5.68358
COL6A6	2	5.85532	-1.85555	0.12721	-14.5864	3.42593e-48	1.52565e-47	-7.29322
COX10	2	739.356	-0.609184	0.0357389	-17.0454	3.78132e-65	2.34856e-64	-8.5227
COX4I2	5	555.329	3.02678	0.129748	23.328	2.30262e-120	3.63016e-119	4.66561
COX5A	5	3891.17	-0.833046	0.0577653	-14.4212	3.80647e-47	1.65833e-46	-2.88424
COX7B	5	5205.02	-0.653014	0.0671907	-9.7188	2.5071e-22	6.15928e-22	-1.94376
COX8A	5	6653.87	-0.926782	0.0576014	-16.0896	3.01943e-58	1.64377e-57	-3.21791
CP	1	29110.5	5.35968	0.177715	30.1589	8.21051e-200	4.83463e-198	30.1589
CPA3	1	552.558	1.50179	0.144482	10.3944	2.63034e-25	7.00864e-25	10.3944
CPE	1	14926.2	1.28271	0.130164	9.85461	6.54687e-23	1.63564e-22	9.85461
CPOX	1	810.367	0.738852	0.0520148	14.2047	8.57109e-46	3.61683e-45	14.2047
CPS1	3	273.105	-0.83426	0.163574	-5.10019	3.39308e-07	5.15238e-07	-1.70006
CPT1A	3	7209.09	-0.854898	0.0552212	-15.4813	4.63783e-54	2.32156e-53	-5.16044
CPT1C	3	167.471	0.854707	0.0926524	9.22488	2.83873e-20	6.60126e-20	3.07496
CPT2	2	2706.22	-0.686698	0.0594454	-11.5517	7.23518e-31	2.21062e-30	-5.77586
CR1	3	431.765	-2.13052	0.160637	-13.2629	3.79794e-40	1.42254e-39	-4.42097
CR2	3	161.284	-4.3871	0.264315	-16.598	7.20481e-62	4.19061e-61	-5.53267
CRB3	1	1069.84	-0.65222	0.068954	-9.45877	3.11589e-21	7.4346e-21	-9.45877
CREB3L3	4	1131.1	2.93694	0.188484	15.5819	9.66486e-55	4.91022e-54	3.89547
CREB5	3	1992.95	1.64617	0.0794262	20.7258	2.02902e-95	2.14405e-94	6.90859
CRHR2	1	9.08811	1.46622	0.192641	7.61117	2.71632e-14	5.31152e-14	7.61117
CROT	1	1160.32	-1.26303	0.0465842	-27.113	6.92539e-162	2.27623e-160	-27.113
CRYL1	1	9539.15	-1.16652	0.0715009	-16.3148	7.74603e-60	4.34466e-59	-16.3148
CSAD	1	829.955	1.07637	0.108938	9.88051	5.05737e-23	1.26769e-22	9.88051
CSDA	1	12297.3	1.49311	0.0610631	24.4519	4.80616e-132	9.20573e-131	24.4519
CSF1	2	2093.35	0.925183	0.0676312	13.6798	1.34006e-42	5.27912e-42	6.83992
CSF1R	4	5410.71	1.78742	0.0917237	19.4871	1.41399e-84	1.21083e-83	4.87176
CSF2RA	4	541.622	2.04254	0.0918361	22.2412	1.37338e-109	1.8106e-108	5.56029
CSF2RB	3	829.259	1.46083	0.0790268	18.4852	2.71777e-76	2.04927e-75	6.16173
CSF3R	4	754.193	2.60867	0.104513	24.9604	1.647e-137	3.57831e-136	6.2401
CSGALNACT2	1	1639.29	0.923111	0.0470646	19.6137	1.18086e-85	1.03459e-84	19.6137
CSK	4	2886.29	0.863164	0.0448995	19.2244	2.31451e-82	1.92556e-81	4.80609
CSNK1E	3	4522.53	0.93292	0.0503795	18.5178	1.48294e-76	1.12326e-75	6.17261
CTF1	2	367.369	-1.28574	0.0939592	-13.684	1.26549e-42	4.98772e-42	-6.842
CTH	4	269.33	-2.05042	0.0772287	-26.5499	2.57335e-155	7.60324e-154	-6.63748
CTLA4	3	82.0792	3.07791	0.149407	20.6008	2.69924e-94	2.79901e-93	6.86693
CTNNBIP1	1	1272.52	-0.759153	0.0410488	-18.4939	2.31164e-76	1.7462e-75	-18.4939
CTSE	1	163.792	3.01426	0.22304	13.5144	1.28574e-41	4.9723e-41	13.5144
CTSH	1	9889.56	-1.38343	0.0685083	-20.1936	1.11384e-90	1.06367e-89	-20.1936
CTSK	2	1111	0.679489	0.130175	5.21979	1.79123e-07	2.75285e-07	2.6099
CTSL2	1	182.19	-3.17452	0.15214	-20.8657	1.09721e-96	1.18573e-95	-20.8657
CTSS	2	7809.76	2.08857	0.0897482	23.2714	8.63765e-120	1.34773e-118	11.6357
CTSW	1	686.935	3.15555	0.122726	25.7122	8.53538e-146	2.13564e-144	25.7122
CTSZ	1	16336.7	1.30418	0.0679017	19.207	3.2373e-82	2.6839e-81	19.207
CX3CL1	2	12433.2	0.990455	0.0640838	15.4556	6.91459e-54	3.44881e-53	7.72781
CX3CR1	2	1160.25	1.9855	0.125394	15.8341	1.81148e-56	9.51657e-56	7.91703
CXADR	1	589.719	-0.860933	0.119987	-7.17524	7.21805e-13	1.34468e-12	-7.17524
CXCL1	4	441.434	1.13432	0.191355	5.92783	3.06963e-09	5.03122e-09	1.48196
CXCL10	5	1732.32	3.54248	0.137921	25.6848	1.72787e-145	4.30392e-144	5.13696
CXCL11	3	426.492	3.84863	0.149327	25.7732	1.77115e-146	4.46513e-145	8.59107
CXCL12	5	6844.41	-1.2009	0.102652	-11.6987	1.29418e-31	4.01606e-31	-2.33974
CXCL13	2	330.854	4.09137	0.229228	17.8484	2.97185e-71	2.03547e-70	8.92422
CXCL16	2	4284.56	0.86851	0.0633734	13.7046	9.524e-43	3.76353e-42	6.85232
CXCL2	3	449.751	1.25705	0.15779	7.9666	1.63098e-15	3.31205e-15	2.65553
CXCL5	2	507.454	5.21	0.255326	20.4053	1.5016e-92	1.49926e-91	10.2026
CXCL9	3	4167.03	3.76093	0.146497	25.6725	2.37413e-145	5.89606e-144	8.55749
CXCR1	4	53.74	0.960941	0.138979	6.91431	4.70141e-12	8.53051e-12	1.72858
CXCR2	4	74.9793	0.964764	0.129325	7.46001	8.65192e-14	1.66388e-13	1.865
CXCR3	2	277.36	3.05609	0.136169	22.4434	1.48452e-111	2.02771e-110	11.2217
CXCR4	6	10169.9	2.93218	0.0814519	35.9989	8.70156e-284	1.83548e-281	5.99982
CXCR5	2	34.4749	0.813103	0.157259	5.17047	2.33507e-07	3.56856e-07	2.58523
CXCR6	2	353.127	2.81828	0.117865	23.9111	2.34816e-126	4.11459e-125	11.9555
CXXC4	1	16.0865	0.899159	0.132242	6.79937	1.05078e-11	1.88322e-11	6.79937
CYB5R3	1	24247.1	0.847764	0.0524959	16.1491	1.15181e-58	6.33459e-58	16.1491
CYBA	2	6385.72	1.12125	0.0831208	13.4893	1.80692e-41	6.96038e-41	6.74467
CYBB	1	4175.57	2.06597	0.113294	18.2355	2.69641e-74	1.96385e-73	18.2355
CYC1	5	6508.72	-0.68699	0.058649	-11.7136	1.0859e-31	3.37727e-31	-2.34272
CYCS	10	6767.45	-1.02465	0.0630353	-16.2552	2.05248e-59	1.14237e-58	-1.62552
CYFIP2	1	17519.4	-2.25891	0.0765634	-29.5038	2.57415e-191	1.33278e-189	-29.5038
CYP17A1	1	1100.81	-1.93519	0.310771	-6.22707	4.75254e-10	8.01744e-10	-6.22707
CYP19A1	1	12.1251	1.37769	0.194849	7.07055	1.5432e-12	2.83871e-12	7.07055
CYP1B1	3	3729.05	-0.996934	0.139048	-7.16972	7.51516e-13	1.39831e-12	-2.38991
CYP21A2	1	338.584	2.10007	0.134744	15.5857	9.10946e-55	4.63088e-54	15.5857
CYP26B1	1	571.774	-1.5615	0.113356	-13.7752	3.59524e-43	1.43294e-42	-13.7752
CYP27B1	1	345.596	-4.29583	0.166102	-25.8625	1.75859e-147	4.50849e-146	-25.8625
CYP2C8	5	173.083	2.07998	0.170802	12.1777	4.08605e-34	1.34009e-33	2.43554
CYP2C9	5	83.5229	1.36317	0.220057	6.1946	5.84333e-10	9.82973e-10	1.23892
CYP2D6	1	31.0014	1.36566	0.161925	8.43388	3.34398e-17	7.14045e-17	8.43388
CYP2E1	4	99.8929	-0.977812	0.160138	-6.10607	1.02117e-09	1.70303e-09	-1.52652
CYP2J2	2	6863.17	5.38022	0.144007	37.3609	1.68989e-305	4.54199e-303	18.6804
CYP2S1	1	199.991	-0.986124	0.110327	-8.9382	3.95569e-19	8.91139e-19	-8.9382
CYP39A1	1	271.763	-1.72134	0.136022	-12.6549	1.05125e-36	3.65034e-36	-12.6549
CYP3A4	6	43.6517	-2.86	0.183693	-15.5695	1.17348e-54	5.9546e-54	-2.59491
CYP3A5	6	1224.61	1.74588	0.143571	12.1604	5.05001e-34	1.65201e-33	2.02674
CYP3A7	6	138.952	-1.38405	0.16626	-8.32458	8.46291e-17	1.78198e-16	-1.38743
CYP4A11	5	8041.78	-1.61241	0.23133	-6.97015	3.16609e-12	5.76547e-12	-1.39403
CYP4F3	1	367.744	-2.77304	0.225174	-12.3151	7.50895e-35	2.50058e-34	-12.3151
CYP51A1	1	3057.7	-1.08031	0.054445	-19.8422	1.28648e-87	1.16069e-86	-19.8422
CYP8B1	2	719.183	-1.60327	0.178655	-8.97411	2.85644e-19	6.46121e-19	-4.48706
CYSLTR1	2	145.006	1.39998	0.093317	15.0025	7.0752e-51	3.31835e-50	7.50123
CYSLTR2	2	558.324	1.3543	0.206978	6.54324	6.02013e-11	1.05135e-10	3.27162
DAAM1	1	625.193	-1.10038	0.0737314	-14.9242	2.29439e-50	1.06798e-49	-14.9242
DAG1	5	6765.8	-1.14818	0.0437707	-26.2317	1.15493e-151	3.19698e-150	-5.24635
DAK	2	2797.58	-1.43636	0.0617962	-23.2435	1.65465e-119	2.56732e-118	-11.6218
DAO	3	808.293	-3.30359	0.20185	-16.3666	3.31302e-60	1.8721e-59	-5.45553
DAPK2	2	317.321	0.584078	0.120534	4.84575	1.26133e-06	1.87434e-06	2.42288
DAPP1	1	226.23	0.826141	0.106644	7.74673	9.42917e-15	1.86879e-14	7.74673
DARS	1	9476.02	1.16096	0.043196	26.8766	4.12711e-159	1.30008e-157	26.8766
DARS2	1	1362.17	-0.787755	0.0478657	-16.4576	7.39912e-61	4.23271e-60	-16.4576
DBF4	1	249.203	0.8461	0.0585908	14.4408	2.86357e-47	1.2518e-46	14.4408
DBH	1	36.4563	-1.03655	0.1091	-9.50086	2.08173e-21	4.99136e-21	-9.50086
DBT	1	2295.5	-1.49554	0.045424	-32.924	9.96768e-238	1.12231e-235	-32.924
DCN	1	8663.53	-2.50969	0.184572	-13.5974	4.15002e-42	1.61844e-41	-13.5974
DCPS	1	820.111	-0.585234	0.0462991	-12.6403	1.26579e-36	4.38436e-36	-12.6403
DCXR	1	2704.63	-2.63321	0.100913	-26.094	4.26697e-150	1.15056e-148	-26.094
DDB2	3	2250.54	2.34947	0.0509428	46.1198	0	0	15.3733
DDC	4	5116.94	-1.69309	0.159669	-10.6038	2.86259e-26	7.81619e-26	-2.65094
DDIT4	1	22631.7	2.23357	0.0862382	25.9	6.65609e-148	1.72499e-146	25.9
DDX58	2	2177.71	0.968442	0.0515591	18.7831	1.03776e-78	8.12654e-78	9.39157
DEGS1	1	7496.27	1.37709	0.0656237	20.9846	9.06135e-98	9.98667e-97	20.9846
DEGS2	1	396.789	-3.12555	0.144108	-21.6889	2.61078e-104	3.16177e-103	-21.6889
DERL1	1	6390.97	0.677335	0.0516832	13.1055	3.06168e-39	1.12453e-38	13.1055
DES	3	1261.68	-1.82515	0.23817	-7.6632	1.81356e-14	3.56171e-14	-2.5544
DFFA	1	1125.13	-0.604905	0.0321969	-18.7877	9.52721e-79	7.47113e-78	-18.7877
DGAT2	2	190.425	-1.05762	0.13739	-7.6979	1.38325e-14	2.72689e-14	-3.84895
DGKA	3	789.477	1.10146	0.0789385	13.9534	2.99916e-44	1.22405e-43	4.65114
DGKB	3	41.1063	-1.57474	0.13099	-12.0218	2.72907e-33	8.78617e-33	-4.00727
DGKD	3	2291.25	2.16599	0.066839	32.406	2.25589e-230	2.2113e-228	10.802
DGKH	3	201.52	0.659426	0.0969859	6.79919	1.05206e-11	1.88532e-11	2.2664
DGKZ	3	2465.94	1.1651	0.0578924	20.1254	4.4247e-90	4.17515e-89	6.70846
DHCR7	1	1448.56	-0.898193	0.0563631	-15.9358	3.57464e-57	1.90374e-56	-15.9358
DHDH	2	330.266	-1.4643	0.180777	-8.10005	5.49357e-16	1.12976e-15	-4.05003
DHH	1	30.4992	-0.930466	0.121625	-7.65032	2.00478e-14	3.93263e-14	-7.65032
DHRS4	2	3083.66	-1.09326	0.0833208	-13.1211	2.49452e-39	9.17427e-39	-6.56053
DHRS4L2	1	1524.69	-0.99631	0.0898953	-11.083	1.51694e-28	4.37415e-28	-11.083
DHRS9	1	91.6808	2.65002	0.13628	19.4454	3.19061e-84	2.721e-83	19.4454
DIAPH2	1	938.651	1.18921	0.0629257	18.8987	1.16879e-79	9.31452e-79	18.8987
DKK2	1	54.7678	0.816759	0.169073	4.83081	1.35981e-06	2.0178e-06	4.83081
DLAT	3	2899.23	-0.766511	0.0435608	-17.5963	2.62778e-69	1.74251e-68	-5.86545
DLD	5	5746.27	-0.967477	0.0500594	-19.3266	3.20943e-83	2.70658e-82	-3.86532
DLL1	1	931.41	0.721927	0.0962332	7.50185	6.29248e-14	1.21504e-13	7.50185
DLL4	1	4375.67	2.43117	0.0908635	26.7563	1.0443e-157	3.21669e-156	26.7563
DLST	2	6997.64	-1.02333	0.0408326	-25.0616	1.30456e-138	2.90243e-137	-12.5308
DMGDH	1	5235.01	-0.819444	0.0948087	-8.64312	5.46978e-18	1.19273e-17	-8.64312
DNA2	1	148.977	1.50903	0.0998422	15.1142	1.30561e-51	6.1985e-51	15.1142
DNAH1	1	578.557	1.18003	0.106027	11.1296	9.00369e-29	2.60482e-28	11.1296
DNAH3	1	8.00345	1.09695	0.181637	6.03926	1.54825e-09	2.56666e-09	6.03926
DNAJC6	1	666.321	-1.37652	0.103165	-13.3429	1.30227e-40	4.92647e-40	-13.3429
DNAL1	1	1306.82	-0.640441	0.0405192	-15.8059	2.83479e-56	1.48317e-55	-15.8059
DNASE2	1	4247.71	0.694278	0.052959	13.1097	2.89665e-39	1.06415e-38	13.1097
DNASE2B	1	15.921	3.30864	0.193973	17.0572	3.0877e-65	1.91991e-64	17.0572
DNM1	2	1231.82	1.30445	0.11492	11.3509	7.3384e-30	2.18253e-29	5.67546
DNM3	2	394.745	-1.21562	0.0741975	-16.3836	2.50672e-60	1.41985e-59	-8.19178
DNMT3B	1	199	0.584793	0.0909417	6.43042	1.27253e-10	2.19677e-10	6.43042
DOCK1	2	5023.54	-0.626222	0.0452169	-13.8493	1.28437e-43	5.1735e-43	-6.92466
DOCK2	2	1682.5	2.44616	0.108047	22.6398	1.75824e-113	2.48089e-112	11.3199
DPYS	4	4033.97	-1.5043	0.14406	-10.4422	1.59115e-25	4.26765e-25	-2.61054
DPYSL2	1	10953.7	0.950048	0.0469603	20.2309	5.23621e-91	5.02917e-90	20.2309
DRD1	3	31.3503	-1.03079	0.150624	-6.84343	7.73196e-12	1.39172e-11	-2.28114
DRD2	2	6.04667	-0.960401	0.178139	-5.3913	6.99485e-08	1.09263e-07	-2.69565
DRD4	1	24.716	1.73025	0.136012	12.7213	4.50189e-37	1.57373e-36	12.7213
DSP	1	6977.78	-1.44012	0.120039	-11.9971	3.67864e-33	1.18113e-32	-11.9971
DTX1	1	415.719	-2.69018	0.110407	-24.3661	3.91765e-131	7.35178e-130	-24.3661
DTX2	1	809.581	1.11802	0.0547206	20.4314	8.79646e-93	8.8357e-92	20.4314
DTX3L	1	4398.33	1.0614	0.0493246	21.5187	1.04121e-102	1.22534e-101	21.5187
DUSP1	1	50532.1	1.04959	0.086578	12.123	7.97535e-34	2.59826e-33	12.123
DUSP10	1	420.721	1.47801	0.0757588	19.5094	9.13182e-85	7.8561e-84	19.5094
DUSP14	1	1091.79	0.664933	0.0554659	11.9882	4.09941e-33	1.31471e-32	11.9882
DUSP2	1	601.129	-0.804957	0.131043	-6.14268	8.11417e-10	1.35853e-09	-6.14268
DUSP4	1	337.617	1.63332	0.0997108	16.3806	2.6312e-60	1.48935e-59	16.3806
DUSP5	1	1866.18	-0.627008	0.0998631	-6.27868	3.41462e-10	5.79619e-10	-6.27868
DUSP7	1	1455.17	0.721976	0.0571404	12.6351	1.35204e-36	4.68019e-36	12.6351
DUSP8	1	591.075	-1.14628	0.0946122	-12.1156	8.73531e-34	2.84363e-33	-12.1156
DUSP9	1	1484.62	-7.03073	0.228574	-30.7591	9.24571e-208	6.23767e-206	-30.7591
DYNLL2	1	3782.99	-1.10715	0.0529261	-20.9188	3.61052e-97	3.93755e-96	-20.9188
E2F1	10	274.82	2.31276	0.0860324	26.8824	3.52741e-159	1.11539e-157	2.68824
E2F2	10	96.0841	2.739	0.107405	25.5017	1.88974e-143	4.53756e-142	2.55017
E2F5	2	319.024	-0.682622	0.0592673	-11.5177	1.07471e-30	3.26567e-30	-5.75884
EBP	1	1681.75	-0.60066	0.0611178	-9.82791	8.53716e-23	2.1281e-22	-9.82791
ECHS1	8	10982.3	-1.41629	0.0697148	-20.3155	9.3704e-92	9.15826e-91	-2.53944
EDA2R	1	804.246	2.55438	0.0697956	36.5981	3.06812e-293	6.90907e-291	36.5981
EDAR	1	68.4602	-1.09714	0.183233	-5.98769	2.12848e-09	3.51039e-09	-5.98769
EDN1	1	3179.85	1.94507	0.10455	18.6042	2.97361e-77	2.27827e-76	18.6042
EDNRA	3	1776.51	1.51488	0.0891324	16.9958	8.8203e-65	5.43369e-64	5.66527
EDNRB	3	9294.32	1.17155	0.104781	11.1809	5.05871e-29	1.47349e-28	3.72696
EFNA1	1	6397.9	1.1492	0.0711584	16.1499	1.13692e-58	6.25474e-58	16.1499
EFNA3	1	315.003	2.33645	0.0830606	28.1294	4.27708e-174	1.75119e-172	28.1294
EFNB2	1	5391.04	0.90444	0.0792147	11.4176	3.41594e-30	1.02509e-29	11.4176
EFNB3	1	155.698	-0.8429	0.112294	-7.50618	6.08766e-14	1.1759e-13	-7.50618
EGF	15	5388.82	-6.29958	0.16441	-38.3164	0	0	-2.55443
EGFR	20	6973.34	1.58315	0.0974876	16.2395	2.6515e-59	1.47429e-58	0.811974
EGLN3	2	25575.9	4.46291	0.0797236	55.9798	0	0	27.9899
EGR1	1	29099.7	-0.625209	0.139999	-4.4658	7.97712e-06	1.14536e-05	-4.4658
EHD2	1	16435	2.44283	0.0691159	35.344	1.23768e-273	2.24181e-271	35.344
EHD3	1	2068.01	-1.25112	0.0817247	-15.3089	6.66497e-53	3.25895e-52	-15.3089
EIF4EBP1	4	2176.72	2.04884	0.0949533	21.5774	2.92921e-103	3.49409e-102	5.39435
ELMO1	1	2036.67	1.94357	0.0619739	31.3612	6.8516e-216	5.36033e-214	31.3612
ELOVL2	1	218.638	3.38945	0.143214	23.667	7.88014e-124	1.33044e-122	23.667
ELOVL5	1	4544.46	0.860885	0.0527924	16.307	8.80117e-60	4.92984e-59	16.307
EME1	1	65.4117	2.33392	0.107151	21.7816	3.46789e-105	4.29019e-104	21.7816
ENDOG	1	591.091	-0.870081	0.0923555	-9.421	4.46798e-21	1.0606e-20	-9.421
ENGASE	1	1087.12	0.652623	0.0852046	7.65948	1.86682e-14	3.66545e-14	7.65948
ENO1	2	144893	0.671632	0.0573322	11.7148	1.07096e-31	3.33206e-31	5.85738
ENO2	2	9324.91	3.41863	0.0922793	37.0466	2.03681e-300	4.84876e-298	18.5233
ENPEP	1	22494.4	1.07614	0.109548	9.82344	8.92477e-23	2.22305e-22	9.82344
ENPP1	5	690.477	-1.0586	0.116221	-9.10849	8.35332e-20	1.91735e-19	-1.8217
ENPP2	1	22419.8	1.79475	0.124639	14.3996	5.20459e-47	2.26388e-46	14.3996
ENPP3	5	12945.2	4.96059	0.12224	40.5807	0	0	8.11613
ENPP6	1	426.103	-5.24345	0.159819	-32.8087	4.42567e-236	4.85193e-234	-32.8087
ENTPD1	2	5164.35	1.11347	0.0443145	25.1265	2.55253e-139	5.74802e-138	12.5633
ENTPD2	1	624.308	1.14079	0.118926	9.59244	8.60247e-22	2.08602e-21	9.59244
ENTPD3	2	44.8507	-3.8187	0.182364	-20.94	2.31535e-97	2.53335e-96	-10.47
ENTPD4	3	781.402	-0.63739	0.0460955	-13.8276	1.73732e-43	6.97104e-43	-4.6092
ENTPD5	2	1358.19	-0.85816	0.105004	-8.17265	3.01696e-16	6.24762e-16	-4.08632
ENTPD8	2	93.7872	-2.12001	0.151686	-13.9763	2.17363e-44	8.90616e-44	-6.98817
EPAS1	2	43630.4	0.739871	0.0754996	9.79967	1.12952e-22	2.80637e-22	4.89984
EPB41	1	3800.65	0.834201	0.0697448	11.9608	5.70361e-33	1.82498e-32	11.9608
EPB41L1	1	7486.21	-0.697528	0.0472406	-14.7654	2.44748e-49	1.11739e-48	-14.7654
EPB41L2	1	4404.22	0.606982	0.0570537	10.6388	1.96661e-26	5.38829e-26	10.6388
EPB41L3	1	3348.34	-0.719672	0.0739893	-9.72671	2.31985e-22	5.71103e-22	-9.72671
EPHA1	1	260.07	-2.13367	0.100833	-21.1604	2.2147e-99	2.48524e-98	-21.1604
EPHA3	1	851.877	1.91232	0.106394	17.9739	3.11894e-72	2.18562e-71	17.9739
EPHA6	1	72.7866	1.86008	0.191571	9.70963	2.74328e-22	6.73156e-22	9.70963
EPHA7	1	2335.53	0.878599	0.118485	7.41526	1.21384e-13	2.32338e-13	7.41526
EPHB2	1	426.987	-1.11903	0.110776	-10.1017	5.42922e-24	1.39446e-23	-10.1017
EPHB3	1	376.109	-1.2922	0.104845	-12.3249	6.65574e-35	2.21956e-34	-12.3249
EPHX2	2	4532.09	-1.48812	0.0879469	-16.9206	3.17075e-64	1.93219e-63	-8.46031
EPN3	1	302.726	-5.71305	0.219285	-26.053	1.24315e-149	3.32517e-148	-26.053
EPO	3	464.751	4.78831	0.287187	16.6731	2.05577e-62	1.2148e-61	5.55771
EPX	1	6.65146	-2.47146	0.160075	-15.4394	8.8975e-54	4.42195e-53	-15.4394
ERBB2	10	9510.65	-1.55042	0.0631951	-24.5338	6.43947e-133	1.25213e-131	-2.45338
ERBB3	3	10137.6	0.878726	0.0884846	9.93084	3.05664e-23	7.69773e-23	3.31028
ERBB4	3	751.004	-4.70936	0.201092	-23.4189	2.74251e-121	4.42841e-120	-7.8063
ERCC5	1	4148.18	0.826108	0.0370176	22.3166	2.54684e-110	3.42898e-109	22.3166
EREG	1	23.7646	0.710696	0.205452	3.45918	0.000541829	0.00071387	3.45918
ERO1L	1	3354.66	1.41693	0.076134	18.611	2.61916e-77	2.00855e-76	18.611
ETNK2	1	2676.2	-1.71406	0.111506	-15.3719	2.52496e-53	1.24301e-52	-15.3719
ETS1	3	15648.7	1.35571	0.0676416	20.0426	2.3421e-89	2.18037e-88	6.68087
ETV6	1	2111.42	0.723096	0.052913	13.6657	1.62623e-42	6.3944e-42	13.6657
ETV7	1	415.265	2.9996	0.0964465	31.1012	2.31915e-212	1.70248e-210	31.1012
EXO1	1	76.7928	2.20293	0.106826	20.6215	1.75845e-94	1.83028e-93	20.6215
EXOC3	1	4964.06	0.659148	0.0589127	11.1886	4.63907e-29	1.35268e-28	11.1886
EXOSC5	1	992.532	1.17635	0.0655093	17.957	4.2321e-72	2.95821e-71	17.957
EXOSC7	1	973.485	-1.25278	0.0458894	-27.3	4.24134e-164	1.43654e-162	-27.3
EXTL1	1	14.9322	-1.74608	0.137585	-12.6909	6.63984e-37	2.31526e-36	-12.6909
F10	1	546.381	1.38497	0.180191	7.68611	1.51677e-14	2.98729e-14	7.68611
F11	1	573.593	-4.68895	0.210811	-22.2424	1.33496e-109	1.76414e-108	-22.2424
F11R	4	8349.08	-0.635942	0.0418026	-15.213	2.9007e-52	1.39784e-51	-3.80324
F12	1	232.768	2.62563	0.150222	17.4783	2.09664e-68	1.36959e-67	17.4783
F2	3	208.244	5.80327	0.312371	18.5781	4.83257e-77	3.69234e-76	6.1927
F2R	5	6768.37	1.05344	0.0850693	12.3833	3.21736e-35	1.07919e-34	2.47666
F2RL1	1	3315.22	-0.601736	0.0892239	-6.74411	1.53971e-11	2.7412e-11	-6.74411
F2RL2	1	125.817	0.964353	0.148051	6.51365	7.33474e-11	1.27812e-10	6.51365
F2RL3	1	1424.45	2.50023	0.132149	18.9197	7.84537e-80	6.26727e-79	18.9197
F3	1	720.94	-0.982604	0.165157	-5.94952	2.68928e-09	4.41518e-09	-5.94952
F7	1	14.9796	-1.49442	0.189292	-7.89479	2.90796e-15	5.86093e-15	-7.89479
F8	1	4899	1.30045	0.11026	11.7944	4.17158e-32	1.30914e-31	11.7944
FABP1	1	881.171	-4.99324	0.264061	-18.9094	9.54148e-80	7.61126e-79	-18.9094
FABP5	1	214.554	1.98817	0.115972	17.1435	7.02356e-66	4.40831e-65	17.1435
FABP6	1	890.705	7.41572	0.179769	41.2513	0	0	41.2513
FABP7	1	10691.1	8.58439	0.264732	32.4267	1.15238e-230	1.13629e-228	32.4267
FADS2	3	2690	1.07155	0.103006	10.4027	2.4097e-25	6.42689e-25	3.46757
FANCL	1	575.763	0.707475	0.0459133	15.4089	1.42531e-53	7.0458e-53	15.4089
FAR2	1	335.372	1.20165	0.0675763	17.7821	9.72451e-71	6.61695e-70	17.7821
FARP2	1	661.364	-0.76421	0.0509825	-14.9897	8.57808e-51	4.01644e-50	-14.9897
FAS	11	1703.03	1.32982	0.059316	22.4193	2.55037e-111	3.47785e-110	2.03812
FASLG	10	133.716	3.83352	0.137204	27.9402	8.66491e-172	3.40547e-170	2.79402
FAU	1	18181.3	0.687569	0.0639168	10.7572	5.47889e-27	1.52269e-26	10.7572
FBP1	4	4619.97	-2.42374	0.11958	-20.2688	2.42697e-91	2.34997e-90	-5.06719
FBXO2	1	487.171	-3.30838	0.139809	-23.6636	8.5608e-124	1.44244e-122	-23.6636
FBXO43	1	21.9364	1.5484	0.10869	14.246	4.74406e-46	2.01465e-45	14.246
FBXW7	1	910.309	0.612017	0.0403118	15.1821	4.64693e-52	2.22838e-51	15.1821
FCER1G	3	2004.4	2.71818	0.0890358	30.5291	1.07195e-204	6.84404e-203	10.1764
FCGR1A	4	537.253	3.50784	0.115842	30.2814	2.01491e-201	1.22991e-199	7.57035
FCGR2A	3	3489.46	2.08212	0.0844199	24.6639	2.61107e-134	5.24859e-133	8.2213
FCGR2B	3	652.449	2.11896	0.124636	17.0011	8.05417e-65	4.96723e-64	5.66705
FCGR2C	3	283.021	2.2603	0.116893	19.3364	2.65149e-83	2.23832e-82	6.44548
FCGR3A	4	8377.34	3.69149	0.107826	34.2358	7.10434e-257	1.08612e-254	8.55894
FCGR3B	3	166.744	1.24344	0.156185	7.96132	1.70219e-15	3.45539e-15	2.65377
FDFT1	1	3711.25	-1.02551	0.0418889	-24.4817	2.31658e-132	4.48356e-131	-24.4817
FECH	1	2692.56	-2.00524	0.0520482	-38.5267	0	0	-38.5267
FGA	1	1884.32	3.41439	0.285601	11.9551	6.10397e-33	1.95196e-32	11.9551
FGB	1	7318.86	2.99477	0.31496	9.50842	1.93571e-21	4.64459e-21	9.50842
FGD3	1	646.061	-0.787518	0.0793115	-9.92943	3.10021e-23	7.8051e-23	-9.92943
FGF1	4	1822.3	-4.17158	0.139477	-29.9086	1.52096e-196	8.56258e-195	-7.47715
FGF11	4	2227.49	2.64473	0.116582	22.6855	6.22809e-114	8.88569e-113	5.67138
FGF14	4	227.458	0.858641	0.116056	7.39849	1.37739e-13	2.631e-13	1.84962
FGF17	4	9.12273	0.714131	0.17233	4.14398	3.41325e-05	4.77328e-05	1.036
FGF18	4	30.5147	-1.18411	0.151551	-7.81331	5.57069e-15	1.112e-14	-1.95333
FGF20	4	3.789	2.01308	0.178041	11.3068	1.21413e-29	3.59047e-29	2.8267
FGF7	4	312.888	-1.23545	0.144322	-8.56034	1.12534e-17	2.43541e-17	-2.14009
FGF9	4	457.893	-6.02211	0.241596	-24.9264	3.85077e-137	8.26924e-136	-6.2316
FGFR2	5	2492.36	-1.21425	0.091838	-13.2216	6.5844e-40	2.45574e-39	-2.64432
FGFR3	5	1993.4	-0.985352	0.094641	-10.4115	2.19806e-25	5.86807e-25	-2.08229
FGG	1	3663.01	6.43678	0.341855	18.829	4.36883e-79	3.45361e-78	18.829
FGR	1	879.741	1.45315	0.0711767	20.4161	1.20317e-92	1.20418e-91	20.4161
FH	3	3496.08	-0.955693	0.0434963	-21.9718	5.35601e-107	6.85504e-106	-7.32395
FHIT	3	241.577	-0.708443	0.0815711	-8.68498	3.78816e-18	8.30823e-18	-2.89499
FIGF	7	54.1332	-1.04984	0.159969	-6.56279	5.28101e-11	9.24205e-11	-0.937541
FLT1	3	26105.3	2.17643	0.0897954	24.2377	8.9191e-130	1.63868e-128	8.07923
FLT3LG	3	316.666	0.720449	0.0718486	10.0273	1.15597e-23	2.94004e-23	3.34244
FLT4	2	4048.65	1.16559	0.0828564	14.0676	6.00811e-45	2.49798e-44	7.0338
FMN2	1	70.2906	-5.1565	0.205813	-25.0542	1.56992e-138	3.48352e-137	-25.0542
FMO1	1	4216.94	-0.954337	0.147335	-6.47732	9.33683e-11	1.62089e-10	-6.47732
FMO2	1	2480.38	0.739318	0.12917	5.72361	1.04284e-08	1.67594e-08	5.72361
FMO4	1	897.283	-1.48313	0.0772869	-19.1899	4.49166e-82	3.71459e-81	-19.1899
FMO5	1	638.9	-2.62726	0.12208	-21.5208	9.93867e-103	1.17127e-101	-21.5208
FN1	5	91831.8	2.14145	0.111396	19.2238	2.3379e-82	1.94405e-81	3.84477
FOXA3	1	58.6392	-3.38126	0.226547	-14.9252	2.25958e-50	1.05207e-49	-14.9252
FOXO1	3	2077.13	-0.714134	0.0527466	-13.539	9.20838e-42	3.5694e-41	-4.51299
FPR1	1	658.782	1.66639	0.1229	13.5589	7.01675e-42	2.72557e-41	13.5589
FPR2	1	59.5837	1.29863	0.137233	9.46298	2.99288e-21	7.1462e-21	9.46298
FPR3	1	1765.54	2.48974	0.103425	24.0728	4.81716e-128	8.63779e-127	24.0728
FTCD	2	1965.78	-1.69131	0.214585	-7.88177	3.22766e-15	6.49036e-15	-3.94089
FTH1	1	99337.3	0.86569	0.0537502	16.1058	2.32296e-58	1.26793e-57	16.1058
FUT2	2	58.9119	-2.51866	0.136595	-18.4389	6.40651e-76	4.80676e-75	-9.21944
FUT3	1	231.031	-2.55579	0.175713	-14.5452	6.26044e-48	2.77015e-47	-14.5452
FUT4	1	701.44	0.590811	0.0533795	11.0681	1.79104e-28	5.14674e-28	11.0681
FUT6	1	1636.09	-1.31953	0.151174	-8.72852	2.58023e-18	5.68593e-18	-8.72852
FUT7	1	29.021	1.68999	0.11833	14.2821	2.83085e-46	1.21175e-45	14.2821
FXYD2	3	31035.1	-0.692891	0.109519	-6.32665	2.50546e-10	4.27865e-10	-2.10888
FYN	9	3206.09	1.04329	0.0633254	16.475	5.54886e-61	3.17753e-60	1.83056
FZD1	4	7964.67	1.40252	0.0621591	22.5634	9.92357e-113	1.38035e-111	5.64085
FZD3	4	268.414	-0.788772	0.0683637	-11.5379	8.49948e-31	2.59168e-30	-2.88447
FZD4	4	11223.2	0.662481	0.0661228	10.0189	1.25848e-23	3.19635e-23	2.50473
FZD5	4	2023	0.766554	0.0825923	9.28117	1.67623e-20	3.92203e-20	2.32029
FZD6	4	2082.89	-0.61605	0.0593678	-10.3768	3.16073e-25	8.40173e-25	-2.59421
FZD7	4	895.006	-0.956155	0.0765377	-12.4926	8.19171e-36	2.78813e-35	-3.12315
FZD9	4	16.7468	0.591179	0.114339	5.17042	2.33568e-07	3.56917e-07	1.29261
G6PC	5	1637.77	-3.54657	0.233292	-15.2023	3.41393e-52	1.64279e-51	-3.04046
G6PC2	5	8.19256	1.41994	0.195736	7.25437	4.0355e-13	7.58916e-13	1.45087
GABARAPL1	1	8010.79	-1.85229	0.0557853	-33.2039	9.46419e-242	1.15118e-239	-33.2039
GABBR1	1	893.49	0.906977	0.120487	7.52761	5.16793e-14	1.00091e-13	7.52761
GABBR2	1	23.4976	2.19921	0.189197	11.6239	3.11692e-31	9.61147e-31	11.6239
GABRB2	1	78.7148	-1.69184	0.181649	-9.31378	1.23363e-20	2.89621e-20	-9.31378
GABRD	1	717.805	5.97474	0.129134	46.2679	0	0	46.2679
GABRE	1	791.797	2.72873	0.139718	19.5302	6.07939e-85	5.24634e-84	19.5302
GABRP	1	202.428	-2.94234	0.199636	-14.7385	3.64706e-49	1.65689e-48	-14.7385
GABRQ	1	25.2834	1.50278	0.179807	8.35773	6.39386e-17	1.35281e-16	8.35773
GABRR1	1	12.5447	1.89964	0.156899	12.1074	9.65301e-34	3.13807e-33	12.1074
GABRR2	1	16.0538	1.35292	0.142985	9.462	3.02103e-21	7.21135e-21	9.462
GAD1	5	213.002	-1.22714	0.219312	-5.59539	2.20123e-08	3.49946e-08	-1.11908
GADD45A	3	3580.41	-0.856457	0.0780816	-10.9687	5.40203e-28	1.53643e-27	-3.65625
GADD45B	3	5990.56	-0.813706	0.109175	-7.45324	9.10787e-14	1.74995e-13	-2.48441
GADD45G	3	311.512	-1.38447	0.107178	-12.9175	3.58509e-38	1.28395e-37	-4.30584
GAL3ST1	1	7180.53	2.82977	0.0991552	28.5387	3.87416e-179	1.72157e-177	28.5387
GALM	1	3548.89	-1.19221	0.0652697	-18.266	1.54427e-74	1.12917e-73	-18.266
GALNT1	1	3878.89	0.718679	0.0469641	15.3027	7.33142e-53	3.57852e-52	15.3027
GALNT12	1	789.801	0.584761	0.0719729	8.12473	4.48358e-16	9.23768e-16	8.12473
GALNT14	1	11336.4	1.16815	0.0629199	18.5657	6.08794e-77	4.63663e-76	18.5657
GALNT2	1	6422.27	0.895465	0.0787346	11.3732	5.68559e-30	1.6955e-29	11.3732
GALNT3	1	630.453	-2.77046	0.124548	-22.2441	1.28696e-109	1.70206e-108	-22.2441
GALNT5	1	125.148	2.07723	0.242185	8.57703	9.73584e-18	2.11165e-17	8.57703
GALNT6	1	451.342	-1.23638	0.0735844	-16.8022	2.34996e-63	1.41371e-62	-16.8022
GALNT9	1	509.939	0.713129	0.16567	4.30451	1.67358e-05	2.37127e-05	4.30451
GALNTL1	1	472.658	-1.4048	0.119909	-11.7156	1.06089e-31	3.30132e-31	-11.7156
GAMT	2	3031.53	0.635215	0.104637	6.07065	1.27394e-09	2.11802e-09	3.03532
GAPDH	2	253957	1.57055	0.0639996	24.54	5.5269e-133	1.0772e-131	12.27
GAS1	1	337.875	-2.40651	0.0979847	-24.5601	3.37457e-133	6.60022e-132	-24.5601
GATM	2	30307	-2.18608	0.123281	-17.7324	2.35766e-70	1.59384e-69	-8.8662
GBGT1	1	447.848	0.997929	0.0676344	14.7547	2.8676e-49	1.30669e-48	14.7547
GCAT	1	578.541	-1.34529	0.104462	-12.8783	5.96693e-38	2.12509e-37	-12.8783
GCDH	3	1023.66	-1.37978	0.0540362	-25.5343	8.20501e-144	1.99312e-142	-8.51143
GCH1	1	756.116	-1.14496	0.0747587	-15.3154	6.0326e-53	2.95234e-52	-15.3154
GCK	7	14.323	-1.04859	0.151763	-6.90939	4.86744e-12	8.82793e-12	-0.987056
GCNT1	1	357.488	0.607216	0.0966132	6.28502	3.27806e-10	5.57177e-10	6.28502
GCNT2	1	1543.45	-0.591534	0.0574859	-10.2901	7.81155e-25	2.05448e-24	-10.2901
GCNT3	1	1182.77	-1.84264	0.147745	-12.4718	1.06453e-35	3.60997e-35	-12.4718
GCNT4	1	217.633	-1.76031	0.122604	-14.3577	9.53683e-47	4.13213e-46	-14.3577
GDF5	2	20.8503	-0.783275	0.199305	-3.93004	8.49313e-05	0.000116581	-1.96502
GDF6	1	772.153	3.8947	0.15063	25.856	2.08063e-147	5.32591e-146	25.856
GDF7	1	18.7859	-1.82102	0.126565	-14.388	6.15442e-47	2.67285e-46	-14.388
GFPT2	2	689.085	0.832739	0.174098	4.78317	1.7255e-06	2.54864e-06	2.39159
GGH	1	1271.65	-1.45024	0.0972152	-14.9179	2.52141e-50	1.17235e-49	-14.9179
GGT6	4	1198.15	-6.33498	0.224501	-28.2181	3.51081e-175	1.45533e-173	-7.05452
GIPR	1	19.1132	-0.801949	0.16735	-4.79205	1.65083e-06	2.44094e-06	-4.79205
GIT1	3	3755.52	0.637577	0.0368561	17.2991	4.77788e-67	3.05169e-66	5.76637
GIT2	1	6556.77	1.58181	0.0512672	30.8543	4.90824e-209	3.35208e-207	30.8543
GJA1	2	8538.02	1.9823	0.0905651	21.8881	3.37022e-106	4.21949e-105	10.9441
GK	2	1451.09	-1.49053	0.100844	-14.7806	1.95388e-49	8.93755e-49	-7.39031
GLB1	6	3459.06	-1.04834	0.0567121	-18.4852	2.71618e-76	2.049e-75	-3.08087
GLDC	1	1521.17	-2.39224	0.135188	-17.6957	4.5261e-70	3.04125e-69	-17.6957
GLI1	3	117.294	0.890208	0.119468	7.45143	9.23328e-14	1.77364e-13	2.48381
GLI2	3	211.387	1.12204	0.106822	10.5038	8.29467e-26	2.2406e-25	3.50128
GLP1R	1	19.4825	1.54412	0.194656	7.93258	2.14639e-15	4.34388e-15	7.93258
GLRB	1	252.299	-1.31244	0.182972	-7.17288	7.34363e-13	1.36762e-12	-7.17288
GLS	4	14264.9	-0.931952	0.0640727	-14.5452	6.26299e-48	2.77055e-47	-3.6363
GLS2	4	143.655	-1.73478	0.104583	-16.5876	8.56934e-62	4.97559e-61	-4.1469
GLUD2	4	1794.09	-0.714635	0.0689948	-10.3578	3.8571e-25	1.02332e-24	-2.58945
GLYCTK	3	867.675	-1.32251	0.0837822	-15.7851	3.93729e-56	2.05227e-55	-5.26172
GM2A	1	6313.81	1.43275	0.0538239	26.6192	4.07028e-156	1.21991e-154	26.6192
GMDS	2	586.092	-0.924983	0.0554835	-16.6713	2.11898e-62	1.25126e-61	-8.33566
GMPR	1	699.077	-2.90978	0.0941648	-30.901	1.15899e-209	8.04726e-208	-30.901
GNA11	5	1496.55	-0.740175	0.0577415	-12.8188	1.28742e-37	4.55199e-37	-2.56375
GNA13	3	6133.7	0.601735	0.0438676	13.7171	8.02419e-43	3.17613e-42	4.57236
GNA14	1	424.88	-0.795967	0.0771328	-10.3194	5.75599e-25	1.51913e-24	-10.3194
GNA15	1	345.03	1.83376	0.0869904	21.0801	1.21196e-98	1.3482e-97	21.0801
GNAI1	8	2945.52	-1.14855	0.0628573	-18.2724	1.37398e-74	1.00598e-73	-2.28404
GNAI2	8	17641.4	0.70647	0.0394404	17.9123	9.44919e-72	6.53637e-71	2.23904
GNAL	2	183.692	-0.751078	0.0915134	-8.20729	2.26229e-16	4.70295e-16	-4.10365
GNAZ	1	360.805	-0.704668	0.0863292	-8.16257	3.27982e-16	6.78606e-16	-8.16257
GNB3	2	24.4305	0.676126	0.165368	4.08862	4.33954e-05	6.03825e-05	2.04431
GNB4	1	2639.94	0.968385	0.0649983	14.8986	3.36502e-50	1.56023e-49	14.8986
GNB5	1	2131.79	-1.03865	0.0410181	-25.3217	1.84376e-141	4.29111e-140	-25.3217
GNG11	1	6188.9	0.99129	0.0714001	13.8836	7.96599e-44	3.22197e-43	13.8836
GNG2	1	1561.19	1.09479	0.0648287	16.8875	5.56298e-64	3.37465e-63	16.8875
GNG7	1	974.134	-1.6464	0.0716562	-22.9763	8.0409e-117	1.19744e-115	-22.9763
GNGT1	1	22.8566	2.97585	0.215339	13.8194	1.94743e-43	7.80284e-43	13.8194
GNGT2	1	133.47	0.85475	0.0628793	13.5935	4.37652e-42	1.70558e-41	13.5935
GNMT	1	14.0458	-1.65539	0.127858	-12.9471	2.43931e-38	8.78132e-38	-12.9471
GNPNAT1	1	1501.15	-0.782882	0.0459116	-17.052	3.37998e-65	2.10007e-64	-17.052
GNRH1	1	109.703	2.49436	0.125493	19.8764	6.51129e-88	5.90981e-87	19.8764
GOT1	5	6469.47	-1.18586	0.0700399	-16.9312	2.6498e-64	1.61863e-63	-3.38624
GOT2	5	6301.42	-1.14105	0.0479537	-23.7949	3.77527e-125	6.50581e-124	-4.75897
GP5	2	14.9929	0.650813	0.113631	5.72744	1.01955e-08	1.63884e-08	2.86372
GP6	1	27.034	1.95906	0.145828	13.434	3.8196e-41	1.46086e-40	13.434
GP9	2	4.57719	2.46602	0.196365	12.5583	3.57818e-36	1.22993e-35	6.27916
GPAM	2	690.745	-0.785967	0.0431685	-18.207	4.54496e-74	3.29579e-73	-9.10348
GPAT2	2	118.381	1.21571	0.122845	9.89628	4.32044e-23	1.08428e-22	4.94814
GPD1	1	4680.85	-1.68743	0.166565	-10.1307	4.03717e-24	1.04157e-23	-10.1307
GPD1L	1	2035.34	-1.8905	0.060865	-31.0606	8.21816e-212	5.98023e-210	-31.0606
GPR156	1	5.77348	-0.793978	0.123356	-6.4365	1.22259e-10	2.11298e-10	-6.4365
GPR35	1	393.532	1.95131	0.163727	11.9181	9.5305e-33	3.03374e-32	11.9181
GPR37	1	181.045	1.43937	0.176347	8.16211	3.29209e-16	6.8106e-16	8.16211
GPT	1	1062.2	-0.818788	0.145923	-5.61109	2.01055e-08	3.19997e-08	-5.61109
GPT2	1	1421.42	-1.26964	0.103921	-12.2174	2.50959e-34	8.27133e-34	-12.2174
GPX1	4	10727	0.588462	0.0737037	7.98416	1.41482e-15	2.87834e-15	1.99604
GPX2	2	65.7191	-1.65994	0.227058	-7.31064	2.65866e-13	5.02882e-13	-3.65532
GPX3	2	216298	-1.65135	0.130439	-12.6599	9.8596e-37	3.42721e-36	-6.32996
GRAP2	1	125.149	1.81457	0.097512	18.6087	2.73095e-77	2.09331e-76	18.6087
GRHPR	2	5739.16	-0.857181	0.0612402	-13.997	1.62527e-44	6.68233e-44	-6.99851
GRIA1	4	31.2051	1.79488	0.219542	8.17554	2.94543e-16	6.10178e-16	2.04389
GRIA4	1	742.6	3.90667	0.239647	16.3018	9.5883e-60	5.36713e-59	16.3018
GRID1	1	150.345	1.71905	0.131973	13.0258	8.73195e-39	3.17636e-38	13.0258
GRIK2	1	32.7934	-3.10304	0.148661	-20.8733	9.36848e-97	1.01572e-95	-20.8733
GRIK3	1	1388.44	5.60481	0.142796	39.2506	0	0	39.2506
GRIK4	1	45.7647	2.06845	0.205972	10.0424	9.9214e-24	2.52992e-23	10.0424
GRIK5	1	275.199	-3.74305	0.201121	-18.611	2.61819e-77	2.00855e-76	-18.611
GRIN2A	6	768.998	1.96963	0.188661	10.44	1.62761e-25	4.36195e-25	1.74
GRIN2C	5	42.6362	0.918759	0.119777	7.6706	1.71196e-14	3.36457e-14	1.53412
GRIN2D	5	74.4813	1.9854	0.117333	16.9211	3.14617e-64	1.91833e-63	3.38422
GRK5	2	1237.32	1.41453	0.0624167	22.6627	1.04493e-113	1.48446e-112	11.3314
GRM1	5	93.8961	-4.34708	0.170215	-25.5387	7.32309e-144	1.78149e-142	-5.10775
GRM2	1	14.6694	1.14298	0.124871	9.15327	5.52345e-20	1.2736e-19	9.15327
GRM3	1	17.0125	-0.639464	0.199454	-3.20608	0.00134557	0.0017359	-3.20608
GRM5	6	105.276	1.25859	0.153137	8.21869	2.05745e-16	4.28406e-16	1.36978
GRM6	1	16.8105	0.787871	0.128127	6.14912	7.79121e-10	1.30472e-09	6.14912
GRM8	1	370.628	2.22157	0.142696	15.5685	1.19143e-54	6.04014e-54	15.5685
GRPR	2	23.1552	1.89516	0.168284	11.2617	2.02812e-29	5.97114e-29	5.63085
GSR	1	3049.17	-0.861189	0.0601342	-14.3211	1.6153e-46	6.95718e-46	-14.3211
GSTM3	3	4736.46	-3.46366	0.102223	-33.8833	1.17498e-251	1.65931e-249	-11.2944
GSTM5	3	143.894	-1.18895	0.150849	-7.88178	3.22751e-15	6.49036e-15	-2.62726
GSTO2	3	364.642	-1.93756	0.152166	-12.7332	3.86743e-37	1.35449e-36	-4.24439
GSTT2	3	282.209	-0.795015	0.135337	-5.87432	4.2458e-09	6.92019e-09	-1.95811
GSTZ1	4	721.266	-0.857141	0.0662589	-12.9362	2.81032e-38	1.00929e-37	-3.23406
GTF2H2	2	392.913	-0.851968	0.109449	-7.78418	7.01651e-15	1.3961e-14	-3.89209
GTSE1	1	142.079	2.60523	0.108554	23.9994	2.81891e-127	4.98666e-126	23.9994
GUCA1B	1	50.8097	0.96732	0.105999	9.12576	7.12333e-20	1.63864e-19	9.12576
GUCY1A2	4	200.744	0.930356	0.103696	8.97194	2.91349e-19	6.58756e-19	2.24298
GUCY1A3	4	7879.28	1.02842	0.0612554	16.789	2.93623e-63	1.76449e-62	4.19726
GUCY1B3	4	3528.95	1.38843	0.053546	25.9296	3.08848e-148	8.11775e-147	6.4824
GUK1	1	8960.74	0.598929	0.0625105	9.58125	9.58774e-22	2.32258e-21	9.58125
GYPA	1	38.6687	-1.02043	0.224028	-4.55492	5.24048e-06	7.58775e-06	-4.55492
GYS1	2	5150.12	0.921967	0.0554654	16.6224	4.80011e-62	2.80663e-61	8.31118
GZMA	1	903.692	3.37519	0.120867	27.9249	1.33152e-171	5.22081e-170	27.9249
GZMB	5	289.629	2.77881	0.113902	24.3965	1.86115e-131	3.52034e-130	4.87931
H2AFB1	1	4.49804	1.25687	0.152263	8.25465	1.52349e-16	3.18537e-16	8.25465
H2AFY2	1	653.67	-1.31897	0.0807339	-16.3372	5.36426e-60	3.023e-59	-16.3372
H3F3C	1	698.959	-0.638743	0.0573891	-11.13	8.96026e-29	2.5927e-28	-11.13
H6PD	1	7354.86	0.827087	0.0521213	15.8685	1.04705e-56	5.52853e-56	15.8685
HACL1	1	811.713	-1.16425	0.0404898	-28.754	8.06784e-182	3.71388e-180	-28.754
HADH	5	3853.41	-1.88774	0.0567996	-33.2352	3.33986e-242	4.12262e-240	-6.64704
HADHB	2	10949.8	-0.729429	0.0423986	-17.2041	2.47441e-66	1.56484e-65	-8.60204
HAGH	1	2621.07	-0.952952	0.0659395	-14.4519	2.43774e-47	1.06761e-46	-14.4519
HAL	2	12.8117	1.47765	0.140674	10.504	8.27518e-26	2.23569e-25	5.25202
HAO2	2	2528.26	-2.55266	0.184317	-13.8493	1.28521e-43	5.17561e-43	-6.92463
HAP1	1	25.8806	-2.90437	0.152396	-19.058	5.63711e-81	4.57558e-80	-19.058
HARS	1	3789.89	0.589037	0.0368505	15.9845	1.63806e-57	8.77422e-57	15.9845
HBEGF	3	1606.02	-1.00075	0.0894466	-11.1882	4.65718e-29	1.35772e-28	-3.7294
HCK	2	1171.49	2.12198	0.0849393	24.9823	9.51414e-138	2.07247e-136	12.4912
HCLS1	2	3612.88	1.99906	0.0697808	28.6477	1.71346e-180	7.71704e-179	14.3238
HCST	1	547.989	2.01546	0.0996213	20.2312	5.20404e-91	5.00116e-90	20.2312
HDC	1	56.5958	1.88743	0.147632	12.7847	1.99715e-37	7.03308e-37	12.7847
HES5	1	16.3258	3.74689	0.196546	19.0637	5.05356e-81	4.10993e-80	19.0637
HGD	1	3524.51	-0.837676	0.0953983	-8.78083	1.62274e-18	3.59546e-18	-8.78083
HHEX	1	464.76	0.948081	0.0682147	13.8985	6.46958e-44	2.62118e-43	13.8985
HIBADH	1	6089.45	-1.05963	0.0566584	-18.7021	4.76093e-78	3.68491e-77	-18.7021
HIBCH	3	2594.81	-1.36332	0.0767831	-17.7554	1.56439e-70	1.05971e-69	-5.91848
HIF1A	3	10512.2	-1.12949	0.0713456	-15.8312	1.89555e-56	9.95196e-56	-5.27707
HIP1	1	4145.74	-0.593142	0.0648539	-9.14583	5.91752e-20	1.36352e-19	-9.14583
HIST1H2AE	1	81.1184	1.47984	0.156458	9.45839	3.12706e-21	7.46018e-21	9.45839
HIST1H2AG	1	9.12478	1.40672	0.168755	8.33584	7.69521e-17	1.62341e-16	8.33584
HIST1H2AM	1	11.9662	2.60392	0.157393	16.5441	1.7664e-61	1.02064e-60	16.5441
HIST1H2BC	1	242.032	0.92123	0.108308	8.50563	1.80613e-17	3.88453e-17	8.50563
HIST1H2BD	1	1705	1.02518	0.0860484	11.914	1.00044e-32	3.18215e-32	11.914
HIST1H2BE	1	16.7236	1.01687	0.107675	9.4439	3.59152e-21	8.55232e-21	9.4439
HIST1H2BG	1	33.5075	0.771883	0.162533	4.74909	2.04329e-06	3.00816e-06	4.74909
HIST1H2BH	1	5.60321	2.01027	0.177041	11.3549	7.01549e-30	2.08798e-29	11.3549
HIST1H2BJ	1	28.0963	0.836437	0.116937	7.1529	8.49633e-13	1.57752e-12	7.1529
HIST1H2BK	1	1610.39	1.23132	0.104207	11.8161	3.22126e-32	1.01415e-31	11.8161
HIST1H2BL	1	3.40383	2.4596	0.195983	12.5501	3.97018e-36	1.36298e-35	12.5501
HIST1H2BN	1	23.5198	1.13191	0.0764804	14.7999	1.4661e-49	6.71922e-49	14.7999
HIST1H3D	1	27.9113	0.994294	0.152383	6.52498	6.80118e-11	1.18625e-10	6.52498
HIST1H3E	1	100.065	1.13293	0.118888	9.5294	1.5819e-21	3.80661e-21	9.5294
HIST1H3H	1	27.4157	2.24203	0.153748	14.5825	3.6288e-48	1.61426e-47	14.5825
HIST1H4E	1	7.93995	1.44023	0.174069	8.27393	1.29618e-16	2.71556e-16	8.27393
HIST1H4H	1	284.288	1.24383	0.106356	11.6949	1.35342e-31	4.19754e-31	11.6949
HIST1H4I	1	3.23093	1.15375	0.168291	6.85569	7.09705e-12	1.27937e-11	6.85569
HIST1H4J	1	37.3798	1.65355	0.115454	14.3222	1.59105e-46	6.85806e-46	14.3222
HIST2H2AA3	1	1113.01	1.01048	0.120159	8.40953	4.11651e-17	8.76421e-17	8.40953
HIST2H2BE	1	974.789	-1.29326	0.0984903	-13.1309	2.19108e-39	8.06362e-39	-13.1309
HIST3H2A	1	38.6551	1.02115	0.150593	6.78087	1.19457e-11	2.13611e-11	6.78087
HK2	7	4618.97	3.79974	0.0925831	41.0414	0	0	5.86306
HK3	7	250.088	2.73215	0.109051	25.0537	1.5894e-138	3.52203e-137	3.57911
HLA-A	9	117023	1.67996	0.0611672	27.4651	4.58985e-166	1.61022e-164	3.05168
HLA-B	9	148181	2.0283	0.0637352	31.8239	3.02875e-222	2.61509e-220	3.53598
HLA-C	9	83207.8	1.32989	0.063733	20.8665	1.07895e-96	1.16675e-95	2.3185
HLA-DMA	11	6693.62	1.55524	0.066717	23.3109	3.43491e-120	5.39091e-119	2.11918
HLA-DMB	11	5290.37	1.08477	0.0786449	13.7933	2.7975e-43	1.11659e-42	1.25393
HLA-DOA	11	4403.5	1.49147	0.0969344	15.3864	2.0194e-53	9.94715e-53	1.39876
HLA-DOB	11	275.692	2.24755	0.140324	16.0169	9.74477e-58	5.24844e-57	1.45608
HLA-DPA1	11	33564.3	2.02974	0.0845788	23.9982	2.90562e-127	5.12915e-126	2.18165
HLA-DPB1	11	20260.2	2.10816	0.0833564	25.291	4.0168e-141	9.29665e-140	2.29918
HLA-DQA1	11	9992.37	2.25306	0.112506	20.0262	3.25711e-89	3.02713e-88	1.82056
HLA-DQA2	11	2211.84	2.49943	0.141993	17.6025	2.35653e-69	1.56389e-68	1.60023
HLA-DQB1	11	13180.6	2.40465	0.105454	22.8029	4.29203e-115	6.24105e-114	2.07299
HLA-DRA	12	71284.7	1.86199	0.0794349	23.4405	1.65372e-121	2.68331e-120	1.95337
HLA-DRB1	12	25505.1	1.62218	0.0851042	19.0611	5.31284e-81	4.31869e-80	1.58843
HLA-DRB5	12	8801.1	1.45465	0.11933	12.1901	3.50798e-34	1.15186e-33	1.01585
HLA-E	9	42177	1.05066	0.0476318	22.058	8.00283e-108	1.03459e-106	2.45089
HLA-F	8	8143.45	2.34483	0.0771727	30.3842	8.8813e-203	5.52231e-201	3.79803
HLA-G	9	2273.71	3.86496	0.149086	25.9243	3.5472e-148	9.27952e-147	2.88047
HMGCL	3	3876.34	-0.884857	0.0537825	-16.4525	8.04793e-61	4.59913e-60	-5.48417
HMGCR	1	2064.08	-1.0844	0.0463426	-23.3997	4.30136e-121	6.89211e-120	-23.3997
HMGCS2	4	4826	-2.51773	0.228137	-11.0361	2.55984e-28	7.33067e-28	-2.75902
HMMR	1	167.379	1.75098	0.113003	15.495	3.75176e-54	1.88198e-53	15.495
HMOX1	1	15005.7	2.44206	0.0973464	25.0863	7.02564e-139	1.56727e-137	25.0863
HNF4A	1	3577.04	-0.626046	0.1414	-4.42748	9.53407e-06	1.3648e-05	-4.42748
HNF4G	1	1255.8	0.589183	0.127961	4.60438	4.13693e-06	6.01447e-06	4.60438
HPD	2	3608.96	-5.03268	0.240891	-20.8919	6.33919e-97	6.89531e-96	-10.446
HPGDS	1	87.3164	0.801348	0.0991811	8.07964	6.49573e-16	1.33339e-15	8.07964
HPRT1	2	1493.17	-0.779996	0.0496103	-15.7225	1.06118e-55	5.49009e-55	-7.86123
HRH1	2	867.048	1.09795	0.0840541	13.0625	5.39483e-39	1.97105e-38	6.53124
HRH2	2	687.498	3.71019	0.14372	25.8154	5.95002e-147	1.50685e-145	12.9077
HRH4	1	5.04392	1.38205	0.136451	10.1285	4.1289e-24	1.06475e-23	10.1285
HS3ST1	1	748.156	-0.820379	0.107131	-7.65771	1.8928e-14	3.71602e-14	-7.65771
HS3ST2	1	277.747	5.03231	0.179211	28.0803	1.70534e-173	6.86422e-172	28.0803
HS3ST3A1	2	76.4229	-0.865976	0.160757	-5.38686	7.17007e-08	1.11948e-07	-2.69343
HS3ST3B1	2	41.4307	-1.59268	0.101928	-15.6255	4.87914e-55	2.49328e-54	-7.81276
HS6ST1	1	3599.91	-2.13667	0.0671568	-31.8161	3.87775e-222	3.33087e-220	-31.8161
HS6ST2	1	587.384	-6.30527	0.205185	-30.7297	2.28309e-207	1.52793e-205	-30.7297
HS6ST3	1	98.8225	-2.30109	0.184393	-12.4793	9.68731e-36	3.29045e-35	-12.4793
HSD11B1	2	169.092	-0.897607	0.181694	-4.94021	7.80402e-07	1.16843e-06	-2.4701
HSD11B2	2	8596.66	-3.91868	0.11475	-34.1497	1.35218e-255	2.02998e-253	-17.0748
HSD17B1	1	76.179	-0.959577	0.0536084	-17.8997	1.18491e-71	8.18292e-71	-17.8997
HSD17B10	2	3040.6	-0.670337	0.0526111	-12.7414	3.48301e-37	1.22089e-36	-6.37068
HSD17B12	2	4505.76	-0.891376	0.0506454	-17.6003	2.44902e-69	1.62462e-68	-8.80016
HSD17B2	1	181.255	-0.614106	0.151152	-4.06283	4.84809e-05	6.73406e-05	-4.06283
HSD17B3	1	42.4145	3.33519	0.193314	17.2527	1.06864e-66	6.79166e-66	17.2527
HSD17B4	2	6541.12	-0.703357	0.045198	-15.5617	1.32543e-54	6.71133e-54	-7.78085
HSD17B6	1	48.6297	-0.748943	0.144381	-5.18728	2.13385e-07	3.26974e-07	-5.18728
HSD17B7	2	805.629	1.48168	0.0806218	18.3782	1.96387e-75	1.46033e-74	9.1891
HSD17B8	1	1010.28	-0.786834	0.0649059	-12.1227	8.00844e-34	2.60853e-33	-12.1227
HSD3B2	1	36.2772	0.781701	0.148066	5.27943	1.29587e-07	2.00263e-07	5.27943
HSD3B7	1	6259.8	2.02805	0.0860885	23.5578	1.04498e-122	1.72582e-121	23.5578
HSP90AA1	5	34136.3	-0.885704	0.0476186	-18.5999	3.21695e-77	2.46357e-76	-3.71999
HSPA1A	5	22000.5	-0.59577	0.0940905	-6.33188	2.42185e-10	4.1384e-10	-1.26638
HSPA1B	4	3878.91	-0.691158	0.103561	-6.67392	2.49058e-11	4.40303e-11	-1.66848
HSPA2	4	4011.18	-4.04786	0.10882	-37.1976	7.45071e-303	1.93998e-300	-9.29941
HSPA6	4	532.535	2.03413	0.0992874	20.4873	2.79335e-93	2.84005e-92	5.12183
HSPA8	4	49752.8	-0.68984	0.0598577	-11.5247	9.91017e-31	3.01576e-30	-2.88117
HSPB1	2	25330.4	0.601885	0.0918497	6.55294	5.64171e-11	9.86189e-11	3.27647
HSPG2	1	39629.5	1.11536	0.0886255	12.585	2.55198e-36	8.78459e-36	12.585
HTR1F	1	86.5076	1.98629	0.13399	14.8242	1.02264e-49	4.69972e-49	14.8242
HTR2B	3	196.541	-0.687251	0.140726	-4.88362	1.04158e-06	1.55194e-06	-1.62787
HTR6	2	65.9438	7.31444	0.283905	25.7637	2.2639e-146	5.69875e-145	12.8818
HTR7	2	55.0515	1.98142	0.111891	17.7084	3.6089e-70	2.42984e-69	8.85422
HYAL1	2	2494.2	-1.2554	0.0708653	-17.7152	3.19899e-70	2.15473e-69	-8.85762
HYAL3	1	102.932	-0.634673	0.0674217	-9.41349	4.79934e-21	1.13845e-20	-9.41349
IBSP	2	53.3154	6.1311	0.288962	21.2176	6.56442e-100	7.44146e-99	10.6088
ICA1	1	633.191	-1.12284	0.0594174	-18.8975	1.19677e-79	9.53298e-79	-18.8975
ICAM1	4	8113.97	1.54417	0.0776299	19.8915	4.82527e-88	4.38431e-87	4.97286
ICAM3	1	1141.93	1.16016	0.0701612	16.5356	2.03328e-61	1.17362e-60	16.5356
ICOS	4	81.2418	3.39778	0.14797	22.9626	1.10236e-116	1.64016e-115	5.74065
ID1	1	2735.75	-0.881148	0.0987828	-8.92005	4.66063e-19	1.04754e-18	-8.92005
IDH2	3	10101	-1.24739	0.0627988	-19.8632	8.46925e-88	7.6702e-87	-6.62108
IDI1	1	1861.37	-1.06926	0.0431329	-24.7899	1.1534e-135	2.3876e-134	-24.7899
IDO1	1	1766.12	4.41503	0.129632	34.0583	3.0596e-254	4.51196e-252	34.0583
IDUA	2	547.436	0.89192	0.0847786	10.5206	6.94441e-26	1.8789e-25	5.26029
IFI30	1	9066.04	1.31283	0.0897351	14.63	1.80691e-48	8.10727e-48	14.63
IFIH1	1	1861.21	0.624949	0.0530163	11.7879	4.50819e-32	1.41371e-31	11.7879
IFITM1	1	6844.54	0.977096	0.0815738	11.9781	4.62985e-33	1.48426e-32	11.9781
IFNAR2	4	1548.79	1.1853	0.0449579	26.3647	3.47749e-153	9.88888e-152	6.59119
IFNG	12	39.5001	4.92484	0.210865	23.3554	1.21535e-120	1.92882e-119	1.94628
IFNGR1	4	5235.56	0.761687	0.0444787	17.1248	9.69962e-66	6.07649e-65	4.28119
IFNGR2	4	5790.28	1.13961	0.0433613	26.2817	3.1053e-152	8.66778e-151	6.57042
IGFBP3	1	119792	3.62095	0.102134	35.4531	2.60266e-275	4.92848e-273	35.4531
IKBKE	3	465.388	0.71803	0.0902042	7.96005	1.71966e-15	3.49001e-15	2.65335
IL10	9	42.4918	1.61799	0.133835	12.0895	1.20066e-33	3.89408e-33	1.34327
IL10RA	2	2593.28	2.31776	0.0931923	24.8707	1.54291e-136	3.26283e-135	12.4354
IL10RB	2	2816.02	1.0145	0.0385695	26.303	1.77068e-152	4.96744e-151	13.1515
IL11	3	47.3068	-4.0488	0.232562	-17.4096	6.98137e-68	4.50921e-67	-5.80319
IL12B	7	8.88123	1.82015	0.166128	10.9563	6.1987e-28	1.76181e-27	1.56518
IL12RB1	2	246.401	2.87007	0.102147	28.0975	1.05224e-173	4.25595e-172	14.0487
IL12RB2	2	321.808	2.67994	0.215778	12.4199	2.03858e-35	6.86975e-35	6.20994
IL13RA2	1	131.491	-0.91853	0.179379	-5.12062	3.04539e-07	4.63371e-07	-5.12062
IL15	3	376.497	0.92362	0.062092	14.875	4.78758e-50	2.21182e-49	4.95834
IL15RA	3	846.441	1.45037	0.072206	20.0866	9.66564e-90	9.06916e-89	6.69553
IL18	3	1072.41	0.66224	0.0784774	8.4386	3.21152e-17	6.85937e-17	2.81287
IL18R1	1	488.163	1.57465	0.0805989	19.5369	5.33547e-85	4.61152e-84	19.5369
IL18RAP	1	73.6192	2.76913	0.11216	24.6892	1.39831e-134	2.82785e-133	24.6892
IL1A	8	5.68768	0.658239	0.175339	3.7541	0.000173968	0.000235004	0.469262
IL1B	12	338.707	0.580835	0.126312	4.59843	4.25695e-06	6.18302e-06	0.383202
IL1RAP	2	853.597	1.19564	0.0871725	13.7158	8.16376e-43	3.23061e-42	6.85791
IL20RB	2	1238.73	7.13002	0.22787	31.2898	6.41753e-215	4.88319e-213	15.6449
IL21R	2	284.013	2.79299	0.11343	24.6231	7.14438e-134	1.42409e-132	12.3116
IL22RA1	2	358.492	1.63942	0.1221	13.4269	4.2066e-41	1.60703e-40	6.71345
IL24	2	7.64278	0.592552	0.137688	4.30359	1.68051e-05	2.38068e-05	2.1518
IL28RA	2	392.956	-0.594553	0.0681166	-8.72847	2.58145e-18	5.68787e-18	-4.36423
IL2RA	4	155.833	2.43427	0.160958	15.1236	1.13127e-51	5.3846e-51	3.78091
IL2RB	3	1366.53	3.1225	0.104394	29.9107	1.42963e-196	8.07572e-195	9.97022
IL2RG	4	1813.09	1.93136	0.106102	18.2028	4.90749e-74	3.55095e-73	4.55069
IL3RA	4	942.414	1.70895	0.0814595	20.9791	1.0173e-97	1.1197e-96	5.24478
IL4I1	6	855.875	2.19435	0.105361	20.827	2.4654e-96	2.64373e-95	3.47116
IL4R	3	3762.86	1.47698	0.0535051	27.6044	9.84911e-168	3.53719e-166	9.20147
IL6	11	410.543	0.619171	0.218977	2.82756	0.00469043	0.00586357	0.257051
IL6R	3	1482.48	0.709386	0.093569	7.58143	3.41778e-14	6.66206e-14	2.52714
IL7	3	211.684	1.2869	0.0661269	19.4611	2.34551e-84	2.00233e-83	6.48704
IL7R	4	397.472	1.25789	0.144072	8.73099	2.52444e-18	5.56445e-18	2.18275
IL9R	3	12.9912	2.29422	0.146098	15.7033	1.43513e-55	7.41093e-55	5.23444
IMPDH1	2	1333.2	0.818858	0.0673422	12.1597	5.09675e-34	1.66665e-33	6.07983
INADL	1	5445.72	-0.660292	0.0677057	-9.75239	1.80175e-22	4.44804e-22	-9.75239
INHBA	2	334.424	1.11476	0.134414	8.29343	1.10025e-16	2.31002e-16	4.14672
INHBB	2	3700.46	4.10942	0.114655	35.8415	2.49834e-281	5.1398e-279	17.9207
INHBE	2	142.756	3.59478	0.200464	17.9323	6.60513e-72	4.58998e-71	8.96613
INPP5D	5	2401.53	1.76682	0.0670294	26.3589	4.05491e-153	1.15112e-151	5.27179
INPP5J	2	840.34	-5.42543	0.123053	-44.09	0	0	-22.045
INSR	4	18219.9	1.44584	0.0717817	20.1422	3.14912e-90	2.98334e-89	5.03555
IPMK	1	188.171	0.731662	0.0917645	7.97326	1.54542e-15	3.14098e-15	7.97326
IQGAP2	1	3086.03	-1.13147	0.0856352	-13.2127	7.41084e-40	2.75903e-39	-13.2127
IQGAP3	1	371.583	2.88039	0.117068	24.6045	1.13134e-133	2.24704e-132	24.6045
IQSEC3	1	543.637	1.06112	0.18561	5.71694	1.08458e-08	1.74185e-08	5.71694
IRAK3	2	894.086	1.05045	0.0775944	13.5378	9.36069e-42	3.62759e-41	6.76888
IRF3	3	2223.24	0.597519	0.0593808	10.0625	8.09214e-24	2.07044e-23	3.35416
IRF7	3	1260.98	1.49187	0.0910024	16.3937	2.12029e-60	1.2026e-59	5.46458
IRS1	5	1360.81	-1.16637	0.0980551	-11.895	1.25621e-32	3.99112e-32	-2.379
IRS2	5	1982.34	0.674497	0.11668	5.78073	7.43766e-09	1.20121e-08	1.15615
ISG15	1	1817.18	1.5023	0.0983893	15.269	1.23108e-52	5.98623e-52	15.269
ISYNA1	1	2972.53	-0.858927	0.0812914	-10.566	4.28249e-26	1.16474e-25	-10.566
ITGA1	7	7887.55	1.07028	0.0773308	13.8403	1.45676e-43	5.85656e-43	1.97718
ITGA10	6	279.977	0.98637	0.121735	8.10261	5.37924e-16	1.1068e-15	1.35044
ITGA2	9	2738.67	-0.792445	0.0773011	-10.2514	1.16646e-24	3.05292e-24	-1.13904
ITGA3	9	18158.5	0.591589	0.0825553	7.16597	7.72361e-13	1.43613e-12	0.796219
ITGA4	11	2118.13	2.07875	0.0826095	25.1636	1.0025e-139	2.2822e-138	2.2876
ITGA5	7	10979.6	2.17459	0.0808575	26.8941	2.57274e-159	8.16613e-158	3.84202
ITGA7	6	2137.81	0.872313	0.086825	10.0468	9.48966e-24	2.42168e-23	1.67447
ITGA8	7	723.065	-0.614987	0.128847	-4.77301	1.81496e-06	2.67911e-06	-0.681858
ITGAD	1	73.9875	5.22636	0.187596	27.8597	8.22573e-171	3.18036e-169	27.8597
ITGAL	5	2088.05	2.66244	0.102921	25.8689	1.49293e-147	3.8333e-146	5.17377
ITGAM	5	1188.74	2.19695	0.0990444	22.1814	5.18927e-109	6.76635e-108	4.43629
ITGAX	1	1457.48	3.35402	0.108157	31.0107	3.87125e-211	2.75686e-209	31.0107
ITGB1	13	37135.1	0.713444	0.0489188	14.5843	3.53778e-48	1.57503e-47	1.12187
ITGB2	6	7379.93	2.48161	0.0876574	28.3103	2.58249e-176	1.09225e-174	4.71838
ITGB3	7	1937.16	-0.789874	0.100063	-7.89373	2.93288e-15	5.90974e-15	-1.12768
ITGB4	6	3164.39	0.583032	0.105019	5.55168	2.8293e-08	4.48255e-08	0.925281
ITGB6	6	2346.45	-2.65465	0.163027	-16.2835	1.29321e-59	7.21459e-59	-2.71391
ITGB7	8	1103.76	0.814953	0.0668055	12.1989	3.15076e-34	1.0362e-33	1.52486
ITK	3	418.606	2.33089	0.115789	20.1306	3.983e-90	3.76476e-89	6.71019
ITPKA	3	98.6612	4.0634	0.199262	20.3923	1.95812e-92	1.94574e-91	6.79743
ITPKB	3	3246.07	-0.91179	0.0616228	-14.7963	1.54738e-49	7.08785e-49	-4.9321
ITPR1	10	3785.8	-0.854206	0.0699864	-12.2053	2.91231e-34	9.58728e-34	-1.22053
ITPR2	9	3210.18	-1.36821	0.0647319	-21.1366	3.66799e-99	4.10776e-98	-2.34851
ITPR3	10	5223.18	0.619997	0.090495	6.85117	7.3247e-12	1.31941e-11	0.685117
IVD	1	5323.42	-1.08766	0.0482129	-22.5596	1.08064e-112	1.4994e-111	-22.5596
JAG1	1	11662	0.660371	0.0589019	11.2114	3.58594e-29	1.04835e-28	11.2114
JAG2	1	2204.2	1.55389	0.0777825	19.9773	8.67659e-89	8.00148e-88	19.9773
JAK3	3	1522.52	2.59006	0.101502	25.5173	1.26617e-143	3.05346e-142	8.50578
JAM3	4	2846.82	0.676028	0.070712	9.56031	1.17402e-21	2.83616e-21	2.39008
JUP	3	14946.6	-1.15016	0.058247	-19.7462	8.6462e-87	7.68018e-86	-6.58207
KAT2A	1	2027.06	0.653387	0.0801728	8.14973	3.64727e-16	7.5351e-16	8.14973
KAT2B	1	2148.26	-0.648284	0.0452373	-14.3307	1.40653e-46	6.07369e-46	-14.3307
KCNB1	1	67.7462	1.15801	0.140294	8.25419	1.52932e-16	3.19716e-16	8.25419
KCNJ1	1	5383.21	-6.72972	0.222465	-30.2507	5.10883e-201	3.07341e-199	-30.2507
KCNJ11	1	134.023	-1.59277	0.110122	-14.4637	2.05336e-47	9.00928e-47	-14.4637
KCNMA1	1	2862.8	2.55516	0.12282	20.8042	3.96818e-96	4.23883e-95	20.8042
KCNMB1	1	453.123	1.30872	0.100512	13.0205	9.35248e-39	3.39986e-38	13.0205
KCNMB2	1	149.329	-2.33248	0.173016	-13.4813	2.01503e-41	7.75125e-41	-13.4813
KCNMB4	1	334.804	-0.610042	0.0933379	-6.53585	6.32511e-11	1.10415e-10	-6.53585
KCNQ1	1	1617.5	-2.29175	0.0663238	-34.5539	1.24487e-261	2.01403e-259	-34.5539
KDELR3	1	1115.69	0.647585	0.112493	5.75665	8.58002e-09	1.38199e-08	5.75665
KDR	4	12869.4	1.40911	0.0987639	14.2674	3.49157e-46	1.48921e-45	3.56686
KIR2DL1	3	9.56397	3.12643	0.169822	18.4101	1.09046e-75	8.15227e-75	6.1367
KIR2DL3	3	11.9761	2.96637	0.160218	18.5146	1.57488e-76	1.19236e-75	6.17153
KIR2DL4	2	23.2521	2.78873	0.141258	19.7421	9.37741e-87	8.32526e-86	9.87106
KIR2DS4	2	13.4277	3.26445	0.18729	17.4299	4.89386e-68	3.17815e-67	8.71495
KIR3DL1	3	14.5136	2.57676	0.150717	17.0967	1.57166e-65	9.82006e-65	5.69889
KIR3DL2	3	13.7653	3.0975	0.174762	17.7241	2.7321e-70	1.84322e-69	5.90804
KISS1R	1	396.921	7.12907	0.206139	34.5838	4.42814e-262	7.23436e-260	34.5838
KIT	6	1336.52	-1.93178	0.103149	-18.7279	2.93101e-78	2.27491e-77	-3.12132
KITLG	4	2966.82	-1.65434	0.0905001	-18.28	1.19352e-74	8.75772e-74	-4.57001
KLHL13	1	1058.03	-2.16494	0.0838362	-25.8234	4.84217e-147	1.22816e-145	-25.8234
KLKB1	1	214.977	1.38564	0.135022	10.2623	1.0418e-24	2.73179e-24	10.2623
KLRC1	3	28.6177	2.45583	0.147173	16.6866	1.6398e-62	9.71061e-62	5.56221
KLRC2	2	14.3124	2.80999	0.164696	17.0617	2.86039e-65	1.77989e-64	8.53086
KLRC3	2	14.9846	3.13199	0.163915	19.1074	2.1913e-81	1.79439e-80	9.5537
KLRC4	1	14.5213	2.88515	0.208134	13.862	1.0768e-43	4.34581e-43	13.862
KLRD1	3	145.11	2.57939	0.0963679	26.7661	8.01943e-158	2.47933e-156	8.92204
KLRK1	1	372.286	3.01248	0.114473	26.3162	1.25237e-152	3.51932e-151	26.3162
KRT18	1	22792.3	0.72674	0.0827431	8.78309	1.59045e-18	3.52438e-18	8.78309
L1CAM	2	2281.52	-3.51837	0.230984	-15.2321	2.16578e-52	1.0458e-51	-7.61604
L2HGDH	1	848.334	-1.4666	0.0805465	-18.2081	4.45014e-74	3.22843e-73	-18.2081
LAMA2	8	633.438	-1.61251	0.1488	-10.8368	2.30464e-27	6.46216e-27	-1.3546
LAMA3	4	1187.48	0.614498	0.113001	5.43798	5.38877e-08	8.45241e-08	1.3595
LAMA4	4	8374.8	2.8738	0.0867595	33.1238	1.35033e-240	1.60727e-238	8.28095
LAMB4	4	58.5141	-3.02529	0.131864	-22.9425	1.75089e-116	2.5958e-115	-5.73562
LAMC1	5	17759.5	0.840033	0.0569015	14.7629	2.5397e-49	1.15918e-48	2.95259
LAMC2	4	1427.36	-1.70282	0.173658	-9.80562	1.06488e-22	2.64774e-22	-2.45141
LAMP1	1	16469.8	-0.637109	0.0377478	-16.878	6.52998e-64	3.95693e-63	-16.878
LAMP3	1	299.418	1.35213	0.0978124	13.8237	1.83357e-43	7.35016e-43	13.8237
LAPTM4B	1	5829.71	-1.04439	0.0652979	-15.9942	1.40223e-57	7.52796e-57	-15.9942
LAPTM5	1	15431.8	2.69661	0.0858091	31.4257	9.02092e-217	7.15831e-215	31.4257
LARS2	2	1128.32	-1.55577	0.0503962	-30.8707	2.95333e-209	2.02528e-207	-15.4354
LAT	4	546.348	2.49916	0.115489	21.6398	7.57654e-104	9.1357e-103	5.40996
LBP	1	1224.33	3.77387	0.306608	12.3084	8.15843e-35	2.71416e-34	12.3084
LCAT	1	378.745	1.35641	0.101012	13.4283	4.12978e-41	1.57841e-40	13.4283
LCK	3	771.139	1.44758	0.111035	13.0372	7.52139e-39	2.7384e-38	4.34572
LCP2	3	1909.97	2.37765	0.0720895	32.982	1.47193e-238	1.70335e-236	10.994
LDHA	4	88952.2	1.85898	0.0567281	32.77	1.57779e-235	1.69628e-233	8.19249
LDHAL6A	4	6.42566	-0.915956	0.149357	-6.13265	8.64287e-10	1.4456e-09	-1.53316
LDHB	4	32027.4	-1.60959	0.0529812	-30.3803	9.99158e-203	6.18958e-201	-7.59508
LDHC	4	22.3327	-1.5028	0.221537	-6.78355	1.17262e-11	2.09775e-11	-1.69589
LDHD	1	1267.37	-2.83003	0.124686	-22.6973	4.76465e-114	6.81529e-113	-22.6973
LDLR	1	1278.08	-1.72818	0.114598	-15.0803	2.18315e-51	1.03323e-50	-15.0803
LDLRAP1	1	1154.87	-0.709682	0.0445199	-15.9408	3.30109e-57	1.75917e-56	-15.9408
LEF1	11	667.649	1.18599	0.137962	8.59648	8.22015e-18	1.78569e-17	0.781498
LEFTY2	1	20.3927	-1.37263	0.196057	-7.00116	2.5385e-12	4.63934e-12	-7.00116
LEPR	4	1529.46	-0.588375	0.0769172	-7.64946	2.01827e-14	3.95815e-14	-1.91236
LFNG	1	909.495	0.778994	0.0928376	8.39093	4.82301e-17	1.02461e-16	8.39093
LHPP	1	1128.22	-0.996015	0.075746	-13.1494	1.71496e-39	6.33098e-39	-13.1494
LIG1	4	1283.87	0.917736	0.0471554	19.462	2.30825e-84	1.97153e-83	4.86549
LIG4	1	808.696	-0.832061	0.0437652	-19.0119	1.35836e-80	1.09669e-79	-19.0119
LILRB3	1	292.014	2.54415	0.101635	25.0322	2.72849e-138	5.99835e-137	25.0322
LIMK1	3	1789.13	0.697265	0.0762685	9.14225	6.11664e-20	1.40881e-19	3.04742
LIPA	2	10658	1.30654	0.0689841	18.9397	5.3676e-80	4.29821e-79	9.46986
LIPC	1	1304.78	0.749582	0.148881	5.03478	4.78392e-07	7.22356e-07	5.03478
LIPE	1	319.762	-0.582834	0.0903298	-6.45229	1.10171e-10	1.90702e-10	-6.45229
LIPG	1	660.685	-1.71984	0.138386	-12.4278	1.84655e-35	6.22765e-35	-12.4278
LLGL2	1	2741.55	-1.74963	0.067354	-25.9766	9.10209e-149	2.4114e-147	-25.9766
LMO7	1	4450.47	-1.32441	0.0672933	-19.6811	3.13076e-86	2.76329e-85	-19.6811
LOC729020	2	69.9556	-0.619266	0.0559812	-11.062	1.91695e-28	5.5057e-28	-5.53102
LPAR1	2	496.747	-0.752117	0.1249	-6.02173	1.72559e-09	2.85696e-09	-3.01087
LPAR4	1	13.8093	1.3436	0.134925	9.95811	2.3244e-23	5.86964e-23	9.95811
LPAR6	1	2650.1	1.37515	0.0697191	19.7242	1.33606e-86	1.18301e-85	19.7242
LPCAT1	2	12508.8	2.61952	0.0759037	34.5111	5.46425e-261	8.67202e-259	17.2556
LPCAT2	2	1701.96	-0.930924	0.0713075	-13.0551	5.9466e-39	2.17074e-38	-6.52753
LPGAT1	1	4810.91	0.945632	0.0465355	20.3207	8.43862e-92	8.25726e-91	20.3207
LPL	3	2414.27	-1.11647	0.108324	-10.3069	6.56168e-25	1.72848e-24	-3.43562
LRAT	1	139.317	2.39936	0.134657	17.8184	5.08958e-71	3.47593e-70	17.8184
LRP1	1	18323.8	1.05612	0.0746476	14.1481	1.91848e-45	8.03052e-45	14.1481
LRP6	1	2798.04	-0.622533	0.0601971	-10.3416	4.56981e-25	1.20971e-24	-10.3416
LRRC4C	1	65.9842	0.874713	0.178068	4.91223	9.00449e-07	1.34575e-06	4.91223
LRRK2	1	8334.9	1.19652	0.0811256	14.7489	3.12532e-49	1.42335e-48	14.7489
LSM3	2	1504.32	-0.709288	0.0393364	-18.0313	1.10583e-72	7.805e-72	-9.01567
LTA	3	42.7323	2.73349	0.133919	20.4115	1.32105e-92	1.32057e-91	6.80384
LTB	1	475.089	0.932524	0.126714	7.35926	1.84929e-13	3.51466e-13	7.35926
LTB4R	1	573.406	2.44496	0.0919983	26.5761	1.28163e-155	3.80021e-154	26.5761
LTB4R2	2	160.623	1.8976	0.0844726	22.4641	9.31732e-112	1.27579e-110	11.2321
LTBP1	1	4715.86	-0.660079	0.113378	-5.82196	5.8162e-09	9.42721e-09	-5.82196
LTBR	2	6592.86	1.00619	0.0524473	19.1847	4.96525e-82	4.10218e-81	9.59236
LTC4S	1	165.658	1.15895	0.106905	10.8409	2.20177e-27	6.18097e-27	10.8409
LY96	2	355.158	1.94997	0.101412	19.2283	2.14737e-82	1.78741e-81	9.61413
LYN	6	2311.83	0.847722	0.0580424	14.6052	2.60109e-48	1.16205e-47	2.4342
LYPLA1	1	3294.6	-0.769416	0.0541227	-14.2161	7.27578e-46	3.07569e-45	-14.2161
MAD2L1	3	294.506	0.931888	0.0720342	12.9367	2.79198e-38	1.00335e-37	4.31225
MADCAM1	2	4.20413	0.936999	0.179757	5.2126	1.8621e-07	2.85991e-07	2.6063
MAGI1	1	1886.42	-0.774274	0.0775047	-9.99003	1.68539e-23	4.27023e-23	-9.99003
MAGI2	1	671.4	-1.55254	0.061371	-25.2976	3.39285e-141	7.86349e-140	-25.2976
MAGI3	1	837.781	-1.94025	0.0727419	-26.6731	9.65565e-157	2.94692e-155	-26.6731
MALT1	2	2539.63	0.866194	0.0538687	16.0797	3.53995e-58	1.92337e-57	8.03986
MAN1A1	1	5201.44	-1.46853	0.0766074	-19.1696	6.64165e-82	5.47903e-81	-19.1696
MAN1B1	1	5361.74	0.635712	0.0434563	14.6288	1.84128e-48	8.25258e-48	14.6288
MAN1C1	1	1081.08	-2.68888	0.107728	-24.9599	1.66711e-137	3.61729e-136	-24.9599
MAN2B1	2	5932.01	1.01709	0.0584255	17.4083	7.13993e-68	4.60805e-67	8.70414
MAOA	7	7080.73	-0.638406	0.108053	-5.90826	3.45736e-09	5.65447e-09	-0.844037
MAOB	7	12424.8	0.590437	0.0661356	8.92768	4.35048e-19	9.7902e-19	1.27538
MAP3K12	1	650.926	1.09978	0.0669306	16.4316	1.13657e-60	6.47957e-60	16.4316
MAP3K14	5	2462.34	1.08923	0.074076	14.7042	6.05961e-49	2.7432e-48	2.94084
MAP3K6	1	1785.31	0.848705	0.0640008	13.2608	3.90492e-40	1.46195e-39	13.2608
MAP3K8	3	435.478	0.85388	0.0826612	10.3299	5.16227e-25	1.36416e-24	3.44329
MAP4K1	1	419.309	2.43364	0.117768	20.6647	7.19442e-95	7.53538e-94	20.6647
MAP4K3	1	1911.26	-0.927393	0.0367167	-25.2581	9.22464e-141	2.12613e-139	-25.2581
MAP4K4	1	7540.4	1.39059	0.0502861	27.6536	2.52695e-168	9.23446e-167	27.6536
MAPK10	18	826.9	-1.03272	0.0577814	-17.8729	1.91739e-71	1.31867e-70	-0.992939
MAPK11	14	836.183	1.08504	0.0729056	14.8829	4.25949e-50	1.96893e-49	1.06306
MAPK12	15	833.982	1.13568	0.117112	9.69741	3.09243e-22	7.5805e-22	0.646494
MAPK8IP1	1	1064	-1.03028	0.081401	-12.6568	1.02587e-36	3.5637e-36	-12.6568
MAPK8IP3	1	3319.14	1.55526	0.109718	14.175	1.30845e-45	5.50607e-45	14.175
MAPKAPK3	2	2882.05	-0.672521	0.0531925	-12.6432	1.22053e-36	4.22936e-36	-6.32158
MAPT	2	4192.13	0.686192	0.139828	4.90739	9.22955e-07	1.37864e-06	2.4537
MARCKS	1	9236.94	1.28506	0.0586927	21.8947	2.91642e-106	3.66234e-105	21.8947
MARCKSL1	2	4049.73	0.855071	0.0742413	11.5175	1.07749e-30	3.27354e-30	5.75873
MASP1	1	2266.23	2.177	0.124329	17.51	1.20295e-68	7.9077e-68	17.51
MASP2	1	57.3525	0.763904	0.103917	7.35109	1.96604e-13	3.73229e-13	7.35109
MBOAT2	2	723.694	-1.54934	0.0715289	-21.6604	4.85366e-104	5.87374e-103	-10.8302
MC1R	2	247.332	1.41117	0.10315	13.6808	1.32289e-42	5.21273e-42	6.84038
MCCC1	1	2173.91	-1.20178	0.0565979	-21.2336	4.67457e-100	5.32447e-99	-21.2336
MCCC2	1	5276.17	-0.891024	0.049027	-18.1741	8.27367e-74	5.95819e-73	-18.1741
MCEE	2	364.633	-0.914494	0.0461176	-19.8296	1.65332e-87	1.48683e-86	-9.9148
MCHR1	1	622.062	6.24171	0.215652	28.9434	3.40125e-184	1.61477e-182	28.9434
MCM5	2	2371.81	1.0542	0.043788	24.075	4.57191e-128	8.21859e-127	12.0375
MCM7	2	3445.7	0.907223	0.0449388	20.188	1.24878e-90	1.19116e-89	10.094
MDH1	4	7866.58	-0.875652	0.0489665	-17.8827	1.60896e-71	1.10792e-70	-4.47067
MDM2	10	6350.44	1.00239	0.0540761	18.5366	1.04564e-76	7.94188e-76	1.85366
MDM4	1	1983.89	0.804855	0.0761182	10.5738	3.94384e-26	1.07368e-25	10.5738
MECOM	3	3795.4	-2.70528	0.0820131	-32.986	1.29136e-238	1.50484e-236	-10.9953
MEF2C	1	4548.9	1.51674	0.065958	22.9955	5.17303e-117	7.73818e-116	22.9955
MEFV	1	80.2321	2.18854	0.11704	18.6991	5.03323e-78	3.89386e-77	18.6991
MET	9	15673.2	1.26906	0.075014	16.9177	3.33208e-64	2.02906e-63	1.87974
MFNG	1	1202.44	1.19815	0.062284	19.2369	1.81784e-82	1.51463e-81	19.2369
MGAT1	1	11118.4	0.849265	0.0418212	20.307	1.11437e-91	1.08343e-90	20.307
MGAT3	1	1509.56	1.36273	0.121518	11.2143	3.47061e-29	1.01517e-28	11.2143
MGAT5	1	846.025	-1.09619	0.104797	-10.4601	1.31663e-25	3.54162e-25	-10.4601
MGLL	1	16351	0.646822	0.0541089	11.9541	6.18168e-33	1.97643e-32	11.9541
MGRN1	1	6531.93	0.780687	0.0473185	16.4986	3.7564e-61	2.15925e-60	16.4986
MGST1	3	8179.84	0.671633	0.104204	6.44534	1.15345e-10	1.99555e-10	2.14845
MICB	1	295.708	1.41757	0.0664924	21.3193	7.52535e-101	8.61872e-100	21.3193
MID1	1	2621.73	0.769088	0.069419	11.0789	1.58784e-28	4.57306e-28	11.0789
MIF	2	21692	1.12215	0.0925801	12.1208	8.19413e-34	2.6685e-33	6.06041
MIOX	2	7979.11	-2.62017	0.182796	-14.3339	1.34392e-46	5.80633e-46	-7.16694
MKNK1	2	1257.14	0.638786	0.0364417	17.529	8.6089e-69	5.67682e-68	8.76449
MME	3	10893.6	-1.60447	0.14071	-11.4027	4.05429e-30	1.21425e-29	-3.80089
MMP1	3	385.557	2.2933	0.20257	11.321	1.03254e-29	3.0578e-29	3.77368
MMP14	1	12860	1.47143	0.0686486	21.4343	6.39861e-102	7.4564e-101	21.4343
MMP7	1	7823.34	-0.965648	0.197196	-4.89689	9.73675e-07	1.45258e-06	-4.89689
MMP9	3	1303.91	3.66428	0.186864	19.6093	1.28794e-85	1.12663e-84	6.53643
MNX1	1	20.7471	2.45985	0.228668	10.7573	5.47568e-27	1.5223e-26	10.7573
MPG	1	1789.17	0.721059	0.0632806	11.3946	4.44697e-30	1.3297e-29	11.3946
MPI	2	3689.23	0.914885	0.04805	19.0403	7.91135e-81	6.41219e-80	9.52014
MPP5	1	2750.62	-1.32444	0.0573136	-23.1087	3.78878e-118	5.76587e-117	-23.1087
MPV17	1	2684.89	0.663969	0.0481619	13.7862	3.08651e-43	1.23106e-42	13.7862
MPZL1	1	6869.73	0.646634	0.0522289	12.3808	3.32136e-35	1.11385e-34	12.3808
MS4A1	1	118.307	0.785315	0.177616	4.42143	9.80489e-06	1.40296e-05	4.42143
MS4A2	2	113.686	1.43199	0.145591	9.83568	7.90295e-23	1.97236e-22	4.91784
MTHFD1L	2	1024.82	0.640048	0.0653368	9.79613	1.16983e-22	2.90479e-22	4.89806
MTHFD2	2	1297.65	1.10558	0.0814778	13.5691	6.10399e-42	2.37324e-41	6.78457
MTHFD2L	2	431.491	-1.2225	0.0570449	-21.4305	6.94104e-102	8.0772e-101	-10.7153
MTOR	9	3213.39	-1.1408	0.039926	-28.5728	1.4629e-179	6.55317e-178	-3.17476
MUT	2	2762.91	-1.10643	0.0565125	-19.5785	2.35906e-85	2.05496e-84	-9.78925
MYBPC3	2	4.39996	0.820548	0.171192	4.79314	1.64187e-06	2.42791e-06	2.39657
MYC	14	5020.65	1.43686	0.0927454	15.4925	3.89837e-54	1.95434e-53	1.10661
MYH10	3	6283.64	-1.65203	0.0895343	-18.4514	5.07972e-76	3.81987e-75	-6.15047
MYH14	3	2094.04	-1.97752	0.16068	-12.3072	8.28821e-35	2.75623e-34	-4.10239
MYH15	2	29.6629	2.02463	0.126056	16.0613	4.76602e-58	2.58448e-57	8.03064
MYH3	2	102.297	1.21518	0.125277	9.69998	3.01567e-22	7.39343e-22	4.84999
MYL3	3	259.784	-1.29192	0.166218	-7.77244	7.69881e-15	1.52986e-14	-2.59081
MYL5	4	476.067	0.956789	0.076637	12.4847	9.04947e-36	3.07568e-35	3.12117
MYLK3	4	119.592	-4.00507	0.125792	-31.8389	1.8768e-222	1.62891e-220	-7.95972
MYO10	1	3861.32	-1.28281	0.066706	-19.2307	2.04775e-82	1.70533e-81	-19.2307
NADSYN1	1	2767.95	0.834943	0.0547545	15.2488	1.67577e-52	8.12011e-52	15.2488
NAGS	1	276.324	-1.26278	0.107584	-11.7376	8.17466e-32	2.54765e-31	-11.7376
NAIP	1	213.503	1.2659	0.0926867	13.6579	1.81202e-42	7.11989e-42	13.6579
NAPSA	1	1962.19	-1.29204	0.18087	-7.14346	9.10119e-13	1.68776e-12	-7.14346
NARS	1	8618.66	-0.631475	0.0380439	-16.5986	7.13801e-62	4.15321e-61	-16.5986
NARS2	1	896.678	-0.741445	0.0406323	-18.2477	2.159e-74	1.57382e-73	-18.2477
NAT2	1	28.6441	-1.63513	0.16601	-9.84957	6.88352e-23	1.71923e-22	-9.84957
NCAM1	2	1100.09	1.6358	0.204169	8.012	1.12855e-15	2.30073e-15	4.006
NCAM2	2	19.9983	-1.8063	0.189539	-9.52996	1.57342e-21	3.7873e-21	-4.76498
NCF1	4	416.485	2.5149	0.107076	23.487	5.5423e-122	9.04574e-121	5.87174
NCF2	2	872.21	1.91985	0.0899197	21.3508	3.83706e-101	4.40971e-100	10.6754
NCF4	2	544.742	2.07082	0.088461	23.4095	3.42308e-121	5.51133e-120	11.7047
NCK1	4	1730.73	0.965786	0.043106	22.4049	3.52557e-111	4.79593e-110	5.60123
NCK2	4	3637.02	0.768455	0.0434345	17.6923	4.80881e-70	3.22991e-69	4.42307
NCKAP1L	1	1858.19	2.57538	0.103309	24.9289	3.61639e-137	7.77594e-136	24.9289
NCOR2	1	9514.45	0.798735	0.0494196	16.1623	9.29962e-59	5.12463e-58	16.1623
NCR1	1	10.3701	2.95427	0.153527	19.2427	1.62567e-82	1.35654e-81	19.2427
NCR3	1	37.124	1.97617	0.113027	17.484	1.89852e-68	1.24213e-67	17.484
NDST3	1	26.9708	-3.07908	0.168331	-18.2919	9.60877e-75	7.06622e-74	-18.2919
NDUFA4	4	6739.72	-1.29364	0.0564141	-22.9312	2.27156e-116	3.36174e-115	-5.73279
NDUFA4L2	4	68368.4	6.36947	0.120909	52.6799	0	0	13.17
NDUFA5	4	5596.98	-0.594482	0.0485654	-12.2409	1.88027e-34	6.21067e-34	-3.06022
NDUFA6	4	3275.36	-0.669378	0.0496335	-13.4864	1.88058e-41	7.24074e-41	-3.3716
NDUFA9	4	3769.25	-0.603724	0.0463006	-13.0392	7.31946e-39	2.66546e-38	-3.25981
NDUFB2	4	3906.63	-0.679873	0.0605057	-11.2365	2.69836e-29	7.91367e-29	-2.80913
NDUFB3	4	1811.57	-0.648727	0.0463341	-14.0011	1.53498e-44	6.31422e-44	-3.50027
NDUFB9	4	6008.59	-0.66733	0.0618855	-10.7833	4.12761e-27	1.15098e-26	-2.69583
NDUFC2	4	3813.36	-0.662355	0.0479349	-13.8178	1.9905e-43	7.97349e-43	-3.45445
NDUFS1	4	4504.03	-1.24644	0.0588811	-21.1687	1.85533e-99	2.08618e-98	-5.29218
NDUFS2	4	5839.87	-0.826012	0.0343615	-24.0389	1.09022e-127	1.93889e-126	-6.00973
NDUFS3	4	3657.41	-0.596845	0.0466762	-12.7869	1.94025e-37	6.83558e-37	-3.19673
NDUFS8	4	3024.51	-0.72793	0.0830847	-8.76131	1.93003e-18	4.26721e-18	-2.19033
NDUFV1	4	7173.62	-1.01387	0.0478256	-21.1993	9.68435e-100	1.09484e-98	-5.29984
NEDD4	2	1838.26	0.762777	0.0667218	11.4322	2.8871e-30	8.68736e-30	5.7161
NEDD4L	3	5411.69	-1.4717	0.0583643	-25.2158	2.68669e-140	6.14143e-139	-8.40527
NEFH	1	70.8165	-1.28677	0.101472	-12.6811	7.52811e-37	2.6217e-36	-12.6811
NEFL	1	2608.25	0.973723	0.186951	5.20845	1.90429e-07	2.92417e-07	5.20845
NEFM	1	175.55	-0.890785	0.221011	-4.0305	5.56588e-05	7.70347e-05	-4.0305
NEIL3	1	39.4551	3.38403	0.143323	23.6112	2.95867e-123	4.94022e-122	23.6112
NEU4	2	69.8591	-2.12848	0.201547	-10.5607	4.53043e-26	1.23036e-25	-5.28037
NFASC	1	2444.67	-1.6345	0.113334	-14.422	3.76353e-47	1.64048e-46	-14.422
NFAT5	6	5404.07	-0.747429	0.0512733	-14.5774	3.91373e-48	1.73916e-47	-2.42956
NFATC1	6	1129.84	0.597816	0.0567839	10.5279	6.42371e-26	1.73971e-25	1.75465
NFATC2	7	271.761	0.797382	0.112552	7.08457	1.39481e-12	2.56886e-12	1.01208
NFATC4	7	1128.1	0.638249	0.0939948	6.79026	1.11932e-11	2.00434e-11	0.970037
NFKB2	2	3519.85	1.00208	0.0627485	15.9698	2.0744e-57	1.10865e-56	7.9849
NFKBIA	16	8803.39	0.642773	0.0590529	10.8847	1.36353e-27	3.84528e-27	0.680294
NFKBIE	4	1969.13	1.16831	0.0649389	17.9909	2.29684e-72	1.61224e-71	4.49772
NGF	3	341.832	2.23206	0.108971	20.4831	3.04659e-93	3.09563e-92	6.8277
NGFR	2	1557.23	1.92212	0.118008	16.2881	1.19952e-59	6.69643e-59	8.14404
NGFRAP1	1	5426.94	-0.988044	0.0591935	-16.6917	1.505e-62	8.92184e-62	-16.6917
NKD1	1	40.1257	-2.80391	0.131269	-21.36	3.14802e-101	3.62283e-100	-21.36
NKD2	1	356.28	1.80298	0.186538	9.66547	4.22668e-22	1.03229e-21	9.66547
NLGN1	1	1185.75	2.2183	0.0885104	25.0626	1.27409e-138	2.83842e-137	25.0626
NLGN3	1	65.0703	-1.30872	0.0893865	-14.6411	1.53519e-48	6.89551e-48	-14.6411
NLRC4	1	202.419	2.12099	0.0847455	25.0278	3.04605e-138	6.68767e-137	25.0278
NLRP1	1	1229.27	1.51379	0.0813195	18.6153	2.41367e-77	1.85352e-76	18.6153
NLRP3	1	323.162	1.3902	0.0958271	14.5074	1.08732e-47	4.7947e-47	14.5074
NME1	2	2343.78	0.665354	0.0724182	9.18766	4.01477e-20	9.29068e-20	4.59383
NME1-NME2	2	173.992	1.05793	0.0910063	11.6248	3.08229e-31	9.50644e-31	5.81241
NME3	2	1916.97	0.683593	0.0839371	8.14411	3.82067e-16	7.88747e-16	4.07206
NME4	2	3838.24	0.726456	0.074467	9.75541	1.74895e-22	4.31963e-22	4.8777
NME5	2	482.138	-0.623483	0.0979332	-6.36641	1.93501e-10	3.31739e-10	-3.18321
NME6	2	328.034	-0.817337	0.0335516	-24.3606	4.47719e-131	8.39235e-130	-12.1803
NMNAT1	1	701.961	-0.897129	0.0439632	-20.4064	1.46848e-92	1.46707e-91	-20.4064
NMNAT2	1	213.845	1.66623	0.159435	10.4508	1.45239e-25	3.90175e-25	10.4508
NMNAT3	1	455.597	-0.693728	0.065233	-10.6346	2.05666e-26	5.63223e-26	-10.6346
NMUR1	1	186.558	1.13584	0.0888765	12.7799	2.12251e-37	7.46349e-37	12.7799
NNMT	1	36624.7	4.17665	0.124991	33.4155	8.16511e-245	1.04664e-242	33.4155
NNT	1	5854.21	-1.46369	0.0685044	-21.3664	2.74376e-101	3.16197e-100	-21.3664
NOD1	2	901.289	0.74557	0.0459927	16.2106	4.24447e-59	2.35217e-58	8.1053
NOD2	1	226.018	2.66036	0.108909	24.4274	8.74946e-132	1.6625e-130	24.4274
NODAL	1	18.5672	1.83269	0.11001	16.6594	2.58702e-62	1.52386e-61	16.6594
NOG	1	110.158	2.5044	0.200861	12.4683	1.11163e-35	3.76891e-35	12.4683
NOS1	5	100.838	-5.28722	0.184635	-28.6361	2.38593e-180	1.07167e-178	-5.72723
NOS2	6	216.839	1.07241	0.133477	8.03446	9.39927e-16	1.92089e-15	1.33908
NOTCH1	3	4220.52	0.607979	0.062809	9.6798	3.67421e-22	8.98681e-22	3.2266
NOTCH3	2	16026	1.39577	0.0848718	16.4457	9.00695e-61	5.14366e-60	8.22284
NOTCH4	2	6032.98	1.51733	0.0845079	17.9548	4.39795e-72	3.07285e-71	8.97742
NPC1	1	3263.83	0.737515	0.0649697	11.3517	7.27466e-30	2.16396e-29	11.3517
NPR1	2	3510.54	-0.601105	0.0836406	-7.18676	6.63466e-13	1.23821e-12	-3.59338
NPY1R	1	1831.89	-1.01507	0.108926	-9.31895	1.17499e-20	2.76009e-20	-9.31895
NPY5R	1	78.6469	-2.41843	0.125284	-19.3036	5.00695e-83	4.2118e-82	-19.3036
NR1D1	1	2250.63	0.87035	0.0900076	9.66975	4.05383e-22	9.90369e-22	9.66975
NR1H3	1	1832.61	0.894983	0.0565304	15.8319	1.87479e-56	9.84604e-56	15.8319
NR3C1	1	7474.4	1.03132	0.0539408	19.1195	1.73852e-81	1.42642e-80	19.1195
NR3C2	1	1322.3	-2.23757	0.082494	-27.124	5.13562e-162	1.6913e-160	-27.124
NR4A1	1	15295.8	-0.976696	0.153785	-6.35107	2.13828e-10	3.66023e-10	-6.35107
NR5A2	1	417.849	1.54987	0.087895	17.6332	1.37096e-69	9.14924e-69	17.6332
NRG3	1	226.075	2.09978	0.0931404	22.5443	1.52752e-112	2.11592e-111	22.5443
NRG4	1	14.8054	-1.24828	0.175438	-7.11523	1.11724e-12	2.06404e-12	-7.11523
NRP1	1	23235.3	1.3313	0.0635593	20.9459	2.04665e-97	2.2423e-96	20.9459
NRXN2	1	1672.01	1.71859	0.123617	13.9026	6.10976e-44	2.476e-43	13.9026
NRXN3	1	455.399	1.24067	0.117827	10.5296	6.3102e-26	1.70925e-25	10.5296
NT5C2	3	2805.79	-0.727905	0.0331913	-21.9306	1.32773e-106	1.67871e-105	-7.31019
NT5C3	3	1605.89	1.01911	0.0557634	18.2757	1.29322e-74	9.47679e-74	6.09189
NTN1	1	224.445	-2.1305	0.102152	-20.8563	1.33633e-96	1.44227e-95	-20.8563
NTN4	1	9170.55	-1.52463	0.0945198	-16.1303	1.56281e-58	8.56948e-58	-16.1303
NTRK1	6	25.5903	-2.30677	0.164395	-14.0318	9.95723e-45	4.1173e-44	-2.33864
NTRK2	2	3187.51	-2.01638	0.141861	-14.2137	7.52862e-46	3.18176e-45	-7.10687
NTRK3	1	175.421	-0.803302	0.139089	-5.77545	7.67476e-09	1.23843e-08	-5.77545
NUDT12	2	1799.4	-0.611675	0.0697906	-8.76444	1.87714e-18	4.15082e-18	-4.38222
NUDT9	1	1554.84	-0.736989	0.0340406	-21.6503	6.04201e-104	7.30654e-103	-21.6503
NUMBL	1	537.83	0.707879	0.0901491	7.85231	4.08441e-15	8.1747e-15	7.85231
OAT	1	3376	-1.26023	0.0539689	-23.351	1.34473e-120	2.1301e-119	-23.351
OCLN	4	741.373	-2.18872	0.12107	-18.0781	4.73739e-73	3.37079e-72	-4.51954
ODC1	2	6539.78	-0.752845	0.0600678	-12.5332	4.91089e-36	1.68212e-35	-6.26662
OGDH	3	14608.8	-0.640343	0.0526277	-12.1674	4.63586e-34	1.51802e-33	-4.0558
OGDHL	3	7204.16	-2.64758	0.135619	-19.5222	7.11352e-85	6.13242e-84	-6.50739
OGG1	1	1059.97	-0.899006	0.0508952	-17.6639	7.96059e-70	5.32752e-69	-17.6639
OLR1	1	1028.6	0.883028	0.129813	6.80231	1.02956e-11	1.84579e-11	6.80231
OPLAH	1	1297.04	-0.899993	0.0710693	-12.6636	9.40985e-37	3.27292e-36	-12.6636
OPRL1	1	141.61	1.01881	0.067802	15.0263	4.93977e-51	2.32139e-50	15.0263
OR1L8	1	2.84043	-0.686185	0.126558	-5.42189	5.89734e-08	9.23448e-08	-5.42189
OR2A4	1	220.584	0.955342	0.118265	8.07795	6.58646e-16	1.35152e-15	8.07795
OR2A7	1	368.134	-0.914038	0.0777385	-11.7578	6.43539e-32	2.00898e-31	-11.7578
OR51E1	1	411.912	2.80692	0.111697	25.1298	2.35215e-139	5.31115e-138	25.1298
OR51E2	1	162.75	2.51647	0.131147	19.1882	4.64522e-82	3.83968e-81	19.1882
OR52N4	1	15.5271	2.58645	0.147847	17.4942	1.5873e-68	1.04055e-67	17.4942
OSM	2	184.346	1.77579	0.139409	12.738	3.63414e-37	1.27306e-36	6.36902
OSMR	2	5851.99	1.65123	0.0866686	19.0522	6.29826e-81	5.10975e-80	9.52611
OXCT1	2	2751.23	-2.03913	0.101914	-20.0083	4.66223e-89	4.3234e-88	-10.0042
OXCT2	2	20.1555	0.633146	0.116636	5.42839	5.68648e-08	8.91267e-08	2.71419
OXTR	2	145.929	0.660199	0.125033	5.2802	1.29043e-07	1.9944e-07	2.6401
P2RX4	2	2073.69	0.844899	0.0518602	16.2918	1.12772e-59	6.29983e-59	8.14592
P2RX6	2	19.5887	-0.781098	0.148278	-5.26779	1.38076e-07	2.13145e-07	-2.63389
P2RX7	2	448.699	2.92009	0.0918989	31.775	1.43364e-221	1.2127e-219	15.8875
P2RY1	1	232.538	2.49939	0.11085	22.5475	1.42004e-112	1.96867e-111	22.5475
P2RY10	1	123.672	2.14265	0.135471	15.8163	2.40112e-56	1.25746e-55	15.8163
P2RY11	1	269.784	1.19861	0.10762	11.1374	8.24831e-29	2.3896e-28	11.1374
P2RY13	1	441.43	1.98017	0.100021	19.7975	3.13096e-87	2.81112e-86	19.7975
P2RY14	1	271.543	1.39214	0.100881	13.7997	2.55833e-43	1.02161e-42	13.7997
P2RY2	1	84.2109	-1.39289	0.103676	-13.4351	3.76563e-41	1.44055e-40	-13.4351
P2RY6	1	280.606	0.776086	0.0981432	7.90768	2.62225e-15	5.29214e-15	7.90768
P2RY8	1	1552.24	2.0005	0.08217	24.3459	6.40994e-131	1.19882e-129	24.3459
P4HA1	1	7451.57	1.86916	0.0583637	32.0261	4.72491e-225	4.23311e-223	32.0261
P4HA2	1	5543.5	1.47931	0.0791181	18.6976	5.18316e-78	4.00613e-77	18.6976
P4HA3	1	355.905	3.30178	0.150226	21.9787	4.60278e-107	5.9046e-106	21.9787
PAFAH2	1	1645.75	-1.05279	0.039253	-26.8205	1.86267e-158	5.81264e-157	-26.8205
PAH	1	4745.53	-3.07097	0.254955	-12.0451	2.0575e-33	6.64718e-33	-12.0451
PAK3	6	34.9476	0.744512	0.161149	4.62002	3.83697e-06	5.58666e-06	0.770004
PAK4	6	2938.76	-0.753705	0.0467432	-16.1244	1.7202e-58	9.42944e-58	-2.68739
PAK6	6	243.077	-4.3781	0.142588	-30.7045	4.9577e-207	3.26542e-205	-5.11742
PANK1	1	1513.42	-1.39195	0.105334	-13.2146	7.22811e-40	2.69221e-39	-13.2146
PANK3	1	1123.16	-0.589361	0.0661042	-8.91564	4.84995e-19	1.08907e-18	-8.91564
PAPD7	1	1547.23	0.862194	0.0467101	18.4584	4.46217e-76	3.357e-75	18.4584
PAPSS1	3	2787.53	-0.701579	0.0366136	-19.1617	7.73293e-82	6.37612e-81	-6.38723
PARD6A	2	284.788	-1.57169	0.0830657	-18.9211	7.64963e-80	6.11383e-79	-9.46053
PARD6B	2	2205.36	-0.70588	0.0668036	-10.5665	4.26131e-26	1.15954e-25	-5.28325
PARK2	2	1020.67	-0.971991	0.0980306	-9.91518	3.57604e-23	8.99218e-23	-4.95759
PARP3	1	1094.22	-0.773161	0.0530711	-14.5684	4.4629e-48	1.97897e-47	-14.5684
PARVB	1	1470.68	0.863401	0.0747061	11.5573	6.78082e-31	2.07293e-30	11.5573
PARVG	1	1024.87	2.97084	0.0962984	30.8504	5.53506e-209	3.76474e-207	30.8504
PAX8	2	8262.49	-1.16041	0.0791425	-14.6623	1.1233e-48	5.06459e-48	-7.33117
PC	2	2267.58	-1.52378	0.109113	-13.9651	2.54539e-44	1.04115e-43	-6.98255
PCCA	2	2700.81	-1.54359	0.0704544	-21.9091	2.12969e-106	2.68045e-105	-10.9545
PCCB	2	2984.1	-1.37228	0.0450317	-30.4737	5.82118e-204	3.66053e-202	-15.2368
PCK1	7	18209.4	-2.82882	0.197069	-14.3545	9.98794e-47	4.32422e-46	-2.05064
PCK2	7	4806.78	-2.43706	0.0997215	-24.4387	6.64311e-132	1.2666e-130	-3.49124
PCYT2	1	1638.41	-1.45638	0.0814746	-17.8753	1.83606e-71	1.26378e-70	-17.8753
PDCD1	2	236.12	3.20157	0.158673	20.1771	1.55634e-90	1.48115e-89	10.0885
PDCD1LG2	1	239.013	1.22898	0.0883226	13.9146	5.16321e-44	2.09597e-43	13.9146
PDCD6IP	1	6976.37	-0.781226	0.0313498	-24.9197	4.55209e-137	9.75013e-136	-24.9197
PDE11A	1	260.112	1.07742	0.116499	9.24836	2.27967e-20	5.31233e-20	9.24836
PDE1A	3	1734.32	-2.96622	0.120198	-24.6777	1.85691e-134	3.73715e-133	-8.2259
PDE1B	2	945.131	1.74993	0.0786148	22.2596	9.11298e-110	1.20907e-108	11.1298
PDE4B	1	1408.55	0.758885	0.0794637	9.55008	1.29591e-21	3.12927e-21	9.55008
PDE4C	1	232.389	0.639501	0.159189	4.01724	5.88848e-05	8.1405e-05	4.01724
PDE6A	1	4.38642	1.57478	0.174778	9.01019	2.05703e-19	4.67198e-19	9.01019
PDE6B	1	665.199	1.05531	0.0884388	11.9327	7.99259e-33	2.55053e-32	11.9327
PDE6G	1	70.3739	-1.37702	0.102233	-13.4694	2.36816e-41	9.09496e-41	-13.4694
PDE7A	1	2008.89	1.24994	0.0786055	15.9014	6.19736e-57	3.28999e-56	15.9014
PDE7B	1	965.705	-0.76601	0.0762975	-10.0398	1.01909e-23	2.59706e-23	-10.0398
PDE8B	1	362.441	-1.56598	0.119658	-13.0872	3.89857e-39	1.42813e-38	-13.0872
PDGFA	9	2444.03	0.737507	0.0652148	11.3089	1.18573e-29	3.5071e-29	1.25654
PDGFD	5	4560.53	2.04214	0.0898559	22.7268	2.43428e-114	3.49396e-113	4.54536
PDGFRA	11	1642.81	-2.31618	0.174581	-13.2671	3.59179e-40	1.34563e-39	-1.2061
PDGFRB	10	13548.2	1.14797	0.0863517	13.2941	2.5056e-40	9.4124e-40	1.32941
PDHA1	5	5294.71	-1.29948	0.0461023	-28.1869	8.46435e-175	3.49133e-173	-5.63738
PDHB	5	2916.45	-1.2356	0.0379381	-32.5688	1.13431e-232	1.1668e-230	-6.51376
PDIA3	1	26271.2	0.663446	0.0442429	14.9955	7.85253e-51	3.67983e-50	14.9955
PDIA4	1	11161.4	0.822623	0.0661613	12.4336	1.7173e-35	5.80351e-35	12.4336
PDSS2	1	1321.58	-0.831633	0.0458906	-18.1221	2.13435e-73	1.52844e-72	-18.1221
PECAM1	2	10965.7	1.6282	0.0700175	23.2542	1.2892e-119	2.00403e-118	11.6271
PER2	1	2350.45	1.0955	0.0655039	16.7241	8.74227e-63	5.21034e-62	16.7241
PEX11G	1	254.894	-0.798491	0.0788283	-10.1295	4.08714e-24	1.05414e-23	-10.1295
PEX2	1	2224.99	-0.6401	0.0377691	-16.9477	2.00002e-64	1.22621e-63	-16.9477
PEX26	1	1315.11	-0.584794	0.0481168	-12.1536	5.4868e-34	1.79279e-33	-12.1536
PEX3	1	1014.82	-0.723475	0.052105	-13.885	7.81512e-44	3.16172e-43	-13.885
PEX7	1	499.771	-1.08159	0.0495199	-21.8415	9.35787e-106	1.1646e-104	-21.8415
PF4V1	2	78.7358	2.34041	0.179907	13.009	1.08727e-38	3.94303e-38	6.50451
PFKFB1	1	7.01511	-1.97179	0.128377	-15.3594	3.06167e-53	1.50501e-52	-15.3594
PFKFB2	1	1686.21	-1.96942	0.11645	-16.9122	3.6583e-64	2.2257e-63	-16.9122
PFKFB3	1	15635	-1.11894	0.0889648	-12.5773	2.81531e-36	9.68702e-36	-12.5773
PFKFB4	1	1373.05	2.57991	0.0783027	32.9479	4.53301e-238	5.17384e-236	32.9479
PFKM	4	3904	-1.20209	0.05729	-20.9826	9.45492e-98	1.04135e-96	-5.24565
PFKP	4	23025.5	1.96092	0.0627133	31.268	1.27149e-214	9.63099e-213	7.817
PFN1	1	25347.7	0.625985	0.0483366	12.9505	2.33333e-38	8.40704e-38	12.9505
PFN2	1	4632.8	-1.48176	0.0793459	-18.6747	7.94988e-78	6.12751e-77	-18.6747
PFN4	1	16.39	-0.70184	0.104096	-6.74223	1.55979e-11	2.77606e-11	-6.74223
PGAM1	1	16503.2	0.787241	0.0480191	16.3943	2.09892e-60	1.19129e-59	16.3943
PGAM2	1	276.706	-1.3462	0.169933	-7.92197	2.33772e-15	4.72306e-15	-7.92197
PGD	2	3527.52	-0.841244	0.0499723	-16.8342	1.37017e-63	8.26663e-63	-8.4171
PGF	6	7289.59	4.8341	0.15039	32.1438	1.07918e-226	1.00466e-224	5.3573
PGK1	1	49316.4	0.936492	0.0587099	15.9512	2.79503e-57	1.49092e-56	15.9512
PGLS	1	2451.94	0.666747	0.0634331	10.511	7.68455e-26	2.07781e-25	10.511
PGM2L1	1	1329.82	1.1753	0.073405	16.0112	1.06655e-57	5.74064e-57	16.0112
PGR	2	296.207	-0.921992	0.117788	-7.82758	4.97367e-15	9.93779e-15	-3.91379
PHGDH	1	2488.82	-1.48695	0.125842	-11.816	3.22678e-32	1.0157e-31	-11.816
PHKA2	2	6167.28	2.19945	0.0598794	36.7314	2.30158e-295	5.32688e-293	18.3657
PHKB	2	4856.32	-0.723807	0.0347623	-20.8216	2.75726e-96	2.95099e-95	-10.4108
PHKG1	2	15.8168	1.81539	0.133085	13.6408	2.29146e-42	8.9847e-42	6.82038
PHYH	1	3634.05	-1.35885	0.0689229	-19.7155	1.58861e-86	1.40587e-85	-19.7155
PIGH	1	1119.98	-1.00013	0.048541	-20.6038	2.53575e-94	2.63111e-93	-20.6038
PIGL	1	174.023	1.08369	0.0703213	15.4106	1.38989e-53	6.87476e-53	15.4106
PIGQ	1	2922.52	-0.847494	0.0610926	-13.8723	9.32606e-44	3.76933e-43	-13.8723
PIGR	1	14799.4	-1.4516	0.232836	-6.23444	4.534e-10	7.65652e-10	-6.23444
PIK3AP1	1	3309.92	0.739332	0.091914	8.04374	8.71365e-16	1.78274e-15	8.04374
PIK3CD	34	1637.42	0.885276	0.0575319	15.3876	1.98327e-53	9.77209e-53	0.452576
PIK3CG	34	464.481	1.48301	0.0998066	14.8588	6.09882e-50	2.81136e-49	0.437024
PIK3R3	33	4701.51	0.690479	0.073384	9.40913	5.00267e-21	1.18618e-20	0.285125
PIK3R5	33	829.5	2.97082	0.0914146	32.4983	1.1254e-231	1.15053e-229	0.984798
PIM2	1	1450.41	1.17459	0.103542	11.3441	7.93079e-30	2.35703e-29	11.3441
PINK1	1	7846.78	-0.640448	0.0428359	-14.9512	1.52941e-50	7.13696e-50	-14.9512
PIP4K2A	3	2730.15	0.769691	0.0489852	15.7127	1.2376e-55	6.39486e-55	5.23757
PIP4K2C	3	2803.76	-1.43111	0.0366861	-39.0097	0	0	-13.0032
PIP5K1B	5	308.269	-1.97327	0.104974	-18.7978	7.87799e-79	6.19824e-78	-3.75955
PIPOX	3	2036.29	-3.00196	0.16206	-18.5237	1.32902e-76	1.00805e-75	-6.17458
PITX2	1	92.6856	1.48587	0.25928	5.73077	9.99731e-09	1.6076e-08	5.73077
PIWIL1	1	7.585	-1.35084	0.141438	-9.55079	1.28713e-21	3.10852e-21	-9.55079
PIWIL4	1	155.681	1.2999	0.0831284	15.6372	4.05949e-55	2.07762e-54	15.6372
PKLR	6	1711.02	-0.820016	0.173677	-4.7215	2.3411e-06	3.43537e-06	-0.786917
PKM2	4	111006	0.635742	0.0547132	11.6195	3.27914e-31	1.01005e-30	2.90488
PKMYT1	3	103.172	2.80142	0.119571	23.429	2.16618e-121	3.50799e-120	7.80966
PLA2G1B	11	11.8212	1.18378	0.178433	6.63432	3.26002e-11	5.73956e-11	0.60312
PLA2G2D	11	125.985	2.79182	0.217377	12.8432	9.38594e-38	3.32711e-37	1.16757
PLA2G4A	12	378.51	-1.74253	0.0918863	-18.9639	3.38855e-80	2.72655e-79	-1.58033
PLA2G5	11	34.7583	3.16813	0.172897	18.3238	5.3478e-75	3.94492e-74	1.6658
PLA2G7	1	395.522	4.0969	0.148758	27.5407	5.72724e-167	2.03494e-165	27.5407
PLAT	1	4030.34	-1.71276	0.0836984	-20.4634	4.56241e-93	4.62176e-92	-20.4634
PLAU	1	4592.4	-2.2552	0.111028	-20.3119	1.00849e-91	9.83354e-91	-20.3119
PLAUR	1	1093.24	1.35219	0.109998	12.2929	9.89139e-35	3.28609e-34	12.2929
PLCB2	14	1131.04	2.13247	0.0949863	22.4503	1.27125e-111	1.73925e-110	1.60359
PLCB4	13	1295.23	1.0678	0.118432	9.01614	1.94827e-19	4.4292e-19	0.693549
PLCD1	3	734.955	-0.975111	0.0483404	-20.1718	1.73368e-90	1.64803e-89	-6.72392
PLCD4	3	329.066	-1.02756	0.0917046	-11.2051	3.84739e-29	1.12361e-28	-3.73505
PLCE1	3	1092.62	-0.965029	0.110973	-8.69605	3.43639e-18	7.54664e-18	-2.89868
PLCG1	16	4018.27	0.610368	0.0444848	13.7208	7.61823e-43	3.01831e-42	0.857552
PLCG2	16	2553.76	-1.71047	0.0610429	-28.0208	9.07459e-173	3.60904e-171	-1.7513
PLD2	5	1499.61	0.714656	0.039848	17.9345	6.33752e-72	4.40586e-71	3.58691
PLEKHO2	1	3962.82	1.01039	0.053945	18.73	2.81997e-78	2.18975e-77	18.73
PLG	2	3516.16	-3.42346	0.320813	-10.6712	1.38813e-26	3.82343e-26	-5.3356
PLK1	3	216.667	2.59592	0.111998	23.1783	7.53207e-119	1.15575e-117	7.72611
PLOD1	1	14644.7	1.38609	0.0701288	19.7649	5.96909e-87	5.3192e-86	19.7649
PLOD2	1	15875.5	1.9748	0.0937444	21.0658	1.63727e-98	1.8189e-97	21.0658
PLOD3	1	5712.95	1.32779	0.0564617	23.5166	2.75871e-122	4.52026e-121	23.5166
PLTP	1	6368.93	1.02003	0.146174	6.97822	2.98951e-12	5.44808e-12	6.97822
PLXNA1	1	2787.63	0.72762	0.0653837	11.1285	9.11918e-29	2.63777e-28	11.1285
PLXNA2	1	3503.44	0.9095	0.0691427	13.1539	1.61517e-39	5.96525e-39	13.1539
PLXNA3	1	1734.39	1.21982	0.0728745	16.7387	6.84856e-63	4.09782e-62	16.7387
PLXNB1	1	5022.29	-1.65358	0.0685304	-24.1291	1.23631e-128	2.24666e-127	-24.1291
PLXNB3	1	200.72	2.10441	0.164945	12.7582	2.80468e-37	9.84772e-37	12.7582
PLXNC1	1	627.726	1.51161	0.125843	12.0119	3.07842e-33	9.89943e-33	12.0119
PMAIP1	1	191.875	-0.645622	0.1139	-5.66835	1.44183e-08	2.30449e-08	-5.66835
PML	3	5862.36	1.25519	0.0400371	31.3506	9.55383e-216	7.40488e-214	10.4502
PMM2	2	2087.57	1.05517	0.0592288	17.8151	5.39593e-71	3.68365e-70	8.90755
PNP	3	5350.65	-1.53563	0.0555232	-27.6575	2.26634e-168	8.31856e-167	-9.21917
PNPLA3	1	74.0872	-1.82176	0.160583	-11.3447	7.88279e-30	2.34318e-29	-11.3447
PNPLA4	1	1421.85	-0.924955	0.0568986	-16.2562	2.01881e-59	1.12401e-58	-16.2562
POLE2	5	48.1065	1.51526	0.0908588	16.6771	1.92218e-62	1.13667e-61	3.33543
POLR1D	4	4051.49	0.743688	0.0362918	20.4919	2.54272e-93	2.58997e-92	5.12298
POLR1E	3	1014.81	0.836792	0.0488412	17.1329	8.43249e-66	5.28863e-65	5.71097
POLR2J2	4	831.167	0.633212	0.120146	5.27036	1.36159e-07	2.10263e-07	1.31759
POLR2J3	4	2022.02	0.638064	0.0781333	8.16635	3.17864e-16	6.57998e-16	2.04159
POLR3B	4	582.529	-1.22439	0.0486632	-25.1606	1.08299e-139	2.45872e-138	-6.29014
POLR3G	4	88.6019	0.703601	0.0677731	10.3817	3.00357e-25	7.98906e-25	2.59543
POMC	2	50.14	-0.787489	0.108104	-7.28454	3.2277e-13	6.08788e-13	-3.64227
PPA2	1	2242.78	-0.95442	0.044971	-21.223	5.85146e-100	6.64228e-99	-21.223
PPAP2A	5	10675.3	0.97564	0.0743239	13.1269	2.31024e-39	8.50031e-39	2.62537
PPAP2C	5	464.918	0.589791	0.146255	4.03263	5.5155e-05	7.63755e-05	0.806527
PPARA	2	3527.46	-1.0298	0.0581283	-17.7159	3.16121e-70	2.131e-69	-8.85795
PPARD	4	2960.6	0.693439	0.0575139	12.0569	1.78391e-33	5.77e-33	3.01422
PPARGC1A	3	3092.61	-2.13948	0.104951	-20.3855	2.25122e-92	2.23432e-91	-6.79515
PPBP	2	18.1686	0.818925	0.174863	4.68323	2.8239e-06	4.13256e-06	2.34161
PPIL1	1	1093.56	-0.709002	0.0463054	-15.3114	6.41324e-53	3.1377e-52	-15.3114
PPP1CC	6	6894.63	0.595116	0.0346221	17.1889	3.21471e-66	2.02609e-65	2.86482
PPP1R1A	1	3585.21	-2.63504	0.26842	-9.81685	9.52704e-23	2.37166e-22	-9.81685
PPP1R3B	1	6364.08	1.52413	0.0646867	23.5617	9.53433e-123	1.57776e-121	23.5617
PPP1R3C	1	3592.25	2.18122	0.0844662	25.8236	4.81657e-147	1.22353e-145	25.8236
PPP2R2B	1	187.253	-2.2967	0.0963708	-23.8319	1.55996e-125	2.6938e-124	-23.8319
PPP2R2C	1	150.758	2.29127	0.227228	10.0836	6.53065e-24	1.67323e-23	10.0836
PPP2R5A	2	3438.44	-0.630224	0.0359343	-17.5383	7.31389e-69	4.82497e-68	-8.76913
PPYR1	1	16.2492	3.01022	0.201231	14.959	1.35973e-50	6.35226e-50	14.959
PREX1	1	4697.94	1.44968	0.0572943	25.3023	3.01239e-141	6.99144e-140	25.3023
PRF1	6	1241.8	2.83921	0.095812	29.6331	5.59545e-193	2.96951e-191	4.93885
PRG2	1	36.512	3.36591	0.137291	24.5166	9.83378e-133	1.90769e-131	24.5166
PRICKLE1	1	664.397	-0.828561	0.0976442	-8.48551	2.14782e-17	4.6099e-17	-8.48551
PRIM1	3	256.851	0.687593	0.0596952	11.5184	1.06573e-30	3.23897e-30	3.83947
PRKAB1	3	4884.37	-0.744176	0.0588566	-12.6439	1.20932e-36	4.19224e-36	-4.21463
PRKAR2A	2	694.738	-1.02805	0.0834406	-12.3208	6.99985e-35	2.33338e-34	-6.1604
PRKAR2B	2	589.899	-2.17952	0.0788645	-27.6363	4.07514e-168	1.47948e-166	-13.8182
PRKCA	24	2656.81	-1.19959	0.0777768	-15.4235	1.13846e-53	5.63781e-53	-0.642644
PRKCB	26	704.407	0.667307	0.102152	6.53248	6.46913e-11	1.12893e-10	0.251249
PRKCD	8	1831.42	-0.652628	0.0445939	-14.6349	1.6818e-48	7.54998e-48	-1.82936
PRKCE	5	1138.92	-0.759286	0.0652034	-11.6449	2.43674e-31	7.5224e-31	-2.32898
PRKCH	2	2624.25	1.02429	0.0618711	16.5553	1.46594e-61	8.4821e-61	8.27765
PRKCI	3	2127.21	-0.655048	0.046882	-13.9723	2.30135e-44	9.42252e-44	-4.65743
PRKCQ	4	618.404	-1.79341	0.0994344	-18.0361	1.01372e-72	7.16092e-72	-4.50904
PRKCZ	5	1142.02	-0.764915	0.0593101	-12.8969	4.68788e-38	1.67493e-37	-2.57937
PRKX	20	2384.65	-0.941591	0.0692583	-13.5954	4.26671e-42	1.66317e-41	-0.679768
PRLR	3	1294.34	-2.23602	0.149669	-14.9397	1.8166e-50	8.46526e-50	-4.97992
PROC	1	291.264	-2.37189	0.193841	-12.2363	1.98877e-34	6.56516e-34	-12.2363
PRODH	1	2911.63	0.779521	0.137749	5.65901	1.52251e-08	2.43227e-08	5.65901
PRODH2	1	2040.89	-2.53942	0.171661	-14.7933	1.6193e-49	7.41318e-49	-14.7933
PROS1	1	8668.93	1.42805	0.0885721	16.123	1.75741e-58	9.63024e-58	16.123
PRPF3	1	1744.34	0.704569	0.0572285	12.3115	7.8544e-35	2.61458e-34	12.3115
PRPF40B	1	786.632	-0.839157	0.0626343	-13.3977	6.23429e-41	2.37513e-40	-13.3977
PRPH	1	82.37	2.00486	0.211567	9.47623	2.63634e-21	6.30301e-21	9.47623
PRPH2	1	48.8338	-1.42665	0.113976	-12.5172	6.01508e-36	2.05527e-35	-12.5172
PRPS2	2	2348.82	-1.09498	0.0483087	-22.6663	9.63849e-114	1.37044e-112	-11.3331
PSAT1	1	1824.68	-2.72257	0.177172	-15.3668	2.73381e-53	1.34503e-52	-15.3668
PSD	1	53.3749	-0.636751	0.123292	-5.16458	2.40973e-07	3.67997e-07	-5.16458
PSD2	1	51.0022	2.62214	0.148321	17.6789	6.101e-70	4.09288e-69	17.6789
PSD3	1	500.123	-0.899718	0.100681	-8.93633	4.02327e-19	9.0612e-19	-8.93633
PSMB10	1	3452.89	1.39798	0.0848268	16.4805	5.06931e-61	2.90692e-60	16.4805
PSMB8	1	7226.1	1.61972	0.0559499	28.9494	2.85153e-184	1.35765e-182	28.9494
PSMB9	1	2983.91	2.27813	0.0764562	29.7966	4.32283e-195	2.38528e-193	29.7966
PSMD6	1	2172.09	-0.69078	0.0344666	-20.042	2.37028e-89	2.20538e-88	-20.042
PSME2	2	4646.16	0.631269	0.0607512	10.3911	2.72291e-25	7.25296e-25	5.19553
PSME3	2	4439.54	-0.602396	0.0338846	-17.7778	1.04937e-70	7.13744e-70	-8.88892
PSTK	1	73.3401	-0.919816	0.0646787	-14.2213	6.75713e-46	2.85934e-45	-14.2213
PSTPIP1	1	301.692	2.74506	0.118403	23.184	6.60259e-119	1.01406e-117	23.184
PTAFR	2	377.67	1.00641	0.116219	8.6596	4.73403e-18	1.03446e-17	4.3298
PTCH1	3	925.488	-0.953559	0.0626644	-15.2169	2.73125e-52	1.31656e-51	-5.0723
PTCH2	3	62.7363	1.28278	0.116284	11.0314	2.69584e-28	7.71616e-28	3.67714
PTCRA	1	8.3066	2.83273	0.14958	18.9379	5.55943e-80	4.44968e-79	18.9379
PTGDR	1	76.1881	2.22765	0.102299	21.7758	3.93344e-105	4.85892e-104	21.7758
PTGDS	1	1868.75	-2.27155	0.179968	-12.622	1.59777e-36	5.52048e-36	-12.622
PTGER3	2	6747.97	-2.30024	0.151769	-15.1562	6.89809e-52	3.2918e-51	-7.57808
PTGER4	1	763.791	-0.962314	0.074457	-12.9244	3.27735e-38	1.17474e-37	-12.9244
PTGES	1	514.322	-1.03739	0.164482	-6.30701	2.84479e-10	4.84621e-10	-6.30701
PTGES2	1	1809.71	-0.704323	0.0599489	-11.7487	7.16953e-32	2.2369e-31	-11.7487
PTGFR	2	301.443	-1.80203	0.145474	-12.3873	3.06247e-35	1.02868e-34	-6.19364
PTGS2	5	747.948	-1.00683	0.168027	-5.99208	2.07173e-09	3.42019e-09	-1.19842
PTH1R	1	3416.08	-3.48401	0.139973	-24.8905	9.42407e-137	2.00565e-135	-24.8905
PTPLA	1	85.9281	-1.38182	0.123891	-11.1535	6.88377e-29	1.99845e-28	-11.1535
PTPLB	1	469.529	-0.978076	0.0888527	-11.0078	3.50323e-28	9.99964e-28	-11.0078
PTPN6	6	2514.94	0.898025	0.0547482	16.4028	1.82546e-60	1.03679e-59	2.7338
PTPN7	1	619.187	1.80963	0.117962	15.3407	4.08457e-53	2.00428e-52	15.3407
PTPRC	4	3991.37	2.05291	0.102777	19.9745	9.18039e-89	8.45204e-88	4.99362
PTPRM	2	8866.89	0.885012	0.0532129	16.6315	4.11991e-62	2.41485e-61	8.31576
PTPRN	1	158.004	5.82594	0.252847	23.0414	1.79484e-117	2.70427e-116	23.0414
PTPRR	1	87.6635	1.68617	0.127627	13.2117	7.51396e-40	2.7968e-39	13.2117
PTS	1	674.071	-0.630202	0.0524907	-12.006	3.30525e-33	1.06268e-32	-12.006
PTTG1	2	305.229	2.63121	0.112659	23.3555	1.21196e-120	1.92527e-119	11.6777
PVRL4	1	141.327	-2.63957	0.17804	-14.8257	9.98859e-50	4.59299e-49	-14.8257
PXMP2	1	1120.32	-0.854015	0.083441	-10.235	1.38263e-24	3.60678e-24	-10.235
PXMP4	1	807.93	-0.891076	0.0459568	-19.3894	9.47878e-84	8.03839e-83	-19.3894
PYCARD	2	897.149	1.96979	0.0959213	20.5355	1.03815e-93	1.0646e-92	10.2677
PYCR1	1	519.536	1.72569	0.136452	12.6469	1.16365e-36	4.03729e-36	12.6469
PYGL	2	3506.17	2.1595	0.0629834	34.2869	1.232e-257	1.90094e-255	17.1434
PYGM	2	239.446	0.716481	0.104538	6.85376	7.19342e-12	1.29633e-11	3.42688
QDPR	1	3028.19	-1.00607	0.0705138	-14.2677	3.47661e-46	1.48321e-45	-14.2677
QPRT	1	3128.55	-1.49427	0.116128	-12.8675	6.85809e-38	2.4383e-37	-12.8675
RAB11FIP1	1	3882.96	-0.702721	0.0736836	-9.53701	1.47012e-21	3.54358e-21	-9.53701
RAB11FIP2	1	1922.96	-0.67675	0.0532692	-12.7044	5.59258e-37	1.95213e-36	-12.7044
RAB11FIP4	1	1280.69	-2.13111	0.0647723	-32.9015	2.08902e-237	2.32076e-235	-32.9015
RAB31	1	4406.25	1.04532	0.0613612	17.0355	4.47606e-65	2.77489e-64	17.0355
RAB5C	2	8146.81	-0.632022	0.0341458	-18.5095	1.72947e-76	1.30821e-75	-9.25477
RAC2	17	2056.29	2.18265	0.0993692	21.965	6.22154e-107	7.95669e-106	1.29206
RAC3	14	153.711	-1.08806	0.127545	-8.53077	1.45382e-17	3.13896e-17	-0.60934
RAD51	3	96.889	1.8096	0.0838569	21.5796	2.79499e-103	3.33876e-102	7.19319
RAD54B	1	196.266	1.223	0.10167	12.0291	2.49874e-33	8.05241e-33	12.0291
RAD54L	1	87.3857	1.99272	0.103075	19.3327	2.84825e-83	2.4032e-82	19.3327
RAET1E	1	51.1257	-1.93282	0.100042	-19.3201	3.63787e-83	3.06634e-82	-19.3201
RAF1	32	4292.58	-0.749171	0.0247657	-30.2504	5.15319e-201	3.08895e-199	-0.945325
RALBP1	2	5041.83	-1.36865	0.0438662	-31.2006	1.04682e-213	7.75295e-212	-15.6003
RALGDS	3	3130.12	0.964409	0.054562	17.6754	6.48246e-70	4.34528e-69	5.89182
RAMP1	1	252.441	-0.650604	0.184188	-3.53228	0.000411997	0.000546357	-3.53228
RAMP2	1	2525.07	0.753962	0.0806121	9.35296	8.52285e-21	2.01083e-20	9.35296
RAPGEF3	2	2353.17	-2.00358	0.0890437	-22.5011	4.04723e-112	5.56921e-111	-11.2506
RAPGEF4	1	1114.67	1.08026	0.0900261	11.9994	3.57842e-33	1.14962e-32	11.9994
RARA	2	3773.93	0.834459	0.0599514	13.9189	4.86105e-44	1.9762e-43	6.95947
RARB	3	997.64	-0.6348	0.0726128	-8.74226	2.28484e-18	5.04166e-18	-2.91409
RASGRF1	2	50.8157	-0.596491	0.149635	-3.98632	6.71071e-05	9.25262e-05	-1.99316
RASGRP2	2	492.853	0.823666	0.0865911	9.51213	1.868e-21	4.48472e-21	4.75606
RASGRP3	2	2126.97	1.15773	0.0566563	20.4343	8.28403e-93	8.33102e-92	10.2172
RASGRP4	1	156.426	1.96416	0.082724	23.7435	1.28116e-124	2.19417e-123	23.7435
RASSF5	3	1558.42	1.88177	0.0784801	23.9777	4.75566e-127	8.36836e-126	7.99256
RBPJ	1	1977.18	0.61095	0.0501376	12.1855	3.71507e-34	1.21938e-33	12.1855
RDH10	1	3047.39	-1.64895	0.0752881	-21.9019	2.49353e-106	3.13365e-105	-21.9019
RDH11	1	5934.48	-0.95968	0.0501633	-19.1311	1.39083e-81	1.1434e-80	-19.1311
RDH12	1	213.636	-2.16581	0.198198	-10.9275	8.51257e-28	2.41124e-27	-10.9275
RDH16	1	13.9907	0.679644	0.114959	5.91206	3.37864e-09	5.52998e-09	5.91206
RDH5	1	931.924	1.12093	0.11021	10.1708	2.67682e-24	6.93294e-24	10.1708
REC8	1	383.674	-1.68833	0.11139	-15.1569	6.82001e-52	3.25641e-51	-15.1569
RELB	1	1283.31	0.95944	0.0599937	15.9923	1.44504e-57	7.75529e-57	15.9923
RELN	2	356.257	-1.15619	0.207224	-5.57941	2.41335e-08	3.83156e-08	-2.78971
RELT	1	443.272	1.90696	0.0775396	24.5933	1.48822e-133	2.94534e-132	24.5933
REN	1	4840.48	0.759656	0.255773	2.97004	0.0029776	0.00376812	2.97004
RENBP	1	1313.26	-0.896698	0.105648	-8.48757	2.10994e-17	4.52917e-17	-8.48757
REST	1	863.649	-0.738475	0.0811631	-9.09866	9.14492e-20	2.09703e-19	-9.09866
RET	3	90.5197	-0.819448	0.155097	-5.28345	1.2677e-07	1.96056e-07	-1.76115
RFC2	3	1360.8	1.05642	0.0409567	25.7935	1.0476e-146	2.64904e-145	8.59785
RFC4	3	473.442	0.827395	0.0461217	17.9394	5.81129e-72	4.04339e-71	5.97979
RHOD	1	630.13	-0.840814	0.0820766	-10.2443	1.25575e-24	3.28196e-24	-10.2443
RHOH	1	317.458	2.35751	0.113826	20.7116	2.72345e-95	2.8742e-94	20.7116
RIPK2	2	1009.63	0.820286	0.0623351	13.1593	1.50475e-39	5.55989e-39	6.57965
RNASE3	1	5.19776	2.82339	0.202744	13.9259	4.4124e-44	1.79512e-43	13.9259
RNASEH2A	1	637.537	0.785061	0.0549206	14.2945	2.369e-46	1.0164e-45	14.2945
RNF125	1	590.215	0.918129	0.0650834	14.107	3.44126e-45	1.43507e-44	14.107
ROBO2	1	152.118	-1.23234	0.144724	-8.51515	1.66378e-17	3.58486e-17	-8.51515
RPA4	4	5.06263	2.71186	0.177739	15.2575	1.46655e-52	7.11666e-52	3.81439
RPL10	1	41652.6	1.05247	0.0514425	20.4592	4.97542e-93	5.03402e-92	20.4592
RPL11	1	35632.4	0.784685	0.0492399	15.936	3.56723e-57	1.9004e-56	15.936
RPL12	1	22948.3	0.944373	0.0590584	15.9905	1.48817e-57	7.9842e-57	15.9905
RPL13	1	49989.6	1.0441	0.0744582	14.0226	1.13305e-44	4.67934e-44	14.0226
RPL17	1	14762.6	0.666792	0.0526793	12.6576	1.01606e-36	3.53041e-36	12.6576
RPL18	1	30892.9	0.985018	0.0686159	14.3555	9.8358e-47	4.25946e-46	14.3555
RPL18A	1	4518.08	0.847912	0.0609185	13.9188	4.87082e-44	1.97969e-43	13.9188
RPL19	1	48431	0.659783	0.0506835	13.0177	9.70578e-39	3.52522e-38	13.0177
RPL21	1	16.95	0.595205	0.118692	5.01472	5.31113e-07	8.00729e-07	5.01472
RPL22L1	1	1000.27	1.40811	0.0834919	16.8652	8.11201e-64	4.91022e-63	16.8652
RPL23	1	26611.3	0.736543	0.0550737	13.3738	8.60831e-41	3.26912e-40	13.3738
RPL23A	1	10583.1	0.900223	0.0476436	18.8949	1.25518e-79	9.98869e-79	18.8949
RPL24	1	23388	0.707454	0.0701938	10.0786	6.87158e-24	1.76031e-23	10.0786
RPL27	1	18485.3	0.678009	0.0658592	10.2948	7.435e-25	1.95606e-24	10.2948
RPL27A	1	29898.9	0.966626	0.0683303	14.1464	1.96682e-45	8.22463e-45	14.1464
RPL28	1	25673	0.908993	0.0769629	11.8108	3.43263e-32	1.07968e-31	11.8108
RPL30	1	27664.6	0.938962	0.0538104	17.4495	3.47419e-68	2.26236e-67	17.4495
RPL31	1	30616.6	0.761036	0.0573052	13.2804	3.00794e-40	1.12918e-39	13.2804
RPL34	1	20085.7	0.798282	0.0627069	12.7304	4.00958e-37	1.40369e-36	12.7304
RPL35	1	17697.3	0.875188	0.0813666	10.7561	5.54656e-27	1.54124e-26	10.7561
RPL35A	1	20845.2	0.798586	0.0603382	13.2352	5.49797e-40	2.05238e-39	13.2352
RPL36	1	18393.9	1.12937	0.0773638	14.5981	2.88699e-48	1.28702e-47	14.5981
RPL36A	1	161.994	1.36615	0.106052	12.8818	5.69751e-38	2.03087e-37	12.8818
RPL37	1	29400	1.12419	0.0658337	17.0762	2.23243e-65	1.39174e-64	17.0762
RPL37A	1	30689.1	0.698573	0.0622544	11.2213	3.20646e-29	9.384e-29	11.2213
RPL38	1	14310.6	1.05067	0.0619313	16.9651	1.48835e-64	9.14183e-64	16.9651
RPL39	1	1199.85	0.942702	0.091932	10.2543	1.13139e-24	2.96159e-24	10.2543
RPL41	1	40838.6	0.764128	0.0549454	13.907	5.74041e-44	2.32802e-43	13.907
RPL6	1	20873.4	0.683666	0.0467744	14.6163	2.21233e-48	9.90229e-48	14.6163
RPL8	1	64549.4	0.611878	0.0635326	9.63094	5.91882e-22	1.4405e-21	9.63094
RPL9	1	3961.15	0.83251	0.155082	5.3682	7.95264e-08	1.23888e-07	5.3682
RPLP0	1	56100.5	1.05501	0.0620388	17.0056	7.46231e-65	4.60392e-64	17.0056
RPLP1	1	46406.4	0.635118	0.0638657	9.94459	2.66265e-23	6.71465e-23	9.94459
RPLP2	1	23237	0.740144	0.0634866	11.6583	2.08253e-31	6.43965e-31	11.6583
RPS11	1	56346.5	0.794749	0.0548545	14.4883	1.4366e-47	6.3265e-47	14.4883
RPS13	1	17986.7	0.641672	0.0482975	13.2858	2.7974e-40	1.05038e-39	13.2858
RPS15	1	11130.9	0.839779	0.0744006	11.2873	1.5169e-29	4.47867e-29	11.2873
RPS15A	1	22540.6	0.947746	0.0567414	16.7029	1.24826e-62	7.41305e-62	16.7029
RPS16	1	30077.4	0.640024	0.059771	10.7079	9.34356e-27	2.58382e-26	10.7079
RPS17	1	22877.1	0.648861	0.0634028	10.2339	1.39719e-24	3.64419e-24	10.2339
RPS18	1	55305.3	0.944037	0.0584763	16.1439	1.25333e-58	6.88382e-58	16.1439
RPS19	1	33205.1	1.39688	0.0767711	18.1954	5.61677e-74	4.05536e-73	18.1954
RPS2	1	27537.6	1.47531	0.0677531	21.7748	4.02565e-105	4.96914e-104	21.7748
RPS20	1	40055.2	1.06874	0.0701216	15.2412	1.88474e-52	9.12206e-52	15.2412
RPS21	1	13912.9	0.799703	0.0740659	10.7972	3.54917e-27	9.90843e-27	10.7972
RPS23	1	34550.8	0.66476	0.0487373	13.6397	2.32667e-42	9.1206e-42	13.6397
RPS24	1	36843.4	0.831848	0.0517252	16.0821	3.40839e-58	1.8537e-57	16.0821
RPS25	1	22726.7	0.776489	0.0499257	15.5529	1.52085e-54	7.68448e-54	15.5529
RPS27	1	1807.55	0.683656	0.136688	5.00159	5.68582e-07	8.55904e-07	5.00159
RPS27A	1	21085.3	0.611297	0.0503656	12.1372	6.70845e-34	2.18766e-33	12.1372
RPS27L	1	4506.26	0.643338	0.0501293	12.8336	1.06352e-37	3.76673e-37	12.8336
RPS28	1	1251.21	1.08254	0.207671	5.21277	1.86046e-07	2.85766e-07	5.21277
RPS3	1	41827.8	0.742468	0.0519865	14.2819	2.83645e-46	1.21383e-45	14.2819
RPS4X	1	58379.7	0.602734	0.0525085	11.4788	1.68615e-30	5.10316e-30	11.4788
RPS5	1	26440.1	0.777092	0.0611443	12.7092	5.25975e-37	1.83711e-36	12.7092
RPS6KA6	6	200.028	-3.49458	0.19495	-17.9255	7.45803e-72	5.17836e-71	-2.98758
RPS7	1	15746	0.69284	0.0599924	11.5488	7.48639e-31	2.28611e-30	11.5488
RPS8	1	47207.8	1.04157	0.0621676	16.7542	5.27907e-63	3.16441e-62	16.7542
RRAS	3	3162.08	0.730838	0.0712692	10.2546	1.12827e-24	2.95388e-24	3.4182
RRM2	4	614.271	2.55589	0.115152	22.1957	3.77627e-109	4.94327e-108	5.54893
RUNX1	3	3159.99	1.98673	0.0972818	20.4224	1.05762e-92	1.06106e-91	6.80746
RXRG	6	6.72552	-0.794074	0.156381	-5.07783	3.81769e-07	5.78661e-07	-0.846305
RYR2	5	155.093	2.00032	0.200257	9.98873	1.70755e-23	4.32506e-23	1.99775
RYR3	2	52.5632	-0.688106	0.115732	-5.94568	2.75304e-09	4.51898e-09	-2.97284
S1PR1	1	5126.81	0.994226	0.0840194	11.8333	2.62661e-32	8.29131e-32	11.8333
S1PR4	1	207.111	1.71683	0.0878854	19.5348	5.55188e-85	4.79503e-84	19.5348
S1PR5	1	195.042	2.62438	0.0947591	27.6953	7.95899e-169	2.95387e-167	27.6953
SARDH	1	782.771	-1.41502	0.109437	-12.9299	3.05155e-38	1.09475e-37	-12.9299
SAT2	1	3023.33	-1.34646	0.0613628	-21.9425	1.0203e-106	1.29492e-105	-21.9425
SC5DL	1	2447.75	-0.997697	0.0504617	-19.7714	5.25323e-87	4.69131e-86	-19.7714
SCD	2	22440.8	3.35863	0.103756	32.3706	7.12547e-230	6.90342e-228	16.1853
SCD5	2	2937.53	-1.83944	0.136615	-13.4645	2.5312e-41	9.70992e-41	-6.73224
SCIN	2	4238.31	-2.60816	0.14392	-18.1223	2.12672e-73	1.52363e-72	-9.06113
SCNN1A	2	5854.8	-4.0854	0.161842	-25.2432	1.34598e-140	3.09799e-139	-12.6216
SCNN1B	2	1574.95	-3.93979	0.243934	-16.1511	1.11577e-58	6.1445e-58	-8.07554
SCNN1G	2	2699.56	-5.06949	0.302543	-16.7563	5.09723e-63	3.0565e-62	-8.37813
SCTR	1	221.678	-2.73195	0.149164	-18.315	6.27822e-75	4.62512e-74	-18.315
SDC1	2	12842.1	-1.02194	0.109063	-9.37024	7.23656e-21	1.70977e-20	-4.68512
SDC3	2	5797.32	1.12033	0.0597674	18.7448	2.13505e-78	1.66177e-77	9.3724
SDC4	2	19263.7	-0.683973	0.0633087	-10.8038	3.30325e-27	9.2296e-27	-5.40189
SDHB	5	4259.33	-0.93442	0.042585	-21.9425	1.02194e-106	1.29602e-105	-4.38849
SDHC	5	6707.99	-0.776835	0.049185	-15.7941	3.41454e-56	1.78313e-55	-3.15883
SDHD	5	6515.04	-1.08805	0.0469663	-23.1666	9.88627e-119	1.51559e-117	-4.63332
SDS	2	599.897	4.56027	0.142567	31.9869	1.65981e-224	1.46344e-222	15.9934
SEC61G	2	2722.32	1.1826	0.0579744	20.3987	1.71583e-92	1.70702e-91	10.1994
SELE	1	431.761	-1.97724	0.151001	-13.0942	3.5549e-39	1.30339e-38	-13.0942
SELL	1	690.949	0.776295	0.0971276	7.99252	1.32205e-15	2.69158e-15	7.99252
SELP	1	704.87	-1.01569	0.103746	-9.7902	1.24049e-22	3.07704e-22	-9.7902
SELPLG	1	1566.47	2.15926	0.0839893	25.7087	9.34242e-146	2.33407e-144	25.7087
SEMA3A	1	103.985	1.04405	0.147844	7.06186	1.64291e-12	3.01913e-12	7.06186
SEMA3B	1	1960.04	-1.67842	0.127782	-13.1351	2.07263e-39	7.63276e-39	-13.1351
SEMA3F	1	5528.51	1.12054	0.0653112	17.1569	5.58007e-66	3.50759e-65	17.1569
SEMA3G	1	2296.14	-1.62122	0.11343	-14.2927	2.43176e-46	1.04306e-45	-14.2927
SEMA4A	1	1514.95	-1.56231	0.0983595	-15.8837	8.21796e-57	4.35019e-56	-15.8837
SEMA4B	1	5884.36	0.752519	0.0915865	8.21649	2.09552e-16	4.36224e-16	8.21649
SEMA4C	1	2356.14	0.696988	0.0537826	12.9593	2.0801e-38	7.49954e-38	12.9593
SEMA5A	1	4106.21	-0.819056	0.0883386	-9.27178	1.83056e-20	4.27653e-20	-9.27178
SEMA5B	1	7392.61	4.12441	0.0874892	47.1419	0	0	47.1419
SEMA6A	1	5377.44	1.99681	0.0836079	23.883	4.60268e-126	8.01453e-125	23.883
SEMA6B	1	1678.68	1.5988	0.0877961	18.2104	4.27039e-74	3.09938e-73	18.2104
SEMA6D	1	1276.98	-2.98075	0.110959	-26.8635	5.8597e-159	1.84238e-157	-26.8635
SEPHS1	1	2616.18	-0.59348	0.0287054	-20.6749	5.83201e-95	6.12765e-94	-20.6749
SEPHS2	1	8043.14	-0.674883	0.0693814	-9.72714	2.31003e-22	5.68769e-22	-9.72714
2020-09-05	1	1225.25	1.80278	0.088743	20.3146	9.55798e-92	9.33612e-91	20.3146
SERPINA1	1	85756.9	1.97259	0.127407	15.4826	4.54801e-54	2.27728e-53	15.4826
SERPINA5	1	4476.42	-5.46791	0.205716	-26.5799	1.15849e-155	3.44118e-154	-26.5799
SERPINC1	1	26.2187	-2.20378	0.210328	-10.4778	1.09258e-25	2.94275e-25	-10.4778
SERPINE1	2	18481.2	2.11138	0.156179	13.519	1.20838e-41	4.67744e-41	6.75949
SERPINF2	1	11317.8	1.06327	0.130006	8.17865	2.87037e-16	5.94924e-16	8.17865
SERPING1	1	33917	0.816365	0.0889494	9.17786	4.39739e-20	1.0162e-19	9.17786
SESN2	1	1582.66	-0.587312	0.0639502	-9.1839	4.15765e-20	9.61464e-20	-9.1839
SESN3	1	359.628	-0.739174	0.108204	-6.8313	8.4146e-12	1.51328e-11	-6.8313
SETD2	1	3255.3	-0.739399	0.0401852	-18.3998	1.31855e-75	9.83544e-75	-18.3998
SETD7	1	5358.12	0.864816	0.0551556	15.6796	2.08658e-55	1.0745e-54	15.6796
SETDB1	1	2266.87	0.601284	0.02662	22.5876	5.73353e-113	8.01539e-112	22.5876
SETMAR	1	462.175	-1.15259	0.0475384	-24.2453	7.4038e-130	1.36328e-128	-24.2453
SF3A2	1	2402.64	0.750333	0.0604198	12.4187	2.07023e-35	6.975e-35	12.4187
SFRP1	1	5708.2	-5.21959	0.184745	-28.253	1.3092e-175	5.48151e-174	-28.253
SFRP2	1	2545.17	2.05079	0.227145	9.02855	1.73969e-19	3.9615e-19	9.02855
SFRP4	1	669.388	0.630982	0.132357	4.76728	1.86734e-06	2.75423e-06	4.76728
SGCB	4	7965.68	0.752116	0.0527917	14.2469	4.68743e-46	1.99111e-45	3.56172
SGCG	4	12.2845	-1.50352	0.148522	-10.1232	4.35963e-24	1.12373e-23	-2.5308
SGMS1	1	2114.01	-0.792347	0.0414534	-19.1142	1.92472e-81	1.57764e-80	-19.1142
SGOL1	1	29.4774	1.31569	0.109796	11.983	4.36037e-33	1.39814e-32	11.983
SGPP1	1	2260.13	-1.18144	0.0586635	-20.1393	3.33998e-90	3.16235e-89	-20.1393
SGPP2	1	877.479	-0.660381	0.0890888	-7.41261	1.23841e-13	2.36932e-13	-7.41261
SH2B2	2	145.272	1.20423	0.0860949	13.9872	1.86605e-44	7.65721e-44	6.9936
SH2B3	1	4805.27	1.43053	0.0564438	25.3443	1.03757e-141	2.42838e-140	25.3443
SH2D1A	1	247.573	2.76573	0.125965	21.9563	7.54232e-107	9.61631e-106	21.9563
SH2D1B	1	72.0826	1.39319	0.0954353	14.5983	2.87946e-48	1.28401e-47	14.5983
SH2D2A	1	255.13	2.89724	0.123967	23.3711	8.41788e-121	1.33979e-119	23.3711
SH3BP2	1	8451.52	1.64341	0.059515	27.6134	7.67893e-168	2.76375e-166	27.6134
SH3GL1	1	4692.31	0.958559	0.0495488	19.3458	2.21354e-83	1.87051e-82	19.3458
SH3GL2	1	298.812	-3.28497	0.251892	-13.0412	7.13238e-39	2.59904e-38	-13.0412
SH3GLB2	1	2321.8	-1.01435	0.0556996	-18.211	4.2202e-74	3.06429e-73	-18.211
SH3KBP1	1	2304.81	0.696987	0.0532869	13.0799	4.29e-39	1.57049e-38	13.0799
SHC1	8	9019.11	1.17642	0.0510487	23.0449	1.65287e-117	2.49261e-116	2.88062
SHC2	9	1050.62	1.08227	0.0942738	11.4801	1.66066e-30	5.02877e-30	1.27557
SHC3	8	15.4688	-1.92977	0.16344	-11.8072	3.58296e-32	1.12675e-31	-1.4759
SHFM1	2	3277.83	0.84707	0.064077	13.2196	6.76531e-40	2.52208e-39	6.60978
SHH	3	87.5217	-0.794856	0.12365	-6.42828	1.29054e-10	2.22693e-10	-2.14276
SHMT1	2	10708.8	-1.02006	0.070355	-14.4988	1.23294e-47	5.4325e-47	-7.2494
SHMT2	2	10040.4	1.9884	0.0629974	31.5632	1.18214e-218	9.65647e-217	15.7816
SIGLEC1	1	1141.15	2.75209	0.117504	23.4212	2.59804e-121	4.1992e-120	23.4212
SIPA1	1	2611.45	0.995985	0.0550298	18.099	3.24435e-73	2.31537e-72	18.099
SLC11A1	1	528.198	2.23318	0.105748	21.118	5.43028e-99	6.06503e-98	21.118
SLC11A2	1	2877.55	-0.587826	0.0435381	-13.5014	1.53431e-41	5.91571e-41	-13.5014
SLC18A2	1	38.7551	1.77111	0.155139	11.4163	3.46792e-30	1.0405e-29	11.4163
SLC25A10	1	1999.66	-1.36741	0.100146	-13.6543	1.90411e-42	7.47738e-42	-13.6543
SLC25A4	3	3824.05	-1.44149	0.0562351	-25.6333	6.48955e-145	1.59973e-143	-8.54444
SLC25A5	3	13526.4	-1.53212	0.0558087	-27.453	6.3931e-166	2.22876e-164	-9.15101
SLC27A2	2	3082.47	-1.04564	0.14658	-7.1336	9.77739e-13	1.81114e-12	-3.5668
SLC27A4	1	1489.51	-1.24563	0.0532358	-23.3983	4.44337e-121	7.11281e-120	-23.3983
SLC27A5	2	205.739	-0.968614	0.0744995	-13.0016	1.19786e-38	4.34031e-38	-6.50081
SLC2A1	3	14506.7	2.07247	0.0838014	24.7308	4.99485e-135	1.02253e-133	8.24358
SLC38A3	1	100.281	-3.77143	0.253807	-14.8595	6.03928e-50	2.78469e-49	-14.8595
SLC4A4	1	11695	-0.681495	0.106524	-6.39757	1.57869e-10	2.71434e-10	-6.39757
SLC6A3	1	7934.17	7.26652	0.187988	38.6542	0	0	38.6542
SLC8A1	5	2333.86	-1.09586	0.101476	-10.7992	3.47163e-27	9.6952e-27	-2.15984
SLC8A2	1	6.96492	0.751461	0.207084	3.62878	0.000284763	0.000380781	3.62878
SLC8A3	1	17.0951	0.612456	0.162531	3.76823	0.00016441	0.000222399	3.76823
SLC9A3	1	2532.66	-4.1195	0.211548	-19.4731	1.85735e-84	1.58885e-83	-19.4731
SLIT1	1	18.3666	0.979038	0.106486	9.19404	3.78356e-20	8.76535e-20	9.19404
SLIT2	1	581.808	-2.10337	0.150435	-13.982	2.00843e-44	8.23536e-44	-13.982
SMAD9	1	410.718	0.601081	0.112359	5.34964	8.81317e-08	1.37101e-07	5.34964
SMAP2	1	3116.46	0.968343	0.0535342	18.0883	3.94052e-73	2.80859e-72	18.0883
SMC1B	2	6.72453	2.27132	0.197059	11.5261	9.74474e-31	2.9665e-30	5.76306
SMPD1	2	2855.46	-1.04486	0.0565451	-18.4783	3.08725e-76	2.32577e-75	-9.23915
SNAI1	1	514.489	0.723085	0.113797	6.3542	2.09521e-10	3.5876e-10	6.3542
SNAP25	1	345.641	2.21758	0.125482	17.6725	6.83465e-70	4.57768e-69	17.6725
SNCA	2	251.543	-0.801265	0.103953	-7.70794	1.27865e-14	2.52398e-14	-3.85397
SNCAIP	1	121.859	-1.3222	0.105769	-12.5008	7.38659e-36	2.5177e-35	-12.5008
SNRPA	1	2233.27	0.607748	0.0493537	12.3141	7.60255e-35	2.53125e-34	12.3141
SOAT2	1	12.5656	-1.13575	0.16479	-6.89206	5.4989e-12	9.9526e-12	-6.89206
SOCS2	3	1266.44	-0.758691	0.0815851	-9.29939	1.4125e-20	3.31099e-20	-3.0998
SOD2	2	57825.1	1.51156	0.0911252	16.5877	8.54983e-62	4.966e-61	8.29386
SORBS1	3	4734.03	0.764877	0.0773349	9.89045	4.57977e-23	1.14849e-22	3.29682
SORD	1	2209.86	-2.25741	0.0997163	-22.6383	1.81839e-113	2.56359e-112	-22.6383
SORT1	2	8141.44	-1.39611	0.0640438	-21.7994	2.35294e-105	2.91519e-104	-10.8997
SPCS1	1	3415.67	-0.949689	0.0386413	-24.577	2.22421e-133	4.37079e-132	-24.577
SPDYA	2	30.017	1.17491	0.106083	11.0754	1.65179e-28	4.75313e-28	5.53769
SPHK1	4	333.139	1.27934	0.126631	10.1029	5.36279e-24	1.37782e-23	2.52573
SPHK2	4	912.853	-1.44316	0.0528971	-27.2824	6.85584e-164	2.31267e-162	-6.82061
SPI1	2	1543.15	2.38357	0.0851838	27.9814	2.733e-172	1.07921e-170	13.9907
SPIRE1	1	4238.61	0.787864	0.0560568	14.0548	7.20219e-45	2.98997e-44	14.0548
SPN	1	913.592	2.26896	0.0991669	22.8802	7.32046e-116	1.07859e-114	22.8802
SPRED1	1	3827.23	0.784031	0.0514058	15.2518	1.60126e-52	7.76359e-52	15.2518
SPRY1	1	5269.84	1.52049	0.0867606	17.5251	9.21898e-69	6.07214e-68	17.5251
SPRY4	1	5868.92	1.41736	0.0731886	19.3658	1.49949e-83	1.2684e-82	19.3658
SPTLC2	1	4521.09	-0.715234	0.0583046	-12.2672	1.35882e-34	4.50166e-34	-12.2672
SQLE	1	1067.59	-0.679468	0.0604409	-11.2419	2.53988e-29	7.45152e-29	-11.2419
SRD5A3	1	1248.7	0.845429	0.0502505	16.8243	1.61945e-63	9.76002e-63	16.8243
SREBF1	1	4715.64	0.623105	0.0733909	8.49023	2.06231e-17	4.42752e-17	8.49023
SRGAP3	1	495.762	-2.61171	0.0878288	-29.7364	2.60079e-194	1.39805e-192	-29.7364
SRM	4	1927.55	0.775703	0.0688522	11.2662	1.92715e-29	5.67686e-29	2.81655
SRR	1	491.698	-0.934039	0.0475162	-19.6573	5.00907e-86	4.40248e-85	-19.6573
SSTR1	1	335.006	-0.86422	0.127147	-6.797	1.06821e-11	1.91405e-11	-6.797
ST3GAL4	1	1791.14	-1.77865	0.0875651	-20.3123	1.00136e-91	9.76973e-91	-20.3123
ST3GAL5	1	772.898	0.980123	0.0691518	14.1735	1.33684e-45	5.62271e-45	14.1735
ST3GAL6	1	495.779	-1.46098	0.0795718	-18.3605	2.72296e-75	2.02027e-74	-18.3605
ST6GAL1	1	10890.4	-2.26641	0.089346	-25.3667	5.8821e-142	1.3825e-140	-25.3667
ST6GALNAC3	1	663.273	-1.04708	0.0963725	-10.865	1.69296e-27	4.76303e-27	-10.865
ST6GALNAC5	1	31.0535	-0.821201	0.223965	-3.66665	0.00024575	0.000329326	-3.66665
ST8SIA1	3	126.668	0.929591	0.120525	7.71282	1.23065e-14	2.43212e-14	2.57094
ST8SIA5	1	50.3902	-1.3829	0.159081	-8.69306	3.52803e-18	7.74483e-18	-8.69306
STAG3	1	68.3091	1.98042	0.0981272	20.1822	1.40453e-90	1.33743e-89	20.1822
STAM2	2	2496.77	-0.582658	0.0366704	-15.8891	7.54509e-57	3.99782e-56	-7.94453
STAT1	6	15222.2	0.589681	0.0829884	7.10559	1.19812e-12	2.2115e-12	1.18426
STAT2	2	5126.27	0.994902	0.0566432	17.5644	4.61746e-69	3.05217e-68	8.78219
STAT4	1	241.973	2.14992	0.0844965	25.4439	8.24347e-143	1.96242e-141	25.4439
STEAP3	1	2340.13	1.51107	0.15106	10.0031	1.47629e-23	3.74501e-23	10.0031
STK4	3	2711.06	0.950489	0.0447272	21.2508	3.24014e-100	3.69314e-99	7.0836
STS	1	2102.76	0.728771	0.0676713	10.7693	4.80749e-27	1.3381e-26	10.7693
STX11	1	494.245	1.00129	0.070911	14.1204	2.84305e-45	1.18708e-44	14.1204
STX16	1	4544.3	0.848508	0.0536479	15.8162	2.40475e-56	1.25896e-55	15.8162
STX18	1	1344.22	-0.841977	0.0369075	-22.8131	3.39572e-115	4.95067e-114	-22.8131
STX19	1	6.68023	-2.08222	0.147262	-14.1396	2.16663e-45	9.05559e-45	-14.1396
STX1B	1	161.615	1.72263	0.101856	16.9125	3.63932e-64	2.21496e-63	16.9125
STX4	2	2639.73	1.11153	0.0414196	26.8359	1.23079e-158	3.848e-157	13.418
SUCLA2	2	2739.33	-1.01316	0.050187	-20.1877	1.25607e-90	1.19675e-89	-10.0938
SUCLG1	2	6617.92	-1.92526	0.0616176	-31.2453	2.58709e-214	1.93324e-212	-15.6226
SUCLG2	2	3951.37	-1.31612	0.051959	-25.3299	1.49607e-141	3.49167e-140	-12.665
SULT1A2	1	78.507	-1.02733	0.145405	-7.06532	1.60247e-12	2.94643e-12	-7.06532
SULT1A3	1	1334.5	0.942796	0.0824234	11.4384	2.68665e-30	8.09152e-30	11.4384
SULT2B1	2	129.421	-3.6486	0.209114	-17.4479	3.5712e-68	2.32372e-67	-8.72395
SUMF1	1	2639.62	-0.951632	0.0523766	-18.169	9.07998e-74	6.53037e-73	-18.169
SUOX	1	2421.59	-1.07043	0.0474379	-22.5648	9.6129e-113	1.33826e-111	-22.5648
SUV420H2	1	235.299	0.744557	0.0746318	9.9764	1.93347e-23	4.89137e-23	9.9764
SYK	4	2655.96	-0.879729	0.0732107	-12.0164	2.91359e-33	9.373e-33	-3.0041
TACR1	2	107.202	-1.36527	0.135807	-10.053	8.91164e-24	2.27627e-23	-5.0265
TAF13	1	368.951	-0.596633	0.0555247	-10.7454	6.23129e-27	1.72919e-26	-10.7454
TAF7L	1	7.71401	-1.83583	0.139753	-13.1362	2.04265e-39	7.5257e-39	-13.1362
TAP1	3	9427.3	1.95561	0.0626308	31.2245	4.95573e-214	3.68671e-212	10.4082
TAP2	3	4445.6	0.99401	0.0536348	18.5329	1.11982e-76	8.50145e-76	6.17765
TAPBP	1	20025.4	1.62089	0.0542439	29.8815	3.42601e-196	1.92226e-194	29.8815
TAS1R1	1	6.75154	-1.51339	0.151689	-9.97693	1.92324e-23	4.86622e-23	-9.97693
TAS2R10	1	3.89535	1.49596	0.149571	10.0017	1.49856e-23	3.80092e-23	10.0017
TAS2R14	1	17.096	0.995058	0.0971029	10.2475	1.21493e-24	3.17827e-24	10.2475
TAS2R19	1	4.02784	1.55299	0.1511	10.2779	8.86333e-25	2.32853e-24	10.2779
[truncated: 199 more rows]

## Sheet: PRCC
Hugo_Symbol	pathway_num	baseMean	log2FoldChange	lfcSE	stat	pvalue	padj	adj_tvalue
A2M	1	31655.7	-1.56522	0.0999618	-15.6582	2.91985e-55	2.11858e-54	-15.6582
A4GALT	1	3363.52	0.965441	0.0787511	12.2594	1.4962e-34	5.72741e-34	12.2594
AANAT	1	2.65852	1.37969	0.148062	9.31829	1.18233e-20	2.87965e-20	9.31829
AARS2	1	1384.59	0.653807	0.0581301	11.2473	2.38775e-29	7.74521e-29	11.2473
AASDH	1	525.454	-0.784311	0.0414374	-18.9276	6.75472e-80	9.54734e-79	-18.9276
ABAT	5	6102.33	-1.36087	0.155852	-8.73184	2.50555e-18	5.64553e-18	-1.74637
ABCA1	1	3021.27	0.97311	0.0821144	11.8507	2.13514e-32	7.65076e-32	11.8507
ABCA12	1	561.667	4.04575	0.188175	21.5	1.55791e-102	4.17258e-101	21.5
ABCA3	1	5039.74	1.46452	0.0726488	20.1589	2.24665e-90	4.23643e-89	20.1589
ABCA4	1	640.593	-6.57252	0.239633	-27.4274	1.29253e-165	1.53887e-163	-27.4274
ABCA7	1	1160.18	1.30943	0.0743447	17.613	1.95959e-69	2.08092e-68	17.613
ABCA8	1	923.636	-0.622398	0.184276	-3.37753	0.000731393	0.000945379	-3.37753
ABCA9	1	124.231	-0.934213	0.19545	-4.7798	1.7547e-06	2.56552e-06	-4.7798
ABCB1	1	8236.9	0.580366	0.123822	4.68708	2.77127e-06	4.02191e-06	4.68708
ABCB4	1	237.45	2.01082	0.122964	16.3529	4.14752e-60	3.44101e-59	16.3529
ABCB6	1	1668.59	1.20465	0.0895377	13.4542	2.91021e-41	1.3779e-40	13.4542
ABCB8	1	2501.88	0.714192	0.0579242	12.3298	6.26222e-35	2.42736e-34	12.3298
ABCB9	2	374.149	0.633798	0.0694219	9.12966	6.87135e-20	1.63428e-19	4.56483
ABCC10	1	1135.41	0.870116	0.0509947	17.0629	2.80448e-65	2.68292e-64	17.0629
ABCC3	1	7459.54	2.51703	0.130842	19.2372	1.80661e-82	2.76432e-81	19.2372
ABCC4	1	5422.57	0.892473	0.0792578	11.2604	2.05852e-29	6.69521e-29	11.2604
ABCC9	1	686.615	-1.64742	0.139995	-11.7677	5.72559e-32	2.02012e-31	-11.7677
ABCD1	2	1246.01	1.09204	0.057106	19.123	1.62417e-81	2.39528e-80	9.56151
ABCD2	2	24.7623	-1.5619	0.160363	-9.73977	2.04008e-22	5.25683e-22	-4.86989
ABCD3	2	4551.48	-0.752944	0.056113	-13.4184	4.72093e-41	2.21719e-40	-6.70918
ABCG1	1	1955.48	0.674755	0.093408	7.22374	5.0578e-13	9.49232e-13	7.22374
ABCG2	1	254.72	-1.67696	0.106883	-15.6897	1.77809e-55	1.29939e-54	-15.6897
ABCG5	1	34.5967	1.12409	0.159037	7.06811	1.57056e-12	2.89987e-12	7.06811
ABO	1	344.451	-1.2157	0.183179	-6.63667	3.20848e-11	5.66073e-11	-6.63667
ABP1	3	12927.1	-0.654929	0.205224	-3.19129	0.00141638	0.00180488	-1.06376
ACACB	4	2821.37	-1.04264	0.0792104	-13.1629	1.43451e-39	6.42986e-39	-3.29073
ACADM	5	6285.01	-1.44283	0.0843298	-17.1094	1.26299e-65	1.22114e-64	-3.42188
ACADSB	2	5057.25	-1.95699	0.0888606	-22.0231	1.73005e-107	5.18727e-106	-11.0116
ACADVL	1	27655.4	0.729013	0.063802	11.4262	3.09418e-30	1.03272e-29	11.4262
ACAP1	1	237.889	1.6651	0.144192	11.5478	7.57489e-31	2.58103e-30	11.5478
ACAP3	1	1984.49	1.44014	0.0720902	19.9769	8.75356e-89	1.57419e-87	19.9769
ACAT1	8	13983.2	-0.70128	0.0952195	-7.36488	1.77312e-13	3.39054e-13	-0.920609
ACE2	1	6626.68	1.25749	0.17254	7.28809	3.14387e-13	5.94341e-13	7.28809
ACER2	1	136.124	-1.61197	0.124775	-12.9191	3.51434e-38	1.5061e-37	-12.9191
ACHE	1	635.757	2.88191	0.145487	19.8087	2.50416e-87	4.35452e-86	19.8087
ACO1	2	6015.73	-0.994227	0.087112	-11.4132	3.59267e-30	1.19543e-29	-5.7066
ACOT1	1	2136.91	-0.608343	0.102239	-5.95021	2.67791e-09	4.38064e-09	-5.95021
ACOT2	1	1263.6	-0.670614	0.0914841	-7.33039	2.29483e-13	4.36717e-13	-7.33039
ACOT4	1	333.576	-1.28777	0.1352	-9.52492	1.65168e-21	4.13199e-21	-9.52492
ACOT7	1	1955.09	-0.6367	0.124695	-5.10604	3.28974e-07	4.9652e-07	-5.10604
ACOX2	3	1275.12	-1.49043	0.145556	-10.2396	1.318e-24	3.64495e-24	-3.4132
ACP5	2	7666.04	1.65143	0.183877	8.98118	2.67878e-19	6.26431e-19	4.49059
ACPP	1	860.217	-6.0711	0.166384	-36.4884	1.69142e-291	2.12221e-288	-36.4884
ACSL1	4	13476.5	-1.18967	0.103731	-11.4688	1.89286e-30	6.37037e-30	-2.8672
ACSL3	4	3251.9	-1.03461	0.0549243	-18.8371	3.75016e-79	5.1882e-78	-4.70927
ACSL4	4	6619.32	-1.19275	0.0992753	-12.0146	2.97756e-33	1.09682e-32	-3.00365
ACSL5	4	859.02	-0.813162	0.115558	-7.03685	1.96637e-12	3.62207e-12	-1.75921
ACSL6	4	113.992	-2.99827	0.173086	-17.3224	3.18774e-67	3.2076e-66	-4.3306
ACSM1	1	289.722	3.0888	0.144276	21.409	1.10146e-101	2.89306e-100	21.409
ACSM3	1	2802.4	-0.813089	0.0961381	-8.45751	2.73153e-17	5.93736e-17	-8.45751
ACSM5	1	1293.05	0.625831	0.132372	4.72781	2.26955e-06	3.30582e-06	4.72781
ACSS1	3	4796.01	-0.665351	0.0859616	-7.74009	9.93429e-15	1.98771e-14	-2.58003
ACSS2	3	7791.53	0.871563	0.0887179	9.82398	8.87664e-23	2.31659e-22	3.27466
ACTA2	1	8309.68	-1.17019	0.136679	-8.56155	1.11356e-17	2.44986e-17	-8.56155
ACTC1	3	70.4705	-1.74639	0.260568	-6.70225	2.05234e-11	3.64819e-11	-2.23408
ACTG2	1	406.276	-1.8805	0.26453	-7.10885	1.17014e-12	2.16913e-12	-7.10885
ACVR1C	1	33.3849	-2.06153	0.152213	-13.5437	8.62881e-42	4.15666e-41	-13.5437
ACVRL1	2	1351.03	-0.965648	0.0929502	-10.3889	2.7862e-25	7.88989e-25	-5.19444
ACY1	1	12884.6	-1.37882	0.131613	-10.4763	1.10992e-25	3.17444e-25	-10.4763
ACYP1	1	242.121	0.890139	0.0799377	11.1354	8.43656e-29	2.68139e-28	11.1354
ADA	2	251.675	1.39904	0.100522	13.9178	4.9419e-44	2.56303e-43	6.95888
ADC	1	398.318	0.845292	0.0503313	16.7946	2.6745e-63	2.41282e-62	16.7946
ADCY1	11	272.069	-2.95475	0.177281	-16.6671	2.27483e-62	1.99703e-61	-1.51519
ADCY10	1	5.49743	0.740971	0.161163	4.59764	4.27306e-06	6.15054e-06	4.59764
ADCY2	10	388.203	4.10293	0.167781	24.4541	4.55134e-132	2.49956e-130	2.44541
ADCY4	11	278.669	-2.46625	0.108453	-22.7404	1.78758e-114	6.50832e-113	-2.06731
ADCY5	9	991.768	-1.23581	0.140468	-8.79781	1.39515e-18	3.17516e-18	-0.977534
ADCY7	10	1089.18	1.72805	0.0838861	20.5999	2.74774e-94	5.79798e-93	2.05999
ADH1B	6	2491.93	-4.10521	0.206464	-19.8835	5.66037e-88	9.98122e-87	-3.31391
ADH1C	6	429.5	-4.82393	0.247612	-19.4818	1.5677e-84	2.50694e-83	-3.24696
ADH5	6	8304.56	-0.679925	0.0541611	-12.5537	3.79185e-36	1.53395e-35	-2.09229
ADH6	6	997.348	-2.33875	0.210295	-11.1213	9.88049e-29	3.13298e-28	-1.85355
ADI1	1	7826.88	-0.957425	0.0763927	-12.5329	4.92993e-36	1.98745e-35	-12.5329
ADORA1	1	1341.38	1.28163	0.122957	10.4234	1.93886e-25	5.51241e-25	10.4234
ADORA2A	3	267.992	-1.08572	0.0862307	-12.5909	2.3696e-36	9.63853e-36	-4.19697
ADORA3	1	520.895	3.04368	0.138474	21.9802	4.45832e-107	1.33186e-105	21.9802
ADRA1A	3	16.9993	-1.02537	0.202184	-5.07147	3.94763e-07	5.93674e-07	-1.69049
ADRA1B	3	134.385	-0.813699	0.148407	-5.48287	4.18473e-08	6.53867e-08	-1.82762
ADRA2A	1	221.455	-1.49464	0.153022	-9.76748	1.55272e-22	4.01816e-22	-9.76748
ADRA2B	1	105.257	-2.28893	0.121678	-18.8114	6.09009e-79	8.35454e-78	-18.8114
ADRA2C	1	452.171	-1.95318	0.15337	-12.7351	3.77392e-37	1.57032e-36	-12.7351
ADRB1	5	38.9248	-3.99862	0.130509	-30.6386	3.7496e-206	9.86448e-204	-6.12772
ADRB2	3	239.84	1.18422	0.141003	8.39849	4.52249e-17	9.75874e-17	2.7995
ADSS	2	2272.88	-0.618285	0.0467327	-13.2302	5.86924e-40	2.65925e-39	-6.61512
ADSSL1	2	497.551	-0.881519	0.110799	-7.95606	1.77609e-15	3.64263e-15	-3.97803
AGAP2	1	128.852	1.59651	0.122747	13.0065	1.1236e-38	4.89241e-38	13.0065
AGL	1	2440.02	-0.658918	0.0572478	-11.5099	1.17598e-30	3.98367e-30	-11.5099
AGMAT	1	3321.09	-2.93111	0.204858	-14.308	1.94961e-46	1.08607e-45	-14.308
AGPAT6	2	5409.76	0.819536	0.0593331	13.8125	2.14404e-43	1.0932e-42	6.90623
AGPAT9	2	2240.44	-3.01855	0.118557	-25.4609	5.35253e-143	3.66828e-141	-12.7304
AGRN	1	33337.8	0.748855	0.0741136	10.1041	5.29548e-24	1.43551e-23	10.1041
AGT	1	5467.54	1.12631	0.157889	7.13359	9.77878e-13	1.81685e-12	7.13359
AGTR1	4	231.84	-3.23658	0.162358	-19.9349	2.02631e-88	3.62403e-87	-4.98373
AGXT	3	356.829	-4.46863	0.228411	-19.564	3.13568e-85	5.12486e-84	-6.52133
AGXT2	2	3693.14	-1.60768	0.227223	-7.07531	1.49111e-12	2.75598e-12	-3.53766
AHCYL1	2	10482.2	-0.587309	0.0490324	-11.978	4.63451e-33	1.69568e-32	-5.98899
AHCYL2	2	2529.99	-0.77898	0.068518	-11.369	5.96831e-30	1.97503e-29	-5.68449
AICDA	2	14.9273	3.75469	0.206161	18.2124	4.11233e-74	5.03576e-73	9.10622
AIM2	1	20.5244	1.04252	0.195036	5.34525	9.02943e-08	1.39311e-07	5.34525
AK1	1	2617.83	0.809331	0.0777052	10.4154	2.10906e-25	5.99423e-25	10.4154
AK3	1	5499.44	-1.32377	0.0525055	-25.212	2.95517e-140	1.91277e-138	-25.212
AKR1B10	3	9288.84	6.8554	0.332902	20.5928	3.1823e-94	6.68899e-93	6.86428
AKR1C1	2	15110.5	2.0449	0.153461	13.3252	1.65184e-40	7.61753e-40	6.6626
AKR1C2	2	4307.63	2.4757	0.173297	14.2859	2.68085e-46	1.48732e-45	7.14293
AKR1C3	3	8825.26	1.26225	0.129111	9.77642	1.42156e-22	3.68341e-22	3.25881
AKR1C4	3	14.2716	1.17446	0.226792	5.17859	2.23568e-07	3.39599e-07	1.7262
ALAD	1	4005	-1.32121	0.0669239	-19.7419	9.41173e-87	1.61594e-85	-19.7419
ALAS2	2	53.3256	2.18999	0.224936	9.73607	2.11577e-22	5.44584e-22	4.86804
ALDH1A1	1	44402.4	1.30449	0.10013	13.0279	8.48695e-39	3.70929e-38	13.0279
ALDH1A2	1	1775.52	-0.84908	0.218271	-3.89003	0.000100232	0.000135484	-3.89003
ALDH1A3	6	1810.01	-0.884775	0.156294	-5.66098	1.50513e-08	2.3949e-08	-0.943496
ALDH3A1	6	145.199	2.09506	0.143323	14.6177	2.16571e-48	1.28314e-47	2.43628
ALDH3B1	6	3967.96	1.60432	0.0989539	16.2128	4.09364e-59	3.2941e-58	2.70214
ALDH3B2	6	42.9384	-2.95745	0.148012	-19.9812	8.02838e-89	1.44537e-87	-3.3302
ALDH4A1	2	12849.9	-1.18816	0.145722	-8.15362	3.532e-16	7.4059e-16	-4.07681
ALDH5A1	2	2712	-0.591685	0.0772018	-7.66413	1.80045e-14	3.57222e-14	-3.83207
ALDH6A1	3	5687.62	-2.54365	0.148576	-17.1202	1.04988e-65	1.01811e-64	-5.70672
ALDH7A1	14	5100.81	-0.878157	0.0719173	-12.2107	2.72694e-34	1.03729e-33	-0.872189
ALDH9A1	14	6495.69	-0.922058	0.0627756	-14.6882	7.67694e-49	4.62403e-48	-1.04915
ALDOA	3	95502.4	1.2395	0.0695191	17.8296	4.16024e-71	4.62877e-70	5.94322
ALDOB	3	75511.2	-6.12961	0.29574	-20.7264	2.00397e-95	4.35243e-94	-6.90879
ALG1	1	1821.27	0.617113	0.0479095	12.8808	5.77255e-38	2.45518e-37	12.8808
ALG11	1	47.7818	0.829924	0.0728027	11.3996	4.19855e-30	1.39447e-29	11.3996
ALG3	1	2170.79	1.14701	0.0562738	20.3827	2.38138e-92	4.72539e-91	20.3827
ALOX12	1	15.6838	0.630099	0.0801972	7.85687	3.93859e-15	8.00427e-15	7.85687
ALOX12B	1	16.3939	1.51781	0.159519	9.51493	1.81841e-21	4.54282e-21	9.51493
ALOX15B	1	365.67	5.85854	0.232091	25.2424	1.37353e-140	8.99744e-139	25.2424
ALOX5	1	2570.33	2.75473	0.121737	22.6286	2.2683e-113	7.95662e-112	22.6286
ALPL	1	1991.91	-1.65026	0.161873	-10.1948	2.09142e-24	5.74586e-24	-10.1948
AMACR	2	20782	2.28451	0.106574	21.4359	6.18617e-102	1.63538e-100	10.7179
AMD1	2	3862.65	-1.11832	0.0497538	-22.4771	6.95054e-112	2.35208e-110	-11.2386
AMDHD1	1	263.225	-0.766851	0.145108	-5.2847	1.25913e-07	1.93314e-07	-5.2847
AMDHD2	1	1334.54	1.39285	0.102352	13.6084	3.56887e-42	1.74758e-41	13.6084
AMH	2	32.6872	3.40959	0.218843	15.5801	9.94155e-55	7.10902e-54	7.79004
AMPH	1	166.984	-3.02801	0.23504	-12.8829	5.61515e-38	2.38886e-37	-12.8829
AMY1A	1	12.9164	2.34843	0.192394	12.2064	2.87445e-34	1.09213e-33	12.2064
AMY2A	1	7.05038	1.73076	0.202242	8.55788	1.14959e-17	2.52743e-17	8.55788
AMY2B	1	818.232	1.77018	0.142631	12.4109	2.2804e-35	8.94557e-35	12.4109
ANAPC11	4	3474.46	0.953241	0.0694258	13.7304	6.68026e-43	3.34855e-42	3.43259
ANGPTL4	1	1649.38	0.949946	0.199317	4.76601	1.87908e-06	2.74564e-06	4.76601
ANPEP	3	40316.5	0.732097	0.196583	3.7241	0.000196011	0.000261289	1.24137
AOC3	4	1444.25	-2.42136	0.145842	-16.6026	6.66847e-62	5.80413e-61	-4.15066
AOX1	5	6302.42	-1.21811	0.19373	-6.28766	3.22284e-10	5.47124e-10	-1.25753
AP1M2	1	2509.75	-1.1649	0.111881	-10.412	2.18644e-25	6.21198e-25	-10.412
AP1S1	1	3395.82	0.675901	0.0627157	10.7772	4.40947e-27	1.32406e-26	10.7772
AP3B2	1	163.826	1.08584	0.120107	9.04067	1.55709e-19	3.66754e-19	9.04067
AP4M1	1	1018.54	1.07345	0.0506194	21.2062	8.36951e-100	2.06528e-98	21.2062
APC	6	1614.22	-0.595448	0.0658886	-9.03719	1.60747e-19	3.78501e-19	-1.5062
APC2	6	19.2308	1.46856	0.138886	10.5738	3.9402e-26	1.14642e-25	1.76231
APIP	1	940.21	-0.86862	0.0620369	-14.0017	1.52242e-44	8.05193e-44	-14.0017
APLNR	1	585.427	-2.59959	0.188044	-13.8244	1.81696e-43	9.28171e-43	-13.8244
APOE	1	63179.4	1.43655	0.181073	7.93354	2.12978e-15	4.35937e-15	7.93354
APRT	1	5384.73	1.27268	0.0710328	17.9167	8.72972e-72	9.90887e-71	17.9167
AQP3	1	9534.47	-3.98758	0.13366	-29.8338	1.42625e-195	3.02125e-193	-29.8338
AQP4	1	202.949	-2.42298	0.149283	-16.2308	3.05534e-59	2.46833e-58	-16.2308
AQP7	1	533.64	-1.11356	0.142428	-7.81842	5.34905e-15	1.08155e-14	-7.81842
AQR	1	1677.01	-0.592805	0.0488374	-12.1383	6.6165e-34	2.48039e-33	-12.1383
AR	3	477.658	0.734278	0.15893	4.62014	3.83475e-06	5.53429e-06	1.54005
ARAP3	1	530.048	-2.07055	0.102121	-20.2754	2.12143e-91	4.10957e-90	-20.2754
ARFGAP1	1	3652.43	0.972553	0.0606058	16.0472	5.97919e-58	4.68427e-57	16.0472
ARG2	1	3344.63	-2.98403	0.145541	-20.503	2.02243e-93	4.16513e-92	-20.503
ARHGAP5	2	5111.08	-0.764847	0.0571057	-13.3935	6.59648e-41	3.08561e-40	-6.69677
ARHGDIA	2	18051.4	0.908221	0.0465372	19.516	8.02561e-85	1.29867e-83	9.75801
ARHGEF1	2	3194.42	0.749531	0.0534433	14.0248	1.0995e-44	5.8322e-44	7.01239
ARHGEF12	3	14564.7	-0.903531	0.056407	-16.0181	9.55905e-58	7.45661e-57	-5.33935
ARHGEF2	1	3369.88	0.61883	0.0701216	8.8251	1.0936e-18	2.50074e-18	8.8251
ARNT2	2	3514.68	-1.33427	0.103125	-12.9384	2.73382e-38	1.17376e-37	-6.46918
ARPC1A	3	5980.99	0.678263	0.0375818	18.0477	8.23187e-73	9.67363e-72	6.01588
ARPC1B	3	11869.5	2.04062	0.0766395	26.6263	3.37208e-156	3.1793e-154	8.87542
ARPC3	3	9606.99	0.85993	0.0477343	18.0149	1.48757e-72	1.73065e-71	6.00498
ARRB1	3	757.907	-0.976948	0.0846212	-11.5449	7.82906e-31	2.66652e-30	-3.84832
ARRB2	4	2043.06	1.33297	0.0739587	18.0232	1.28072e-72	1.49534e-71	4.5058
ARSA	2	2420.83	1.00209	0.0712326	14.0679	5.98508e-45	3.19864e-44	7.03393
ASAH2	1	16.0205	-0.699797	0.130208	-5.37445	7.68152e-08	1.18874e-07	-5.37445
ASAP2	2	3209.56	-1.42884	0.0734755	-19.4465	3.11841e-84	4.95755e-83	-9.72326
ASH1L	2	3496.32	-0.859355	0.0656832	-13.0833	4.10023e-39	1.81391e-38	-6.54167
ASIP	1	28.4186	3.68396	0.203276	18.1229	2.10084e-73	2.50855e-72	18.1229
ASNS	2	1355.32	1.44009	0.0788444	18.265	1.57356e-74	1.94737e-73	9.13248
ASPA	2	578.933	-1.22521	0.120748	-10.1468	3.42308e-24	9.3352e-24	-5.07341
ASS1	2	20834.7	-2.7513	0.15283	-18.0023	1.86875e-72	2.16486e-71	-9.00115
ATF2	1	1082.6	-0.637361	0.0874546	-7.2879	3.14817e-13	5.95083e-13	-7.2879
ATF6	1	3093.7	-0.779167	0.0637595	-12.2204	2.41877e-34	9.21358e-34	-12.2204
ATG4A	1	768.716	-0.616212	0.0455195	-13.5373	9.41881e-42	4.52786e-41	-13.5373
ATG4C	1	389.961	-0.717426	0.0449651	-15.9552	2.62216e-57	2.01176e-56	-15.9552
ATG4D	1	1683.99	0.609065	0.0614715	9.90809	3.83921e-23	1.01198e-22	9.90809
ATG7	1	2005.19	0.651604	0.043452	14.9959	7.80434e-51	4.97641e-50	14.9959
ATP1A1	3	116220	-1.87225	0.0814199	-22.995	5.22952e-117	2.00703e-115	-7.665
ATP1A2	3	192.472	-2.99247	0.131428	-22.7689	9.32769e-115	3.44217e-113	-7.58963
ATP1A3	3	72.23	2.67266	0.228254	11.7091	1.14428e-31	4.00092e-31	3.90305
ATP1B1	3	66335.5	-1.38205	0.0849704	-16.265	1.74784e-59	1.42473e-58	-5.42168
ATP1B2	3	475.239	-3.57269	0.131145	-27.2423	2.0513e-163	2.33977e-161	-9.08076
ATP1B3	3	4278.52	-0.981861	0.0674196	-14.5634	4.79854e-48	2.80836e-47	-4.85448
ATP2A1	2	77.3364	3.78857	0.153467	24.6866	1.48939e-134	8.67623e-133	12.3433
ATP2A3	2	1463.34	-0.605569	0.130319	-4.64681	3.37101e-06	4.87322e-06	-2.32341
ATP2B2	1	259.53	2.4335	0.21205	11.476	1.74075e-30	5.86638e-30	11.476
ATP5A1	4	40156.9	-0.596758	0.0618732	-9.64484	5.16893e-22	1.31488e-21	-2.41121
ATP5D	4	6444.85	0.940087	0.0908403	10.3488	4.23821e-25	1.1925e-24	2.5872
ATP5E	4	10907.4	0.657183	0.0688187	9.54949	1.30338e-21	3.27119e-21	2.38737
ATP5G1	4	4972.9	0.695992	0.0815536	8.53417	1.4117e-17	3.09535e-17	2.13354
ATP5G2	4	15051.4	0.703106	0.0564493	12.4555	1.30501e-35	5.17155e-35	3.11388
ATP5H	4	10206.4	0.706429	0.0643423	10.9792	4.8104e-28	1.49395e-27	2.74481
ATP5I	1	5304.61	0.712857	0.0827198	8.61774	6.82889e-18	1.51546e-17	8.61774
ATP5J2	1	5776.16	0.822217	0.0707493	11.6216	3.20199e-31	1.10325e-30	11.6216
ATP6V0A1	4	8216.88	0.947658	0.0619894	15.2874	9.27611e-53	6.27812e-52	3.82185
ATP6V0A4	4	3671.86	-4.60156	0.233326	-19.7216	1.40712e-86	2.4008e-85	-4.9304
ATP6V0C	4	16682.2	0.713005	0.0629281	11.3305	9.27057e-30	3.04802e-29	2.83262
ATP6V0D2	4	2127.48	-5.35888	0.205348	-26.0966	3.98232e-150	3.29724e-148	-6.52416
ATP6V1A	3	10461.9	-1.25103	0.0633503	-19.7479	8.3618e-87	1.43871e-85	-6.58263
ATP6V1B1	3	2845.87	-4.7599	0.217961	-21.8383	1.00339e-105	2.88648e-104	-7.27945
ATP6V1C2	3	650.769	-3.64571	0.0892158	-40.864	0	0	-13.6213
ATP6V1F	3	10559.1	0.898107	0.0658878	13.6308	2.62525e-42	1.29367e-41	4.54361
ATP6V1G2	3	70.5661	-1.0697	0.095921	-11.1519	7.00985e-29	2.23709e-28	-3.7173
ATP6V1H	4	4051.61	-0.681324	0.0497483	-13.6954	1.08143e-42	5.38932e-42	-3.42385
AUH	1	1697.77	-0.787051	0.0621741	-12.6588	9.99842e-37	4.09862e-36	-12.6588
AURKA	1	277.856	1.25626	0.0844276	14.8797	4.46443e-50	2.78468e-49	14.8797
AVPR1A	3	150.213	-4.19436	0.234418	-17.8926	1.34609e-71	1.5184e-70	-5.96421
AVPR1B	3	24.2102	2.00908	0.156687	12.8223	1.23033e-37	5.2003e-37	4.27409
AVPR2	2	329.985	-2.64929	0.273125	-9.69992	3.01748e-22	7.72656e-22	-4.84996
AXIN1	5	2311.25	1.40975	0.0499596	28.2177	3.54324e-175	5.16016e-173	5.64355
AZI2	1	1894.57	-0.596488	0.0393522	-15.1577	6.73881e-52	4.43929e-51	-15.1577
B3GALT2	1	46.2419	-2.62393	0.13352	-19.652	5.55752e-86	9.35487e-85	-19.652
B3GALT5	2	122.287	1.92505	0.172138	11.1832	4.92808e-29	1.5817e-28	5.5916
B3GALT6	2	1244.01	0.7082	0.0583201	12.1433	6.22417e-34	2.33439e-33	6.07166
B3GAT1	2	276.366	1.51038	0.184546	8.1843	2.73899e-16	5.76385e-16	4.09215
B3GAT2	2	13.6176	0.676043	0.119572	5.65385	1.5689e-08	2.49394e-08	2.82693
B3GAT3	2	2354.37	0.82914	0.0665569	12.4576	1.2712e-35	5.04121e-35	6.22881
B3GNT2	2	1983.39	-1.04626	0.0564586	-18.5315	1.15029e-76	1.50944e-75	-9.26575
B3GNT7	1	351.555	0.807058	0.104734	7.70577	1.30058e-14	2.59337e-14	7.70577
B4GALNT1	1	50.1744	0.924308	0.184445	5.01128	5.40691e-07	8.0836e-07	5.01128
B4GALT4	2	1828.25	0.662198	0.0530229	12.4889	8.58176e-36	3.42997e-35	6.24446
B4GALT5	1	11655.1	1.50196	0.0700455	21.4426	5.35536e-102	1.41804e-100	21.4426
B4GALT6	1	385.069	-0.682519	0.11151	-6.12069	9.31682e-10	1.55258e-09	-6.12069
B4GALT7	2	1943.21	0.950473	0.0519959	18.2798	1.19942e-74	1.49341e-73	9.13988
BAX	8	2665.49	1.79686	0.0559414	32.1205	2.28243e-226	9.30717e-224	4.01506
BBC3	2	867.221	2.77896	0.0769281	36.1241	9.4963e-286	9.11142e-283	18.062
BCAR1	4	8133.83	0.871863	0.0575749	15.1431	8.41647e-52	5.51551e-51	3.78577
BCAT2	3	3195.91	1.12013	0.0742444	15.0871	1.96849e-51	1.27616e-50	5.02904
BCL2L1	7	14361.1	0.848853	0.0482974	17.5756	3.79162e-69	4.00811e-68	2.51079
BCMO1	1	441.221	1.79808	0.0944758	19.0322	9.23366e-81	1.33995e-79	19.0322
BCR	2	4679.3	-0.601672	0.0541884	-11.1033	1.20856e-28	3.81734e-28	-5.55166
BDKRB1	4	50.1496	-2.85349	0.193584	-14.7403	3.55181e-49	2.16009e-48	-3.68508
BDKRB2	4	1213.72	-3.90077	0.164467	-23.7177	2.37005e-124	1.07086e-122	-5.92942
BDNF	3	115.951	1.60508	0.166141	9.66097	4.41669e-22	1.12669e-21	3.22032
BHLHE41	1	2799.47	1.89552	0.0981832	19.306	4.78177e-83	7.44942e-82	19.306
BHMT	2	12738.3	-2.95035	0.209582	-14.0773	5.23645e-45	2.80314e-44	-7.03866
BID	7	759.936	0.995174	0.0733263	13.5719	5.88088e-42	2.854e-41	1.93884
BIRC3	6	2094.73	1.20102	0.134716	8.91523	4.86799e-19	1.12723e-18	1.48587
BIRC5	2	131.447	2.73078	0.17303	15.7821	4.12916e-56	3.06418e-55	7.89107
BLM	1	59.2667	0.862278	0.109925	7.84425	4.35554e-15	8.83513e-15	7.84425
BLNK	2	829.558	-1.40017	0.121984	-11.4782	1.6968e-30	5.72185e-30	-5.73912
BLVRA	1	3356.26	1.25895	0.0555003	22.6837	6.48528e-114	2.31977e-112	22.6837
BLVRB	1	3996.85	0.869064	0.0760271	11.431	2.92773e-30	9.7817e-30	11.431
BMP6	2	1020	-1.76542	0.154461	-11.4296	2.97578e-30	9.93814e-30	-5.71479
BMP7	3	646.541	-0.721742	0.225699	-3.1978	0.00138479	0.00176629	-1.06593
BMP8B	2	218.885	1.53202	0.155669	9.84154	7.45618e-23	1.94994e-22	4.92077
BMPR1B	2	651.015	-4.26677	0.238372	-17.8996	1.18712e-71	1.34093e-70	-8.94981
BMPR2	2	5238.72	-0.831693	0.0588918	-14.1224	2.76479e-45	1.48686e-44	-7.06119
BRCA1	1	323.386	1.11005	0.0815556	13.611	3.44475e-42	1.68883e-41	13.611
BTC	1	96.4835	-1.57098	0.115982	-13.545	8.47793e-42	4.08518e-41	-13.545
BTK	3	329.89	2.09072	0.1403	14.9018	3.2061e-50	2.00824e-49	4.96728
BUB1	3	132.632	2.46998	0.160774	15.363	2.89629e-53	1.98577e-52	5.12102
BUB1B	1	107.652	1.17562	0.131634	8.93101	4.22126e-19	9.80392e-19	8.93101
BUD31	1	3293	0.745473	0.0610489	12.2111	2.71257e-34	1.03207e-33	12.2111
C1QA	3	5964.06	2.10364	0.143825	14.6264	1.90566e-48	1.12989e-47	4.87547
C1QB	3	6452.59	2.4275	0.146553	16.5641	1.26765e-61	1.09516e-60	5.52135
C1QC	3	5133.42	2.20625	0.140933	15.6546	3.09001e-55	2.23806e-54	5.2182
C1S	2	10354.3	0.714195	0.138443	5.15876	2.48591e-07	3.76907e-07	2.57938
C2	2	1920.14	1.39616	0.206569	6.75883	1.39106e-11	2.48572e-11	3.37942
C3	3	63138.9	3.10537	0.194895	15.9336	3.70484e-57	2.82382e-56	5.3112
C3AR1	2	783.287	1.65926	0.128513	12.9112	3.89097e-38	1.66489e-37	6.45561
C4A	2	61029.7	1.55065	0.153932	10.0736	7.22597e-24	1.95105e-23	5.03682
C4BPA	1	42.1122	2.88254	0.286861	10.0486	9.32014e-24	2.5057e-23	10.0486
C5	3	418.781	-0.934561	0.12456	-7.50287	6.24334e-14	1.21218e-13	-2.50096
C5AR1	2	822.485	1.2741	0.120258	10.5948	3.15167e-26	9.20117e-26	5.29738
C6	3	1339.44	3.26577	0.219108	14.9048	3.0662e-50	1.92283e-49	4.96827
C7	3	16681.1	-3.97692	0.207428	-19.1725	6.27964e-82	9.4316e-81	-6.39084
C8G	3	22.1505	1.28181	0.181935	7.04543	1.84886e-12	3.40832e-12	2.34848
C9	3	27.0962	-1.80653	0.178361	-10.1285	4.13003e-24	1.12331e-23	-3.37616
CA12	1	28358.4	-1.71276	0.146807	-11.6667	1.88626e-31	6.54891e-31	-11.6667
CA2	2	10347.1	-1.2044	0.130164	-9.25294	2.184e-20	5.27596e-20	-4.62647
CA4	2	463.833	-4.00935	0.250632	-15.997	1.34124e-57	1.04176e-56	-7.99849
CA5B	1	467.339	-0.962145	0.0752311	-12.7892	1.88414e-37	7.9268e-37	-12.7892
CA8	1	327.893	-5.47387	0.231243	-23.6715	7.08766e-124	3.14149e-122	-23.6715
CA9	1	465.02	4.58479	0.265398	17.2752	7.23651e-67	7.19286e-66	17.2752
CAB39	1	5308.36	-0.6721	0.0444355	-15.1253	1.10286e-51	7.19259e-51	-15.1253
CAB39L	1	1192.08	-1.61807	0.0717075	-22.5649	9.59826e-113	3.30289e-111	-22.5649
CACNA1C	11	227.428	-2.16785	0.140573	-15.4216	1.17197e-53	8.10687e-53	-1.40196
CACNA1D	10	735.026	0.939638	0.0957163	9.81691	9.52203e-23	2.48105e-22	0.981691
CACNA1E	3	52.7422	-1.32702	0.185607	-7.14965	8.69975e-13	1.6197e-12	-2.38322
CACNA1F	9	13.0641	0.634146	0.158648	3.9972	6.40965e-05	8.73415e-05	0.444133
CACNA1G	3	4.38094	0.918851	0.189397	4.85144	1.22567e-06	1.80416e-06	1.61715
CACNA1H	2	1225.23	-1.99524	0.163888	-12.1745	4.25212e-34	1.60621e-33	-6.08723
CACNA1I	2	7.43456	0.940595	0.183497	5.12593	2.9607e-07	4.47687e-07	2.56297
CACNA2D1	5	228.686	-1.3185	0.192998	-6.83167	8.39346e-12	1.51227e-11	-1.36633
CACNA2D2	5	225.695	-2.00947	0.117257	-17.1373	7.81839e-66	7.60893e-65	-3.42746
CACNA2D3	5	183.409	-0.961546	0.125966	-7.63341	2.28627e-14	4.51415e-14	-1.52668
CACNA2D4	5	138.545	0.892251	0.103793	8.59642	8.22393e-18	1.81935e-17	1.71928
CACNB1	5	182.44	1.10032	0.104242	10.5554	4.79479e-26	1.38987e-25	2.11108
CACNB2	5	348.194	0.625276	0.146816	4.2589	2.05436e-05	2.86987e-05	0.85178
CACNB3	5	1326.45	1.9006	0.0908446	20.9214	3.41921e-97	7.7675e-96	4.18428
CACNB4	5	169.968	-1.46304	0.152777	-9.57632	1.00567e-21	2.53452e-21	-1.91526
CACNG4	5	19.5478	-1.8355	0.199034	-9.22204	2.91505e-20	7.02531e-20	-1.84441
CAD	2	2209.3	0.917117	0.0529365	17.3249	3.05457e-67	3.0755e-66	8.66243
CADM1	1	2609.08	-1.62175	0.0787459	-20.5948	3.05738e-94	6.4347e-93	-20.5948
CADM3	1	1239.04	3.24666	0.263725	12.3108	7.92336e-35	3.05816e-34	12.3108
CALCR	1	61.5656	-2.22773	0.198677	-11.2128	3.52942e-29	1.13794e-28	-11.2128
CALCRL	2	1317.45	-1.68665	0.104856	-16.0854	3.23e-58	2.55008e-57	-8.0427
CALM1	12	19344.5	-0.653852	0.0443126	-14.7555	2.83773e-49	1.73227e-48	-1.22962
CALML3	12	310.676	-6.53225	0.247274	-26.417	8.73569e-154	7.829e-152	-2.20142
CAMK2B	10	571.865	2.55278	0.179822	14.1961	9.6801e-46	5.28244e-45	1.41961
CAMK4	3	21.5823	-1.5369	0.13387	-11.4805	1.65281e-30	5.57463e-30	-3.82684
CAMKK1	1	536.412	1.20184	0.0845478	14.2149	7.40225e-46	4.06525e-45	14.2149
CAMKK2	1	3446.89	0.768075	0.0468713	16.3869	2.37202e-60	1.98004e-59	16.3869
CAPN1	2	15308.8	0.86727	0.0544273	15.9345	3.65261e-57	2.78661e-56	7.96724
CARD11	2	587.286	2.01148	0.145763	13.7997	2.5591e-43	1.30076e-42	6.89985
CARD6	1	631.401	-0.931553	0.110655	-8.41853	3.81253e-17	8.24915e-17	-8.41853
CARD9	1	127.976	1.75442	0.117393	14.9449	1.68188e-50	1.06371e-49	14.9449
CARS2	1	2253.5	0.693622	0.0550699	12.5953	2.2407e-36	9.11879e-36	12.5953
CASP1	3	660.731	0.956291	0.0904132	10.5769	3.81427e-26	1.11018e-25	3.52563
CASP3	12	1085.64	0.734758	0.0602862	12.1878	3.60924e-34	1.36812e-33	1.01565
CASP7	2	1199.42	-0.804374	0.0494742	-16.2585	1.94566e-59	1.58441e-58	-8.12923
CASP8	9	1435.65	0.671802	0.0482402	13.9262	4.39222e-44	2.2823e-43	1.54735
CAT	3	10833.3	-1.64745	0.0757344	-21.753	6.47446e-105	1.82077e-103	-7.25099
CAV2	1	4102.57	1.38794	0.088694	15.6487	3.39339e-55	2.45235e-54	15.6487
CBS	3	1283.47	1.5921	0.112246	14.1841	1.15005e-45	6.26117e-45	4.72802
CCDC12	1	1793.42	0.731919	0.068205	10.7312	7.26761e-27	2.16792e-26	10.7312
CCKBR	2	16.9983	3.42047	0.22209	15.4012	1.60539e-53	1.10861e-52	7.70062
CCL14	2	540.111	-2.29379	0.137032	-16.7391	6.80089e-63	6.0584e-62	-8.36955
CCL15	2	333.191	1.02689	0.203807	5.03853	4.69122e-07	7.03359e-07	2.51926
CCL17	2	32.621	1.97796	0.210786	9.38376	6.3663e-21	1.56316e-20	4.69188
CCL18	2	2585.34	7.76556	0.268191	28.9553	2.40617e-184	4.08823e-182	14.4777
CCL19	2	179.551	-1.52989	0.304981	-5.01633	5.26683e-07	7.88141e-07	-2.50816
CCL21	2	491.663	-0.970243	0.278025	-3.48977	0.000483441	0.000631338	-1.74488
CCL22	2	71.0046	0.930147	0.176634	5.26596	1.39455e-07	2.13703e-07	2.63298
CCL23	2	17.7815	-2.48249	0.18737	-13.2491	4.56416e-40	2.0766e-39	-6.62457
CCL28	3	590.471	2.1617	0.165245	13.0818	4.18411e-39	1.85052e-38	4.3606
CCL3	3	347.755	1.70375	0.173413	9.82481	8.804e-23	2.298e-22	3.27494
CCL3L1	2	101.916	1.4257	0.195562	7.29028	3.09315e-13	5.84954e-13	3.64514
CCL4	4	273.337	1.51317	0.159061	9.51315	1.84977e-21	4.61905e-21	2.37829
CCL4L2	3	191.833	1.61197	0.173688	9.28083	1.68159e-20	4.07554e-20	3.09361
CCL5	7	1120.83	1.70879	0.149014	11.4673	1.92506e-30	6.47548e-30	1.63819
CCL8	3	76.0499	-2.21612	0.193548	-11.45	2.35195e-30	7.88383e-30	-3.81666
CCNA2	2	154.453	1.58923	0.122193	13.0058	1.13364e-38	4.93484e-38	6.50291
CCNB1	4	423.388	0.670762	0.0855269	7.84271	4.40935e-15	8.93983e-15	1.96068
CCNB2	4	102.943	1.88406	0.147838	12.7441	3.36336e-37	1.40378e-36	3.18602
CCND2	5	5584.18	2.3448	0.105635	22.1972	3.65867e-109	1.13887e-107	4.43943
CCND3	5	3634.99	0.607229	0.0819299	7.41156	1.2482e-13	2.39748e-13	1.48231
CCNE1	6	91.8383	1.45381	0.095555	15.2144	2.83892e-52	1.89699e-51	2.53573
CCNE2	6	49.9497	1.1775	0.115015	10.2379	1.34148e-24	3.708e-24	1.70631
CCNG2	1	3110.74	-0.932071	0.0538307	-17.3149	3.63368e-67	3.64732e-66	-17.3149
CCR1	2	511.002	0.690102	0.140419	4.91458	8.89731e-07	1.31775e-06	2.45729
CCR10	3	43.5243	0.894325	0.14198	6.29896	2.99655e-10	5.09557e-10	2.09965
CCR3	2	6.072	1.37016	0.181094	7.56601	3.84849e-14	7.53123e-14	3.78301
CCR5	3	307.811	1.61835	0.134877	11.9988	3.60569e-33	1.32282e-32	3.99959
CCR7	2	125.27	1.0395	0.170391	6.10068	1.05619e-09	1.75594e-09	3.05034
CCR9	3	52.2262	1.28637	0.151372	8.49808	1.92752e-17	4.20993e-17	2.83269
CCS	1	2013.59	0.886988	0.0744818	11.9088	1.06511e-32	3.85552e-32	11.9088
CD14	5	4147.62	1.53559	0.122685	12.5165	6.06134e-36	2.43454e-35	2.50331
CD164	1	18945.5	-0.650086	0.0479698	-13.552	7.71175e-42	3.7259e-41	-13.552
CD1A	1	8.8497	2.06543	0.260299	7.93484	2.10769e-15	4.31674e-15	7.93484
CD1D	1	154.933	1.10403	0.110413	9.99906	1.53853e-23	4.10385e-23	9.99906
CD2	2	352.62	1.6465	0.158491	10.3886	2.79394e-25	7.91044e-25	5.19431
CD22	3	409.571	2.27333	0.143107	15.8855	7.99089e-57	6.04824e-56	5.29515
CD226	1	45.0177	-0.712262	0.113021	-6.30204	2.93748e-10	4.99825e-10	-6.30204
CD244	1	57.2131	1.59678	0.139568	11.4409	2.61246e-30	8.73909e-30	11.4409
CD247	2	150.617	1.19405	0.148992	8.01421	1.10846e-15	2.28834e-15	4.00711
CD27	1	190.494	1.36037	0.170309	7.98769	1.3749e-15	2.8305e-15	7.98769
CD274	1	110.28	0.588222	0.14624	4.02232	5.76285e-05	7.86791e-05	4.02232
CD276	1	3907.45	1.40713	0.0520718	27.0228	7.97372e-161	8.28404e-159	27.0228
CD28	9	108.408	0.702641	0.141367	4.97033	6.68393e-07	9.95176e-07	0.552259
CD33	1	176.337	1.64721	0.120128	13.7121	8.59194e-43	4.28835e-42	13.7121
CD34	2	2919.41	-2.60759	0.099284	-26.2639	4.95484e-152	4.32184e-150	-13.132
CD36	4	790.956	-1.68162	0.160452	-10.4806	1.06109e-25	3.03747e-25	-2.62014
CD37	1	1156.37	2.15104	0.134059	16.0455	6.14803e-58	4.81423e-57	16.0455
CD38	3	56.0657	0.619293	0.168602	3.6731	0.000239624	0.000317506	1.22437
CD3D	3	145.164	1.52113	0.170077	8.94373	3.76236e-19	8.75309e-19	2.98124
CD3E	3	484.965	1.45327	0.164863	8.81498	1.1971e-18	2.73395e-18	2.93833
CD4	5	2709.32	1.27324	0.119034	10.6965	1.05676e-26	3.13341e-26	2.1393
CD40	10	1338.34	1.11097	0.0854971	12.9942	1.3202e-38	5.73471e-38	1.29942
CD40LG	10	40.758	0.613332	0.152997	4.00879	6.10308e-05	8.32544e-05	0.400879
CD44	2	6080.35	1.20311	0.135934	8.85066	8.70026e-19	1.99761e-18	4.42533
CD46	1	13072.6	-0.839753	0.0471702	-17.8026	6.7459e-71	7.43462e-70	-17.8026
CD48	1	531.749	1.21166	0.148239	8.17374	2.9897e-16	6.28659e-16	8.17374
CD5	1	152.164	0.984944	0.155119	6.34962	2.15845e-10	3.69273e-10	6.34962
CD6	1	246.599	1.5857	0.142102	11.1589	6.47766e-29	2.06968e-28	11.1589
CD63	1	47814.1	1.44917	0.059937	24.1783	3.76681e-129	1.94432e-127	24.1783
CD68	1	13168.2	2.60336	0.112895	23.06	1.16691e-117	4.53177e-116	23.06
CD7	1	159.055	1.66863	0.149755	11.1424	7.80064e-29	2.48363e-28	11.1424
CD70	1	385.383	5.29465	0.215178	24.6059	1.09218e-133	6.25071e-132	24.6059
CD72	1	174.242	2.0045	0.115776	17.3137	3.71059e-67	3.71765e-66	17.3137
CD74	1	102909	0.901203	0.106695	8.44652	3.00103e-17	6.51449e-17	8.44652
CD79B	1	152.132	-1.10545	0.149311	-7.40371	1.32433e-13	2.54191e-13	-7.40371
CD80	9	14.9938	0.8966	0.154611	5.79907	6.66845e-09	1.07501e-08	0.644341
CD82	1	2127.82	-1.78582	0.112604	-15.8593	1.21163e-56	9.1157e-56	-15.8593
CD86	9	439.217	1.6724	0.126121	13.2603	3.93297e-40	1.79342e-39	1.47337
CD8A	5	293.071	1.26828	0.147972	8.57109	1.0251e-17	2.25922e-17	1.71422
CD8B	5	75.6692	0.929998	0.161737	5.75005	8.92171e-09	1.43174e-08	1.15001
CD9	1	11682	-1.1494	0.08737	-13.1556	1.58039e-39	7.07208e-39	-13.1556
CD99	2	3425.27	0.601933	0.0814668	7.38869	1.48288e-13	2.84254e-13	3.69434
CDA	2	213.718	-2.53752	0.149236	-17.0034	7.75307e-65	7.32254e-64	-8.50169
CDC14A	1	451.991	-1.59491	0.077367	-20.6148	2.0203e-94	4.27962e-93	-20.6148
CDC20	3	198.322	1.69374	0.130537	12.9751	1.6929e-38	7.33411e-38	4.32505
CDC25B	3	1861.95	0.651624	0.0842319	7.73607	1.02539e-14	2.05066e-14	2.57869
CDC25C	3	22.2633	2.49557	0.190954	13.069	4.95446e-39	2.18766e-38	4.35632
CDC34	1	2196.78	1.05465	0.0559995	18.8333	4.03163e-79	5.56816e-78	18.8333
CDC45	1	63.0268	3.20232	0.15576	20.5594	6.34761e-94	1.32568e-92	20.5594
CDC6	1	190.448	2.46256	0.134468	18.3134	6.47522e-75	8.13692e-74	18.3134
CDC7	1	195.607	0.861031	0.0765924	11.2417	2.54366e-29	8.24026e-29	11.2417
CDH1	8	8523.23	-1.35948	0.139879	-9.71897	2.50289e-22	6.4311e-22	-1.21487
CDH2	2	4096.51	1.38262	0.101024	13.6861	1.23003e-42	6.11304e-42	6.84303
CDH3	1	577.874	-3.34317	0.209735	-15.94	3.34605e-57	2.55752e-56	-15.94
CDH4	1	176.16	3.3568	0.234976	14.2857	2.68545e-46	1.48937e-45	14.2857
CDH5	2	1658.18	-2.03482	0.101085	-20.1298	4.0483e-90	7.58987e-89	-10.0649
CDK5	2	1115.94	1.13508	0.058263	19.4821	1.55739e-84	2.4929e-83	9.74105
CDK5R1	1	230.964	1.67636	0.0972468	17.2382	1.3732e-66	1.35419e-65	17.2382
CDKN1A	9	14933.5	1.241	0.104362	11.8913	1.31419e-32	4.74034e-32	1.32125
CDKN1C	1	1838.68	-1.63442	0.115248	-14.1817	1.189e-45	6.4689e-45	-14.1817
CDKN2A	9	163.375	4.64884	0.175916	26.4264	6.81094e-154	6.20633e-152	2.93627
CDKN2C	1	672.263	0.967941	0.115469	8.38266	5.17435e-17	1.11388e-16	8.38266
CEBPA	2	1367.29	2.3436	0.116665	20.0883	9.34062e-90	1.72934e-88	10.0441
CEL	2	311.882	-4.69963	0.154275	-30.4626	8.14781e-204	2.0446e-201	-15.2313
CERK	1	2307.16	-0.849407	0.0625086	-13.5886	4.67692e-42	2.27989e-41	-13.5886
CFB	1	11202.3	1.80889	0.108045	16.7421	6.46771e-63	5.76475e-62	16.7421
CFD	1	1172.88	1.81102	0.179566	10.0855	6.40167e-24	1.73078e-23	10.0855
CFL2	3	1551.75	-0.936295	0.0672314	-13.9264	4.37601e-44	2.2746e-43	-4.64215
CFTR	2	120.861	-1.71419	0.265609	-6.45381	1.09069e-10	1.88696e-10	-3.22691
CGN	1	2236.7	-1.83795	0.115428	-15.9229	4.39286e-57	3.34042e-56	-15.9229
CH25H	1	99.5845	-2.26714	0.155804	-14.5513	5.73415e-48	3.34992e-47	-14.5513
CHEK2	2	331.885	1.86543	0.0781338	23.8748	5.60098e-126	2.65574e-124	11.9374
CHIT1	1	3524.43	7.81611	0.255063	30.6439	3.18577e-206	8.51853e-204	30.6439
CHKA	1	1213.75	0.70847	0.0660564	10.7252	7.74963e-27	2.31002e-26	10.7252
CHMP2A	1	6806.6	0.629185	0.0571942	11.0009	3.78472e-28	1.17965e-27	11.0009
CHMP6	1	1979.19	0.995843	0.0554829	17.9486	4.91828e-72	5.62567e-71	17.9486
CHPF	1	9291.55	1.45358	0.0823812	17.6445	1.12073e-69	1.19949e-68	17.6445
CHPF2	1	3558.48	1.12232	0.0522514	21.4791	2.44013e-102	6.50342e-101	21.4791
CHRM3	3	39.2642	-2.84056	0.186845	-15.2027	3.39134e-52	2.2578e-51	-5.06758
CHRM5	3	4.34371	-1.11594	0.117966	-9.4598	3.08543e-21	7.64491e-21	-3.15327
CHRNA1	1	105.391	7.57821	0.272157	27.845	1.23829e-170	1.61583e-168	27.845
CHRNA5	1	55.3077	2.01047	0.14953	13.4453	3.2825e-41	1.55146e-40	13.4453
CHRNA6	1	16.3841	3.24432	0.164048	19.7767	4.7292e-87	8.15411e-86	19.7767
CHRNB1	1	1226.43	1.3985	0.0820197	17.0508	3.44967e-65	3.28473e-64	17.0508
CHRNB2	1	64.4295	1.66029	0.12007	13.8277	1.73429e-43	8.8705e-43	13.8277
CHRNE	1	76.0693	0.736571	0.105576	6.97672	3.02159e-12	5.53455e-12	6.97672
CHST1	1	147.391	-1.24811	0.149576	-8.34436	7.15983e-17	1.53703e-16	-8.34436
CHST11	2	335.882	1.25799	0.108045	11.6433	2.48267e-31	8.58851e-31	5.82164
CHST12	2	1027.52	0.789299	0.0525368	15.0237	5.13369e-51	3.28504e-50	7.51186
CHST13	2	543.766	2.35484	0.166484	14.1446	2.01781e-45	1.08982e-44	7.07228
CHST14	1	1618.73	0.870544	0.0558843	15.5776	1.03347e-54	7.38689e-54	15.5776
CHST2	1	632.159	-1.07204	0.137858	-7.77644	7.4593e-15	1.4993e-14	-7.77644
CHST4	1	7.57156	1.8897	0.213864	8.83596	9.92424e-19	2.27319e-18	8.83596
CHST6	1	58.8295	-2.44384	0.200825	-12.169	4.54536e-34	1.7154e-33	-12.169
CHUK	17	1559.1	-0.584193	0.0393038	-14.8635	5.68505e-50	3.53388e-49	-0.874325
CKB	1	17907.6	0.697362	0.118487	5.88557	3.96694e-09	6.44406e-09	5.88557
CKM	1	27.0588	-3.16719	0.220422	-14.3688	8.12489e-47	4.58247e-46	-14.3688
CKMT1A	1	541.554	1.42352	0.159668	8.91545	4.85843e-19	1.12533e-18	8.91545
CKMT1B	1	1173.35	0.976548	0.140093	6.97073	3.15301e-12	5.76944e-12	6.97073
CKMT2	1	343.582	-2.61975	0.262653	-9.9742	1.97695e-23	5.25608e-23	-9.9742
CLCF1	2	1507.97	1.37294	0.0952022	14.4213	3.8029e-47	2.16809e-46	7.21063
CLDN1	4	9724.7	2.09856	0.127456	16.465	6.54661e-61	5.56155e-60	4.11625
CLDN10	3	3686.54	-2.18544	0.12205	-17.9061	1.05615e-71	1.19383e-70	-5.96871
CLDN11	3	269.985	-2.46882	0.198983	-12.4072	2.38966e-35	9.36516e-35	-4.13572
CLDN14	3	243.282	-2.58334	0.140963	-18.3263	5.10607e-75	6.45621e-74	-6.10876
CLDN16	3	834.996	-4.72795	0.203995	-23.1769	7.79471e-119	3.12382e-117	-7.72562
CLDN19	3	1998.16	-4.86299	0.271502	-17.9115	9.59687e-72	1.08629e-70	-5.97049
CLDN2	3	17817.1	0.875288	0.166948	5.24288	1.58087e-07	2.41687e-07	1.74763
CLDN23	3	735.828	1.04025	0.0787316	13.2126	7.4185e-40	3.35003e-39	4.40421
CLDN3	3	9780.77	2.73064	0.137899	19.8018	2.87478e-87	4.98836e-86	6.60059
CLDN4	3	22441.2	1.06948	0.10726	9.97099	2.04191e-23	5.42702e-23	3.32366
CLDN5	3	809.323	-1.58596	0.116754	-13.5838	4.9959e-42	2.43031e-41	-4.52794
CLDN6	3	12.4141	-0.726604	0.199054	-3.65029	0.000261946	0.000346605	-1.21676
CLDN7	3	7007.37	0.72188	0.1315	5.4896	4.02851e-08	6.30181e-08	1.82987
CLDN9	3	81.4514	-0.629504	0.172765	-3.64369	0.000268755	0.000355413	-1.21456
CLN5	1	3207.06	-0.793741	0.0513139	-15.4684	5.67413e-54	3.96363e-53	-15.4684
CLOCK	1	631.631	-1.09462	0.114098	-9.59371	8.49745e-22	2.14787e-21	-9.59371
CNDP1	2	87.8637	-1.32342	0.161193	-8.21015	2.20917e-16	4.66638e-16	-4.10507
CNGA4	1	20.5596	1.02364	0.142702	7.17329	7.32179e-13	1.36611e-12	7.17329
CNOT6L	1	2610.26	-0.627037	0.0471425	-13.3009	2.28748e-40	1.04983e-39	-13.3009
CNR1	1	214.828	3.16108	0.192427	16.4274	1.21832e-60	1.03017e-59	16.4274
CNTN2	1	17.7526	0.793883	0.186296	4.26139	2.03155e-05	2.83898e-05	4.26139
CNTNAP1	1	457.202	1.3967	0.123838	11.2784	1.67733e-29	5.47398e-29	11.2784
CNTNAP2	1	34.4549	-0.88487	0.198157	-4.46551	7.98792e-06	1.13712e-05	-4.46551
COASY	1	6001.87	0.667248	0.0492848	13.5386	9.25216e-42	4.45037e-41	13.5386
COL11A1	2	33.2712	1.18995	0.251845	4.7249	2.30226e-06	3.35288e-06	2.36245
COL11A2	2	39.9543	0.743449	0.151429	4.90954	9.12882e-07	1.35167e-06	2.45477
COL1A1	2	11701.6	1.1368	0.18121	6.27339	3.53281e-10	5.98377e-10	3.13669
COL3A1	2	10454.3	-0.593032	0.187689	-3.15965	0.00157961	0.00200834	-1.57982
COL4A1	4	12435.2	-0.59194	0.104254	-5.67788	1.36372e-08	2.17392e-08	-1.41947
COL4A4	4	2967.55	-1.24544	0.102979	-12.0941	1.13451e-33	4.22971e-33	-3.02353
COL4A6	4	395.376	-3.3565	0.188295	-17.8257	4.46129e-71	4.95021e-70	-4.45644
COL6A2	2	8969.72	0.845552	0.143339	5.89897	3.65779e-09	5.95134e-09	2.94948
COL6A3	2	2446.36	-0.995118	0.185474	-5.36527	8.08298e-08	1.24992e-07	-2.68263
COX4I1	5	25837.1	0.997748	0.0785039	12.7095	5.23413e-37	2.16905e-36	2.54191
COX4I2	5	45.0689	-1.32942	0.148553	-8.94914	3.58264e-19	8.34329e-19	-1.78983
COX6A1	5	11192.7	0.943578	0.0752429	12.5404	4.48582e-36	1.80975e-35	2.50809
COX6B2	5	20.247	2.2639	0.209293	10.8168	2.86469e-27	8.66899e-27	2.16337
COX6C	5	5323.09	0.712045	0.0726465	9.8015	1.10924e-22	2.88653e-22	1.9603
CPA3	1	693.287	2.16352	0.215466	10.0411	1.00539e-23	2.69852e-23	10.0411
CPE	1	4612.57	-0.753464	0.157699	-4.77786	1.77174e-06	2.58996e-06	-4.77786
CPEB1	3	119.454	1.68673	0.170652	9.88407	4.8808e-23	1.28156e-22	3.29469
CPOX	1	725.363	0.79728	0.0499769	15.953	2.71566e-57	2.08252e-56	15.953
CPT1A	3	6113.39	-1.27468	0.0650183	-19.605	1.40243e-85	2.32471e-84	-6.53499
CPT1B	3	1068.6	1.03169	0.125712	8.20677	2.27214e-16	4.7969e-16	2.73559
CPT1C	3	53.5813	-1.40602	0.148092	-9.49423	2.21853e-21	5.52295e-21	-3.16474
CR1	3	484.036	-2.10664	0.198103	-10.6341	2.06889e-26	6.07919e-26	-3.54469
CR2	3	215.468	-4.00884	0.271215	-14.781	1.94204e-49	1.18996e-48	-4.92701
CREB3L1	4	315.733	-0.719184	0.224468	-3.20395	0.00135558	0.00172984	-0.800986
CREB3L3	4	113.86	-0.876424	0.308506	-2.84087	0.0044991	0.00557085	-0.710217
CREB5	3	3597.38	2.87809	0.0992404	29.0011	6.36465e-185	1.1044e-182	9.66705
CRLS1	1	5658.56	1.19587	0.0739959	16.1613	9.44999e-59	7.53366e-58	16.1613
CRYL1	1	10461.1	-0.931878	0.0826874	-11.2699	1.84797e-29	6.01883e-29	-11.2699
CSAD	1	743.663	1.16611	0.113625	10.2627	1.03723e-24	2.88118e-24	10.2627
CSDA	1	9482.84	1.35543	0.0577895	23.4546	1.18747e-121	5.09706e-120	23.4546
CSF1R	4	2979.78	1.09601	0.116526	9.40564	5.17162e-21	1.27289e-20	2.35141
CSF2RA	4	368.294	1.73662	0.116347	14.9263	2.22338e-50	1.40075e-49	3.73157
CSF3R	4	683.761	2.78373	0.137713	20.2139	7.3836e-91	1.40694e-89	5.05348
CSGALNACT1	1	687.509	-1.60283	0.146956	-10.9069	1.06886e-27	3.2845e-27	-10.9069
CSK	4	2391	0.790577	0.0498258	15.8668	1.07534e-56	8.10152e-56	3.96671
CSNK1D	3	10573.1	0.947386	0.0324893	29.16	6.24368e-187	1.11913e-184	9.71999
CSNK1E	3	3216.7	0.585719	0.048281	12.1315	7.19613e-34	2.69644e-33	4.04382
CTBP1	4	7227.74	0.695867	0.0389803	17.8518	2.80017e-71	3.12833e-70	4.46294
CTF1	2	863.573	0.63887	0.114348	5.58705	2.30959e-08	3.64612e-08	2.79353
CTH	4	344	-1.49894	0.103163	-14.5299	7.83414e-48	4.55716e-47	-3.63247
CTLA4	3	28.0476	1.73016	0.181945	9.50922	1.9209e-21	4.79152e-21	3.16974
CTNNB1	14	12846.1	-0.588483	0.0463752	-12.6896	6.75292e-37	2.78712e-36	-0.9064
CTNND1	2	14319.1	-0.744521	0.0479419	-15.5296	2.18596e-54	1.54686e-53	-7.76482
CTPS	1	1284.11	0.770299	0.0556596	13.8395	1.47281e-43	7.55205e-43	13.8395
CTSA	2	19915.5	0.767068	0.0752162	10.1982	2.02047e-24	5.55373e-24	5.09908
CTSB	2	79334.2	0.916171	0.0997214	9.18731	4.02804e-20	9.65629e-20	4.59365
CTSC	1	33882.9	1.84414	0.0792454	23.2713	8.66396e-120	3.55964e-118	23.2713
CTSD	1	154996	1.35305	0.0924739	14.6317	1.76237e-48	1.04683e-47	14.6317
CTSE	1	83.0117	2.31794	0.278792	8.31422	9.23586e-17	1.97465e-16	8.31422
CTSG	4	99.4629	1.77629	0.228824	7.76271	8.31345e-15	1.66934e-14	1.94068
CTSK	2	1402.66	1.3441	0.166308	8.08203	6.3695e-16	1.32533e-15	4.04102
CTSL2	1	263.46	-2.16969	0.1359	-15.9654	2.22611e-57	1.71517e-56	-15.9654
CTSS	2	4919.16	1.66201	0.13224	12.5681	3.16065e-36	1.2821e-35	6.28407
CTSW	1	175.475	1.3295	0.158027	8.41312	3.99263e-17	8.63137e-17	8.41312
CTSZ	1	18107.8	1.76321	0.0824218	21.3926	1.56741e-101	4.05809e-100	21.3926
CTTN	2	13043.6	0.764097	0.0363929	20.9958	7.16795e-98	1.67983e-96	10.4979
CUL5	1	2090.85	-0.828487	0.0436853	-18.9649	3.3257e-80	4.7376e-79	-18.9649
CX3CL1	2	9404.08	0.765897	0.0630686	12.1439	6.18301e-34	2.31948e-33	6.07194
CX3CR1	2	482.017	0.819369	0.149101	5.4954	3.89817e-08	6.09968e-08	2.7477
CXCL1	4	859.65	2.25421	0.184183	12.239	1.92415e-34	7.34836e-34	3.05975
CXCL12	5	5470.51	-2.04804	0.139526	-14.6786	8.8399e-49	5.30687e-48	-2.93572
CXCL13	2	44.3181	1.99153	0.306608	6.49537	8.28318e-11	1.44053e-10	3.24768
CXCL16	2	6288.39	1.78442	0.0733769	24.3185	1.24915e-130	6.65845e-129	12.1593
CXCL2	3	327.137	0.994915	0.174939	5.68722	1.29126e-08	2.06104e-08	1.89574
CXCL3	2	45.1267	0.792228	0.177744	4.45712	8.30669e-06	1.18105e-05	2.22856
CXCL5	2	476.88	4.68105	0.255234	18.3402	3.95129e-75	5.01552e-74	9.17011
CXCL6	2	1457.43	3.07213	0.229136	13.4075	5.4687e-41	2.56543e-40	6.70373
CXCR1	4	39.119	0.664906	0.211407	3.14514	0.00166006	0.00210718	0.786286
CXCR3	2	83.6534	1.49543	0.168063	8.89804	5.68424e-19	1.31363e-18	4.44902
CXCR4	6	2995.34	1.31791	0.12671	10.401	2.45354e-25	6.96237e-25	1.7335
CXCR6	2	140.33	1.69408	0.148314	11.4223	3.23737e-30	1.07963e-29	5.71113
CYB5R3	1	18174	0.586471	0.0514938	11.3891	4.73592e-30	1.57071e-29	11.3891
CYBA	2	10816.8	2.26423	0.0885119	25.5811	2.47518e-144	1.77853e-142	12.7906
CYBB	1	1764.72	0.949851	0.13006	7.30319	2.8103e-13	5.327e-13	7.30319
CYFIP2	1	18756.8	-2.50354	0.0922978	-27.1246	5.04806e-162	5.5261e-160	-27.1246
CYP11A1	1	93.8481	1.49011	0.215972	6.89955	5.2169e-12	9.47266e-12	6.89955
CYP17A1	1	1380.72	-1.43263	0.26116	-5.48565	4.11945e-08	6.43974e-08	-5.48565
CYP19A1	1	7.74671	0.896466	0.204506	4.38357	1.16749e-05	1.65017e-05	4.38357
CYP1B1	3	3528.85	-1.1337	0.149751	-7.57054	3.71666e-14	7.27935e-14	-2.52351
CYP21A2	1	401.822	2.68146	0.159892	16.7705	4.01337e-63	3.60276e-62	16.7705
CYP26B1	1	590.657	-1.62691	0.124807	-13.0354	7.69858e-39	3.37014e-38	-13.0354
CYP27A1	2	5251.85	0.992086	0.112416	8.82517	1.09298e-18	2.49966e-18	4.41258
CYP27B1	1	567.409	-2.39794	0.175574	-13.6577	1.81513e-42	8.9717e-42	-13.6577
CYP2C18	5	28.78	0.725631	0.209077	3.47063	0.000519239	0.000676894	0.694126
CYP2C8	5	72.0651	0.93661	0.207037	4.52387	6.07187e-06	8.69215e-06	0.904774
CYP2C9	5	166.408	2.75414	0.177658	15.5025	3.33873e-54	2.35037e-53	3.10049
CYP2D6	1	34.6678	1.8436	0.154352	11.9441	6.97041e-33	2.53782e-32	11.9441
CYP2E1	4	106.254	-0.789332	0.184651	-4.27472	1.91378e-05	2.67716e-05	-1.06868
CYP2S1	1	212.102	-0.80282	0.155055	-5.17766	2.24688e-07	3.4127e-07	-5.17766
CYP39A1	1	302.461	-1.56771	0.118471	-13.2329	5.66921e-40	2.57076e-39	-13.2329
CYP3A4	6	57.3266	-2.30706	0.193655	-11.9133	1.00949e-32	3.65582e-32	-1.98554
CYP3A5	6	1954.69	2.78568	0.169972	16.3891	2.28849e-60	1.91227e-59	2.73151
CYP3A7	6	130.891	-1.70157	0.211124	-8.05957	7.65606e-16	1.58838e-15	-1.34326
CYP46A1	1	54.847	-0.745344	0.109356	-6.81576	9.37678e-12	1.68646e-11	-6.81576
CYP4A11	5	5537.54	-4.37853	0.294291	-14.8782	4.56481e-50	2.84403e-49	-2.97564
CYP4F3	1	520.858	-1.88231	0.259057	-7.26603	3.70208e-13	6.97847e-13	-7.26603
CYP51A1	1	2933.91	-1.2093	0.0561026	-21.5551	4.74294e-103	1.29152e-101	-21.5551
CYP7B1	2	314.756	-1.34827	0.121883	-11.062	1.91719e-28	6.02296e-28	-5.53101
CYP8B1	2	596.349	-2.68314	0.177916	-15.0809	2.1624e-51	1.40019e-50	-7.54046
CYSLTR1	2	36.3185	-1.13388	0.132509	-8.55702	1.15826e-17	2.54545e-17	-4.27851
CYSLTR2	2	751.908	2.13345	0.235938	9.04239	1.53283e-19	3.61301e-19	4.52119
DAAM1	1	574.786	-1.37049	0.0904126	-15.1582	6.68679e-52	4.40858e-51	-15.1582
DAAM2	1	700.773	-2.84417	0.127736	-22.2659	7.91565e-110	2.52172e-108	-22.2659
DAK	2	3890.34	-0.613281	0.0715273	-8.57408	9.98783e-18	2.20181e-17	-4.28704
DAO	3	1106.1	-2.57493	0.22539	-11.4243	3.1607e-30	1.05449e-29	-3.80811
DAPK2	2	140.006	-0.937714	0.11625	-8.06634	7.24382e-16	1.50438e-15	-4.03317
DAPK3	2	1811.62	0.6197	0.0546534	11.3387	8.43642e-30	2.77769e-29	5.66936
DBF4	1	189.827	0.620614	0.0703336	8.82386	1.10584e-18	2.52801e-18	8.82386
DBH	1	38.6223	-0.874361	0.153033	-5.71355	1.10646e-08	1.76989e-08	-5.71355
DBT	1	2614	-1.21932	0.0569481	-21.411	1.05535e-101	2.7809e-100	-21.411
DCN	1	9012.45	-3.13819	0.175095	-17.9227	7.83679e-72	8.90772e-71	-17.9227
DCT	2	8.37625	-0.738111	0.18428	-4.00538	6.19167e-05	8.44347e-05	-2.00269
DCTN2	2	7377.03	0.651993	0.0376089	17.3361	2.51069e-67	2.53572e-66	8.66807
DCXR	1	4979.38	-0.913932	0.126816	-7.20674	5.73092e-13	1.07371e-12	-7.20674
DDB2	3	1908.57	2.41508	0.0609003	39.6562	0	0	13.2187
DDC	4	5252.32	-1.83612	0.190751	-9.62577	6.22394e-22	1.57883e-21	-2.40644
DDIT3	1	1966.75	0.949917	0.0876699	10.8352	2.34569e-27	7.11956e-27	10.8352
DDO	2	524.659	0.598209	0.0963602	6.20805	5.36465e-10	9.02556e-10	3.10402
DDX3Y	1	1201.65	-1.90582	0.305317	-6.2421	4.31736e-10	7.28236e-10	-6.2421
DECR2	1	3429.07	1.32777	0.10078	13.1749	1.22362e-39	5.49518e-39	13.1749
DEGS1	1	4154.08	0.634935	0.0603396	10.5227	6.79031e-26	1.95634e-25	10.5227
DEGS2	1	775.935	-1.05793	0.180474	-5.86194	4.5749e-09	7.42278e-09	-5.86194
DES	3	981.907	-3.82572	0.270229	-14.1573	1.6828e-45	9.12199e-45	-4.71911
DGAT2	2	209.983	-0.791445	0.155697	-5.08325	3.71036e-07	5.58541e-07	-2.54162
DGKA	3	828.71	1.46406	0.0945832	15.4791	4.80197e-54	3.36303e-53	5.1597
DGKD	3	958.894	1.04385	0.0666838	15.6537	3.13232e-55	2.2677e-54	5.21791
DGKE	3	332.1	-0.894498	0.104668	-8.54604	1.27383e-17	2.79681e-17	-2.84868
DGKI	3	29.4145	-2.9511	0.19409	-15.2048	3.28719e-52	2.19025e-51	-5.06826
DGKQ	3	932.719	1.0701	0.051142	20.9241	3.23387e-97	7.35671e-96	6.97469
DGUOK	1	1612.16	0.629109	0.0532797	11.8077	3.56354e-32	1.26579e-31	11.8077
DHDH	2	402.564	-0.986907	0.175952	-5.60895	2.03555e-08	3.22004e-08	-2.80448
DHH	1	19.466	-2.54566	0.132676	-19.1871	4.74069e-82	7.15314e-81	-19.1871
DHODH	1	582.248	0.580126	0.0571426	10.1523	3.23809e-24	8.83957e-24	10.1523
DHRS4	2	3393.91	-0.84019	0.106748	-7.87081	3.52343e-15	7.16681e-15	-3.93541
DHRS4L2	1	1663.59	-0.748341	0.105355	-7.10305	1.22036e-12	2.26043e-12	-7.10305
DHRS9	1	144.285	3.32194	0.190332	17.4533	3.2468e-68	3.34968e-67	17.4533
DHX58	1	1315.32	1.01519	0.0560629	18.1081	2.74961e-73	3.27126e-72	18.1081
DKK1	1	23.5661	-1.44854	0.22144	-6.54144	6.09281e-11	1.06528e-10	-6.54144
DKK2	1	21.3248	-0.908314	0.184678	-4.91837	8.72688e-07	1.2931e-06	-4.91837
DLL1	1	285.112	-1.86026	0.14605	-12.7372	3.67448e-37	1.53089e-36	-12.7372
DLL3	1	17.6143	4.2927	0.266462	16.11	2.1695e-58	1.7178e-57	16.11
DLL4	1	535.235	-1.28601	0.108817	-11.8182	3.14468e-32	1.1192e-31	-11.8182
DMD	4	729.674	-0.695328	0.110519	-6.29145	3.14508e-10	5.34258e-10	-1.57286
DMGDH	1	3737.46	-1.80776	0.116531	-15.5131	2.82714e-54	1.9928e-53	-15.5131
DNA2	1	144.436	1.7589	0.103634	16.9722	1.31869e-64	1.23474e-63	16.9722
DNAH1	1	778.449	1.95241	0.115266	16.9384	2.34612e-64	2.18298e-63	16.9384
DNAH2	1	83.0286	3.03702	0.169544	17.9129	9.35851e-72	1.06005e-70	17.9129
DNAH3	1	32.0845	3.57218	0.160104	22.3116	2.85385e-110	9.1813e-109	22.3116
DNAI1	1	111.938	2.25638	0.119389	18.8993	1.15503e-79	1.62272e-78	18.8993
DNAJC6	1	779.939	-1.0012	0.10129	-9.88454	4.85814e-23	1.27582e-22	-9.88454
DNALI1	1	2341.31	0.611065	0.0709082	8.6177	6.83151e-18	1.51583e-17	8.6177
DNASE2	1	3606.83	0.650339	0.05697	11.4155	3.50072e-30	1.16579e-29	11.4155
DNASE2B	1	37.4605	4.91311	0.2348	20.9246	3.19458e-97	7.27749e-96	20.9246
DNM1	2	4038.83	3.45426	0.112371	30.7397	1.67945e-207	4.56558e-205	15.3698
DNM3	2	292.417	-2.42315	0.123758	-19.5797	2.30284e-85	3.78645e-84	-9.78986
DNMT3B	1	353.594	1.81948	0.103219	17.6274	1.51826e-69	1.61752e-68	17.6274
DOCK1	2	4634.72	-0.728556	0.0603235	-12.0775	1.38896e-33	5.16186e-33	-6.03874
DOCK2	2	718.337	1.39852	0.139585	10.0191	1.25634e-23	3.36158e-23	5.00955
DPM2	2	2395.45	0.964607	0.0580669	16.612	5.70466e-62	4.97055e-61	8.30601
DPM3	1	1262.98	0.673431	0.0844561	7.97374	1.53944e-15	3.16443e-15	7.97374
DPYS	4	3594.14	-2.12081	0.226904	-9.34673	9.04024e-21	2.21106e-20	-2.33668
DPYSL5	1	29.7846	2.7199	0.288349	9.43268	3.99748e-21	9.87026e-21	9.43268
DRD4	1	35.1617	2.6024	0.153084	16.9998	8.23549e-65	7.7602e-64	16.9998
DSP	1	9227.63	-0.742552	0.0875164	-8.48472	2.1624e-17	4.71221e-17	-8.48472
DTX1	1	584.224	-1.81709	0.122619	-14.819	1.10481e-49	6.80278e-49	-14.819
DTX2	1	848.408	1.47669	0.061053	24.187	3.05026e-129	1.57945e-127	24.187
DTX3	1	2475.24	0.825509	0.0844806	9.77158	1.49112e-22	3.8618e-22	9.77158
DTYMK	1	1136.09	1.0303	0.0583454	17.6587	8.72961e-70	9.38001e-69	17.6587
DUSP1	1	14467.2	-1.39356	0.126715	-10.9976	3.92264e-28	1.2215e-27	-10.9976
DUSP10	1	413.442	1.74724	0.0937527	18.6367	1.61825e-77	2.15648e-76	18.6367
DUSP14	1	923.269	0.608657	0.0555774	10.9515	6.53449e-28	2.01978e-27	10.9515
DUSP2	1	470.268	-1.45739	0.172036	-8.47147	2.42323e-17	5.27357e-17	-8.47147
DUSP4	1	184.187	0.908606	0.196933	4.61378	3.95415e-06	5.70258e-06	4.61378
DUSP6	1	4977.58	-1.23605	0.12064	-10.2457	1.23722e-24	3.42562e-24	-10.2457
DUSP7	1	646.982	-0.707337	0.0748402	-9.4513	3.34647e-21	8.2854e-21	-9.4513
DUSP9	1	2032.54	-7.50119	0.225165	-33.3142	2.40577e-243	1.18911e-240	-33.3142
DVL2	5	1766.92	0.834117	0.0437404	19.0697	4.50864e-81	6.59556e-80	3.81394
DYNC1I1	1	114.368	-1.09427	0.207144	-5.28267	1.27314e-07	1.95391e-07	-5.28267
DYNC2H1	1	1220.29	-0.830597	0.0702422	-11.8248	2.90698e-32	1.03618e-31	-11.8248
DYNC2LI1	1	3409.04	1.22461	0.0781315	15.6737	2.28991e-55	1.66744e-54	15.6737
E2F1	10	254.586	2.51745	0.107137	23.4974	4.33919e-122	1.87239e-120	2.34974
E2F2	10	57.7996	2.28803	0.132842	17.2237	1.76374e-66	1.73618e-65	1.72237
EARS2	2	2140.7	0.596101	0.0532601	11.1923	4.44957e-29	1.43122e-28	5.59613
ECHS1	8	14756.8	-0.676589	0.0918648	-7.36506	1.77072e-13	3.38636e-13	-0.920632
EDA2R	1	472.257	2.04732	0.0857623	23.872	5.98631e-126	2.83022e-124	23.872
EDAR	1	254.677	1.58981	0.179488	8.8575	8.18318e-19	1.88127e-18	8.8575
EDC4	1	3329.59	0.766557	0.0368216	20.8182	2.96401e-96	6.51564e-95	20.8182
EDN1	1	581.231	-1.03123	0.114833	-8.98032	2.69974e-19	6.31243e-19	-8.98032
EDNRA	3	303.917	-2.25556	0.133308	-16.92	3.20674e-64	2.9702e-63	-5.63999
EFNA3	1	147.7	1.43774	0.085639	16.7884	2.96899e-63	2.67406e-62	16.7884
EFNA4	1	340.917	0.722552	0.05463	13.2263	6.18709e-40	2.79938e-39	13.2263
EFNA5	1	832.238	-0.763147	0.152329	-5.00985	5.44734e-07	8.14155e-07	-5.00985
EFNB3	1	395.105	1.13408	0.185619	6.10971	9.98143e-10	1.66147e-09	6.10971
EFTUD2	1	4615.71	0.637684	0.0352802	18.0748	5.0297e-73	5.94058e-72	18.0748
EGF	15	7325.13	-6.56194	0.161603	-40.6053	0	0	-2.70702
EGLN3	2	2361.42	1.1097	0.128389	8.64324	5.4641e-18	1.21755e-17	4.32162
EGR1	1	19852	-1.6282	0.155819	-10.4493	1.47556e-25	4.21061e-25	-10.4493
EHD2	1	6190.22	1.17856	0.0897619	13.1298	2.22106e-39	9.9118e-39	13.1298
EHD3	1	1560.06	-2.42709	0.102025	-23.789	4.34002e-125	2.01108e-123	-23.789
EHD4	1	2856.1	-0.869129	0.0521179	-16.6762	1.95231e-62	1.71666e-61	-16.6762
EHHADH	10	7251.58	-0.985918	0.119412	-8.25643	1.50089e-16	3.18681e-16	-0.825643
EHMT2	1	2932.76	0.581191	0.0403677	14.3974	5.36989e-47	3.04655e-46	14.3974
EIF4E	2	941.96	-0.851596	0.0417913	-20.3773	2.65722e-92	5.26634e-91	-10.1887
EIF4EBP1	4	1209.78	1.40675	0.0906358	15.5209	2.50535e-54	1.77057e-53	3.88022
ELOVL2	1	65.3651	1.85744	0.177644	10.4559	1.37648e-25	3.92855e-25	10.4559
ELOVL5	1	3409.17	0.604384	0.0836557	7.22465	5.02378e-13	9.42956e-13	7.22465
EME1	1	61.3707	2.56271	0.119394	21.4643	3.35423e-102	8.9251e-101	21.4643
ENGASE	1	1549.44	1.52099	0.0882209	17.2406	1.31571e-66	1.29828e-65	17.2406
ENO2	2	3149.84	2.08836	0.108733	19.2062	3.28472e-82	4.97928e-81	9.6031
ENO3	2	374.432	1.39609	0.133672	10.4442	1.55842e-25	4.44317e-25	5.22208
ENPEP	1	8168.18	-0.676322	0.183997	-3.67573	0.000237172	0.000314385	-3.67573
ENPP1	5	1617.78	0.813076	0.140628	5.78176	7.39229e-09	1.18981e-08	1.15635
ENPP2	1	4234.37	-1.22664	0.0984596	-12.4583	1.26087e-35	5.00171e-35	-12.4583
ENPP3	5	1063.87	1.788	0.17611	10.1527	3.22208e-24	8.79734e-24	2.03055
ENPP6	1	626.66	-3.73083	0.230519	-16.1845	6.48685e-59	5.20192e-58	-16.1845
ENPP7	1	187.047	-0.89124	0.255994	-3.48149	0.000498626	0.000650595	-3.48149
ENTPD2	1	1035.43	2.24697	0.140788	15.9599	2.43087e-57	1.86588e-56	15.9599
ENTPD3	2	60.5989	-3.19889	0.182927	-17.4873	1.79166e-68	1.86495e-67	-8.74363
ENTPD5	2	1283.96	-0.963671	0.133524	-7.2172	5.30705e-13	9.95553e-13	-3.6086
ENTPD6	2	4516.71	0.64656	0.0576188	11.2213	3.20346e-29	1.03461e-28	5.61067
EPAS1	2	12820.5	-1.98733	0.0892448	-22.2683	7.50181e-110	2.39456e-108	-11.1341
EPB41L2	1	4016.49	0.685045	0.0648519	10.5632	4.41271e-26	1.28139e-25	10.5632
EPHA1	1	903.449	0.780487	0.129111	6.0451	1.4932e-09	2.46839e-09	6.0451
EPHA3	1	154.372	-1.12196	0.204851	-5.47696	4.32702e-08	6.75776e-08	-5.47696
EPHA4	1	1040.21	-0.610896	0.138089	-4.42392	9.69242e-06	1.3746e-05	-4.42392
EPHA7	1	2440.02	1.22291	0.145685	8.39421	4.69018e-17	1.01086e-16	8.39421
EPHB3	1	269.921	-2.78035	0.165183	-16.832	1.42321e-63	1.2947e-62	-16.832
EPHX1	1	8281.18	0.604774	0.110488	5.47367	4.40819e-08	6.88255e-08	5.47367
EPHX2	2	4944.74	-1.34493	0.0845219	-15.9122	5.21323e-57	3.9587e-56	-7.95611
EPN3	1	500.125	-2.93536	0.194866	-15.0635	2.81619e-51	1.81849e-50	-15.0635
EPS15	1	3245.32	-0.617425	0.0332669	-18.5597	6.80356e-77	8.97839e-76	-18.5597
EPX	1	9.60717	-1.50601	0.150771	-9.98869	1.70828e-23	4.55068e-23	-9.98869
ERBB3	3	9140.18	0.961059	0.0932539	10.3058	6.63146e-25	1.85438e-24	3.43528
ERBB4	3	1027.03	-4.11732	0.274702	-14.9883	8.75553e-51	5.5764e-50	-4.9961
ERCC6	1	482.081	-0.581575	0.0625327	-9.30034	1.40004e-20	3.40125e-20	-9.30034
EREG	1	173.759	3.71312	0.252693	14.6942	7.0208e-49	4.23507e-48	14.6942
ESAM	2	2807.83	-2.06689	0.0968728	-21.3361	5.2511e-101	1.3362e-99	-10.668
ETNK2	1	2965.77	-1.5828	0.121582	-13.0184	9.62179e-39	4.19292e-38	-13.0184
ETS1	3	3913.21	-1.22341	0.0837401	-14.6096	2.43996e-48	1.44248e-47	-4.86986
ETS2	1	5014.71	-0.791968	0.0683333	-11.5898	4.64289e-31	1.59131e-30	-11.5898
ETV6	1	2133.27	0.998982	0.0498876	20.0247	3.35751e-89	6.1533e-88	20.0247
ETV7	1	174.541	1.98609	0.114726	17.3115	3.8532e-67	3.8558e-66	17.3115
EXO1	1	44.5987	1.65202	0.149816	11.027	2.83242e-28	8.83865e-28	11.027
EXOC4	1	3990.95	0.730033	0.0457048	15.9728	1.97694e-57	1.52607e-56	15.9728
EXOC7	1	10054	0.792584	0.0303317	26.1306	1.63905e-150	1.37807e-148	26.1306
EXOG	1	446.721	0.841763	0.0603327	13.952	3.05814e-44	1.60184e-43	13.952
EXOSC1	1	820.773	0.61996	0.0508971	12.1806	3.94158e-34	1.49133e-33	12.1806
EXOSC5	1	783.78	1.05259	0.0629719	16.7152	1.01528e-62	8.99521e-62	16.7152
EZR	3	45871.1	1.10316	0.0630469	17.4974	1.49995e-68	1.5653e-67	5.83246
F10	1	581.651	1.77893	0.200849	8.85709	8.21333e-19	1.88793e-18	8.85709
F11	1	712.781	-6.53245	0.218883	-29.8445	1.03511e-195	2.22153e-193	-29.8445
F12	1	496.089	4.08876	0.150611	27.1479	2.68124e-162	2.99546e-160	27.1479
F13A1	1	1300.24	-1.94476	0.153825	-12.6427	1.22806e-36	5.02533e-36	-12.6427
F2R	5	1784.74	-1.66938	0.106061	-15.7398	8.07021e-56	5.93477e-55	-3.14796
F2RL3	1	160.2	-1.41177	0.170886	-8.26151	1.4384e-16	3.0565e-16	-8.26151
F3	1	530.557	-1.9892	0.153616	-12.9492	2.37458e-38	1.02276e-37	-12.9492
F7	1	38.0747	0.623931	0.193204	3.2294	0.00124051	0.00158661	3.2294
F8	1	1339.11	-1.06322	0.0742169	-14.3258	1.51028e-46	8.43639e-46	-14.3258
FABP4	1	204.855	-2.68899	0.257436	-10.4453	1.54038e-25	4.39327e-25	-10.4453
FABP5	1	108.709	1.1848	0.154845	7.65152	1.98625e-14	3.93319e-14	7.65152
FABP6	1	110.989	5.69328	0.291537	19.5285	6.28625e-85	1.01924e-83	19.5285
FADD	5	1624.35	0.737736	0.0376221	19.6091	1.29251e-85	2.14904e-84	3.92182
FADS2	3	1015.86	-0.582632	0.139946	-4.16327	3.13722e-05	4.34059e-05	-1.38776
FAM125A	1	2023.68	0.76583	0.0616814	12.4159	2.14264e-35	8.41731e-35	12.4159
FAS	11	1373.4	1.25724	0.0818112	15.3675	2.70246e-53	1.85756e-52	1.39705
FASLG	10	20.9687	1.28499	0.159138	8.07471	6.76346e-16	1.40641e-15	0.807471
FASN	1	3762.1	0.81002	0.0730371	11.0905	1.39474e-28	4.39775e-28	11.0905
FAU	1	15472.4	0.648491	0.0669355	9.68829	3.38131e-22	8.6473e-22	9.68829
FBP1	4	5511.96	-2.21521	0.123901	-17.8789	1.72271e-71	1.9352e-70	-4.46972
FBXO2	1	1161.73	-0.629216	0.15896	-3.95834	7.54727e-05	0.000102544	-3.95834
FBXO43	1	17.461	1.46778	0.126093	11.6405	2.56524e-31	8.86474e-31	11.6405
FBXW11	4	2684.22	-0.760738	0.0519459	-14.6448	1.45385e-48	8.64837e-48	-3.66121
FCER1G	3	1266.66	2.33644	0.125395	18.6327	1.74572e-77	2.32255e-76	6.21089
FCGR1A	4	214.493	2.44804	0.149468	16.3784	2.72922e-60	2.27124e-59	4.09459
FCGR2A	3	1602.06	1.11464	0.114937	9.69777	3.08173e-22	7.88858e-22	3.23259
FCGR2B	3	726.193	2.60218	0.167321	15.552	1.54198e-54	1.09735e-53	5.184
FCGR2C	3	213.197	2.13211	0.1453	14.6739	9.48069e-49	5.67693e-48	4.89128
FCGR3A	4	2016.9	1.83923	0.132747	13.8551	1.18461e-43	6.0819e-43	3.46378
FCGR3B	3	119.529	0.95676	0.205463	4.6566	3.2148e-06	4.65235e-06	1.5522
FDFT1	1	4074.43	-0.762824	0.0422964	-18.0352	1.03146e-72	1.21036e-71	-18.0352
FECH	1	3184.87	-1.71375	0.0641988	-26.6944	5.4658e-157	5.3067e-155	-26.6944
FER	1	155.471	-0.91318	0.0916262	-9.96636	2.13921e-23	5.68006e-23	-9.96636
FGD3	1	559.858	-1.11338	0.101618	-10.9565	6.18185e-28	1.91332e-27	-10.9565
FGF1	4	2319.18	-4.37516	0.201475	-21.7156	1.46193e-104	4.10422e-103	-5.42889
FGF17	4	18.1217	2.12814	0.174289	12.2104	2.73381e-34	1.03966e-33	3.05261
FGF18	4	22.8984	-2.14368	0.170043	-12.6067	1.94e-36	7.90095e-36	-3.15167
FGF7	4	220.65	-2.74621	0.127682	-21.5082	1.30413e-102	3.50326e-101	-5.37706
FGF9	4	659.173	-4.49236	0.177382	-25.3258	1.65863e-141	1.10876e-139	-6.33146
FGFR2	5	2642.81	-1.0861	0.101446	-10.7062	9.52398e-27	2.8291e-26	-2.14123
FGFR3	5	2155	-0.758423	0.106373	-7.12985	1.00479e-12	1.86644e-12	-1.42597
FGFR4	3	5319.01	1.45131	0.104087	13.9433	3.4553e-44	1.80292e-43	4.64777
FGR	1	674.948	1.30338	0.121635	10.7155	8.61137e-27	2.56361e-26	10.7155
FIGF	7	53.2791	-1.10545	0.158297	-6.98336	2.88212e-12	5.28443e-12	-0.997622
FLCN	1	1852.74	0.77301	0.0517011	14.9515	1.52245e-50	9.64003e-50	14.9515
FLNC	2	2445.47	1.45447	0.137277	10.5952	3.13771e-26	9.16533e-26	5.29758
FLOT2	1	13655.9	1.11608	0.0545239	20.4695	4.02614e-93	8.19856e-92	20.4695
FLT1	3	2951.9	-2.20664	0.120077	-18.3769	2.01012e-75	2.57356e-74	-6.12564
FLT3LG	3	276.942	0.733897	0.0806844	9.0959	9.38032e-20	2.22226e-19	3.03197
FLT4	2	896.071	-2.09024	0.118436	-17.6487	1.04212e-69	1.11756e-68	-8.82433
FMO2	1	910.746	-1.20266	0.165689	-7.25856	3.91242e-13	7.36814e-13	-7.25856
FMO3	1	298.526	-1.57251	0.182987	-8.59355	8.43216e-18	1.86466e-17	-8.59355
FMO4	1	1121.52	-0.941126	0.0983907	-9.56519	1.11999e-21	2.81872e-21	-9.56519
FMO5	1	871.609	-1.87785	0.10477	-17.9237	7.70819e-72	8.77378e-71	-17.9237
FN1	5	32859.6	0.732418	0.180945	4.04773	5.17165e-05	7.07734e-05	0.809546
FOS	7	15941	-1.80804	0.169436	-10.6709	1.39232e-26	4.11267e-26	-1.52442
FOXA3	1	101.902	-1.58615	0.208791	-7.59684	3.03461e-14	5.96356e-14	-7.59684
FOXO1	3	1566.24	-1.4374	0.0631445	-22.7637	1.04904e-114	3.86251e-113	-7.58791
FPGS	1	2223.74	0.583985	0.0494882	11.8005	3.88128e-32	1.37655e-31	11.8005
FPGT	2	805.095	-0.843241	0.0459882	-18.336	4.26936e-75	5.41505e-74	-9.16801
FPR1	1	317.85	0.718622	0.143442	5.00984	5.44766e-07	8.14155e-07	5.00984
FPR3	1	577.356	0.988271	0.152305	6.48878	8.65344e-11	1.50331e-10	6.48878
FSHR	1	15.6524	2.07104	0.205601	10.0731	7.26374e-24	1.96092e-23	10.0731
FTCD	2	2951.04	-0.672148	0.23246	-2.89146	0.00383459	0.00476686	-1.44573
FTH1	1	90759.2	0.971333	0.0765101	12.6955	6.26451e-37	2.59013e-36	12.6955
FUCA2	1	5462.59	0.609151	0.0484603	12.5701	3.08329e-36	1.25104e-35	12.5701
FUK	2	2702.77	0.964288	0.061936	15.5691	1.18057e-54	8.42354e-54	7.78455
FUT1	2	153.793	-2.1363	0.129054	-16.5535	1.50947e-61	1.3027e-60	-8.27677
FUT2	2	90.5904	-1.24958	0.165757	-7.53858	4.75128e-14	9.27232e-14	-3.76929
FUT4	1	642.751	0.67685	0.0785818	8.61332	7.0975e-18	1.574e-17	8.61332
FUT7	1	18.9868	1.28668	0.154768	8.31363	9.28153e-17	1.98364e-16	8.31363
FUT8	2	1683.85	1.16434	0.0716174	16.2578	1.96791e-59	1.60172e-58	8.12888
FZD1	4	9253.15	1.93981	0.087261	22.2299	1.76343e-109	5.5102e-108	5.55749
FZD10	4	17.7105	-1.94392	0.201541	-9.6453	5.14626e-22	1.30932e-21	-2.41132
FZD2	4	333.294	0.678931	0.109146	6.22041	4.95861e-10	8.3476e-10	1.5551
FZD3	4	274.726	-0.659905	0.0572759	-11.5215	1.02808e-30	3.48845e-30	-2.88037
FZD6	4	1964.62	-0.656415	0.0631045	-10.402	2.42714e-25	6.88866e-25	-2.60051
FZD7	4	719.564	-1.60732	0.123006	-13.067	5.08083e-39	2.24164e-38	-3.26676
FZD9	4	20.473	1.2042	0.158506	7.59716	3.02697e-14	5.94927e-14	1.89929
G6PC	5	1866.15	-4.72449	0.29072	-16.251	2.19761e-59	1.78246e-58	-3.2502
G6PD	2	4177.45	1.80197	0.106109	16.9822	1.11182e-64	1.04464e-63	8.49111
GAA	3	13966.5	1.23459	0.0641526	19.2446	1.56601e-82	2.4052e-81	6.41487
GAB1	3	1582.62	-0.728122	0.0570137	-12.771	2.38073e-37	9.97486e-37	-4.257
GABARAPL1	1	11208.7	-1.00954	0.0653671	-15.4441	8.26774e-54	5.73852e-53	-15.4441
GABBR1	1	1185.78	1.65802	0.13336	12.4327	1.73766e-35	6.84944e-35	12.4327
GABBR2	1	16.8959	2.04831	0.19431	10.5414	5.56411e-26	1.60915e-25	10.5414
GABRB3	1	582.776	-1.6268	0.233763	-6.95921	3.4219e-12	6.25093e-12	-6.95921
GABRD	1	27.8673	2.00005	0.189235	10.5691	4.14511e-26	1.20497e-25	10.5691
GABRP	1	277.376	-2.17585	0.2203	-9.87677	5.24995e-23	1.37805e-22	-9.87677
GAD1	5	155.043	-2.54809	0.239529	-10.6379	1.98544e-26	5.83927e-26	-2.12758
GADD45A	3	3608.68	-0.786444	0.0978908	-8.03389	9.4428e-16	1.9536e-15	-2.67796
GADD45B	3	4636.05	-1.50547	0.13357	-11.271	1.82447e-29	5.94585e-29	-3.75701
GADD45G	3	392.162	-0.806749	0.123064	-6.55554	5.54419e-11	9.6998e-11	-2.18518
GAL3ST1	1	2337.52	1.37309	0.10534	13.0349	7.74805e-39	3.38998e-38	13.0349
GALC	2	1875.62	-0.8172	0.0590971	-13.8281	1.72553e-43	8.82846e-43	-6.91404
GALE	2	3330.51	1.22779	0.0636239	19.2977	5.6142e-83	8.7379e-82	9.64886
GALM	1	4262.16	-0.724872	0.0851574	-8.51214	1.70759e-17	3.73457e-17	-8.51214
GALNS	2	2050.88	1.39603	0.0635134	21.98	4.47087e-107	1.33317e-105	10.99
GALNT1	1	3466.02	0.773321	0.0663984	11.6467	2.38575e-31	8.25673e-31	11.6467
GALNT11	1	19698.9	1.40742	0.097877	14.3795	6.95926e-47	3.93321e-46	14.3795
GALNT12	1	961.691	1.18404	0.0769153	15.394	1.79544e-53	1.2388e-52	15.394
GALNT14	1	8646.08	0.980828	0.0681911	14.3835	6.56623e-47	3.71623e-46	14.3835
GALNT3	1	880.824	-1.91755	0.139244	-13.7711	3.80412e-43	1.91924e-42	-13.7711
GALNT5	1	303.849	3.74874	0.198684	18.8678	2.09794e-79	2.93226e-78	18.8678
GALNT6	1	465.216	-1.19279	0.110271	-10.8169	2.86331e-27	8.66643e-27	-10.8169
GALNT7	1	1499.15	0.590864	0.0651197	9.07351	1.15244e-19	2.72229e-19	9.07351
GALNTL1	1	1171.24	0.643984	0.155733	4.13518	3.54684e-05	4.89446e-05	4.13518
GALNTL2	1	529.925	-3.2985	0.114899	-28.7078	3.04966e-181	4.97431e-179	-28.7078
GALNTL4	1	1668.66	-1.54775	0.088915	-17.4071	7.28547e-68	7.45036e-67	-17.4071
GALR2	1	3.75484	0.799595	0.163101	4.90245	9.4649e-07	1.40067e-06	4.90245
GAMT	2	2996.31	0.864434	0.104454	8.27573	1.27673e-16	2.71864e-16	4.13786
GAPDH	2	181566	1.31007	0.0598998	21.871	4.90224e-106	1.43042e-104	10.9355
GAS1	1	390.416	-2.34665	0.122298	-19.188	4.66684e-82	7.04823e-81	-19.188
GATM	2	40750.1	-1.47092	0.161695	-9.09685	9.29885e-20	2.20328e-19	-4.54843
GBGT1	1	377.099	0.969716	0.102291	9.47999	2.54299e-21	6.31911e-21	9.47999
GCH1	1	626.934	-1.79941	0.0807994	-22.2701	7.20177e-110	2.3033e-108	-22.2701
GCK	7	15.7345	-0.768231	0.186243	-4.12489	3.70916e-05	5.11586e-05	-0.58927
GCLC	1	2297.85	0.65201	0.076298	8.54557	1.27899e-17	2.80699e-17	8.54557
GCNT4	1	216.701	-2.05181	0.151428	-13.5498	7.94902e-42	3.83486e-41	-13.5498
GDA	1	8260.04	1.58201	0.197998	7.99002	1.34921e-15	2.77831e-15	7.99002
GDF5	2	92.0475	2.10619	0.167379	12.5833	2.60766e-36	1.06016e-35	6.29167
GDF6	1	33.9674	-1.42059	0.243272	-5.8395	5.23582e-09	8.48078e-09	-5.8395
GDF7	1	26.6598	-0.945678	0.150593	-6.27971	3.39196e-10	5.75178e-10	-6.27971
GGA1	1	3262.71	0.678115	0.0563262	12.0391	2.21411e-33	8.18179e-33	12.0391
GGA3	1	1909.79	0.731305	0.0370391	19.7441	9.01483e-87	1.54943e-85	19.7441
GGH	1	1333.47	-1.422	0.116469	-12.2093	2.77359e-34	1.0543e-33	-12.2093
GGT1	4	10923.1	1.1656	0.123929	9.40537	5.18466e-21	1.2759e-20	2.35134
GGT5	4	1544.79	-1.56081	0.140248	-11.1289	9.0777e-29	2.88235e-28	-2.78222
GGT6	4	1792.29	-4.08004	0.247117	-16.5105	3.08128e-61	2.64102e-60	-4.12763
GHR	3	536	-2.84618	0.124199	-22.9163	3.19803e-116	1.2131e-114	-7.63876
GIPR	1	42.6217	0.950811	0.187888	5.06051	4.18137e-07	6.28188e-07	5.06051
GIT1	3	4233.54	1.10111	0.0515475	21.3612	3.06964e-101	7.84778e-100	7.12039
GK	2	1609.67	-1.29685	0.115094	-11.2678	1.89338e-29	6.16549e-29	-5.63388
GLA	5	1514.53	0.835607	0.0563392	14.8317	9.1349e-50	5.63538e-49	2.96635
GLCE	1	1480.13	-1.05096	0.0549104	-19.1395	1.1842e-81	1.75595e-80	-19.1395
GLI2	3	59.4519	-1.30741	0.15624	-8.36795	5.8627e-17	1.26073e-16	-2.78932
GLO1	1	5214.42	-0.597628	0.0503663	-11.8657	1.78507e-32	6.42034e-32	-11.8657
GLRB	1	870.202	1.30687	0.104387	12.5195	5.84242e-36	2.3495e-35	12.5195
GLS2	4	408.285	0.669393	0.0934042	7.16662	7.68705e-13	1.43394e-12	1.79166
GLUD2	4	1796.27	-0.631525	0.0972419	-6.49437	8.33834e-11	1.44981e-10	-1.62359
GM2A	1	5418.97	1.47236	0.0765404	19.2364	1.83512e-82	2.80531e-81	19.2364
GMPPA	2	1693.63	0.706544	0.0518918	13.6157	3.22911e-42	1.58549e-41	6.80786
GMPR	1	1108.81	-1.57474	0.096962	-16.2408	2.59583e-59	2.10127e-58	-16.2408
GNA11	5	1309.61	-1.02381	0.0865682	-11.8266	2.84504e-32	1.01499e-31	-2.36532
GNA14	1	227.115	-3.29491	0.120671	-27.305	3.70338e-164	4.28411e-162	-27.305
GNA15	1	227.34	1.45868	0.121976	11.9587	5.84712e-33	2.13123e-32	11.9587
GNAI1	8	3667.7	-0.582556	0.0906475	-6.42661	1.30479e-10	2.25021e-10	-0.803326
GNAO1	2	127.267	-1.01285	0.173718	-5.8304	5.52942e-09	8.94745e-09	-2.9152
GNB2	1	11338.5	0.655566	0.0505836	12.96	2.06129e-38	8.90168e-38	12.96
GNB3	2	23.7127	0.881759	0.164815	5.35001	8.79506e-08	1.35784e-07	2.675
GNG2	1	561.611	-0.664411	0.0965405	-6.8822	5.89349e-12	1.0681e-11	-6.8822
GNG7	1	1289.98	-0.953161	0.0700613	-13.6047	3.75687e-42	1.83523e-41	-13.6047
GNMT	1	19.0858	-0.865397	0.150649	-5.74448	9.22048e-09	1.47896e-08	-5.74448
GNPNAT1	1	1386.82	-0.924532	0.0492982	-18.7539	1.79991e-78	2.44246e-77	-18.7539
GNPTG	1	6093.1	1.11582	0.0567232	19.6713	3.80166e-86	6.42578e-85	19.6713
GNRH1	1	75.4984	2.23333	0.142492	15.6733	2.30222e-55	1.67566e-54	15.6733
GOSR2	1	2507.26	-0.730852	0.0456301	-16.0169	9.73946e-58	7.59371e-57	-16.0169
GP5	2	7.36396	-0.583045	0.142314	-4.0969	4.18721e-05	5.75719e-05	-2.04845
GP6	1	14.0488	1.17355	0.166455	7.05024	1.78609e-12	3.29335e-12	7.05024
GPAT2	2	38.2604	-0.750478	0.156124	-4.80693	1.53266e-06	2.24632e-06	-2.40346
GPD1	1	6648.51	-0.808465	0.1983	-4.07698	4.56235e-05	6.25874e-05	-4.07698
GPLD1	1	35.4586	-1.0819	0.119151	-9.08001	1.08564e-19	2.56599e-19	-9.08001
GPR35	1	285.319	1.74283	0.16318	10.6804	1.25772e-26	3.72048e-26	10.6804
GPR37	1	201.852	1.90948	0.181281	10.5333	6.06818e-26	1.75182e-25	10.5333
GPR83	1	13.2365	-1.27986	0.147537	-8.67487	4.14033e-18	9.25744e-18	-8.67487
GPT	1	981.739	-0.975662	0.174582	-5.58855	2.28975e-08	3.6155e-08	-5.58855
GPT2	1	1728.86	-0.779812	0.113192	-6.88931	5.60653e-12	1.01688e-11	-6.88931
GPX1	4	20683.3	1.95855	0.0737788	26.5462	2.84145e-155	2.66362e-153	6.63655
GPX3	2	179196	-2.79058	0.230898	-12.0858	1.25556e-33	4.67566e-33	-6.0429
GPX4	2	15265	1.21166	0.0708975	17.0902	1.75457e-65	1.68743e-64	8.54512
GPX7	2	585.794	0.671429	0.0918392	7.31092	2.65322e-13	5.03509e-13	3.65546
GRAP2	1	57.3871	0.798625	0.134141	5.95361	2.62295e-09	4.2916e-09	5.95361
GRB2	22	9763.51	0.728544	0.0370927	19.6412	6.87897e-86	1.1508e-84	0.892781
GRIA3	2	52.7444	-1.6699	0.221943	-7.524	5.3125e-14	1.03465e-13	-3.762
GRIA4	1	187.865	2.15486	0.281832	7.6459	2.0749e-14	4.10376e-14	7.6459
GRID1	1	104.699	1.42722	0.222812	6.40548	1.49898e-10	2.57965e-10	6.40548
GRIK2	1	43.8093	-2.45071	0.188189	-13.0226	9.09881e-39	3.97138e-38	-13.0226
GRIK5	1	502.191	-1.63999	0.22684	-7.22974	4.8393e-13	9.08539e-13	-7.22974
GRIN1	6	6.63958	2.25915	0.188208	12.0035	3.40619e-33	1.25047e-32	2.00058
GRIN2A	6	102.292	-2.08166	0.226614	-9.18596	4.07884e-20	9.7752e-20	-1.53099
GRIN2C	5	38.3281	0.998044	0.115504	8.64076	5.584e-18	1.2441e-17	1.72815
GRIN2D	5	63.1742	2.03807	0.131647	15.4813	4.63705e-54	3.25032e-53	3.09627
GRIN3B	1	82.3626	2.91406	0.247992	11.7506	7.01198e-32	2.46652e-31	11.7506
GRK5	2	328.086	-0.948095	0.0843277	-11.243	2.50764e-29	8.12841e-29	-5.62149
GRK6	2	1242.76	0.923499	0.0504205	18.316	6.17261e-75	7.76265e-74	9.15798
GRM1	5	118.191	-4.89142	0.150781	-32.4406	7.33842e-231	3.23505e-228	-6.48813
GRM5	6	378.463	3.55256	0.182049	19.5143	8.30277e-85	1.34219e-83	3.25238
GRM6	1	15.5908	0.942378	0.167102	5.63954	1.70506e-08	2.70511e-08	5.63954
GRM8	1	295.873	2.1863	0.142902	15.2993	7.73201e-53	5.24395e-52	15.2993
GSN	2	15105.3	-0.735657	0.06945	-10.5926	3.22484e-26	9.40974e-26	-5.2963
GSS	1	7322.32	1.60615	0.0659365	24.359	4.65128e-131	2.49563e-129	24.359
GSTA1	3	5689.51	-3.24632	0.29749	-10.9124	1.00593e-27	3.09346e-27	-3.63746
GSTA2	3	3230.49	-4.39717	0.318848	-13.7908	2.89432e-43	1.46658e-42	-4.59694
GSTK1	4	13074.6	0.989708	0.0642392	15.4066	1.47791e-53	1.02102e-52	3.85165
GSTM1	3	617.368	-0.618227	0.274408	-2.25295	0.0242625	0.0287043	-0.750982
GSTM3	3	6160.62	-3.04969	0.122432	-24.9092	5.91745e-137	3.64224e-135	-8.30306
GSTM5	3	108.084	-2.30356	0.167992	-13.7123	8.56476e-43	4.27609e-42	-4.57078
GSTT2	3	262.797	-0.916171	0.160648	-5.70297	1.17737e-08	1.88146e-08	-1.90099
GTF2A1	1	348.363	-1.30906	0.126499	-10.3484	4.25593e-25	1.19728e-24	-10.3484
GTF2E2	1	1102.19	0.598733	0.0429721	13.9331	3.98871e-44	2.0766e-43	13.9331
GTF2H2	2	386.73	-0.84086	0.125652	-6.69198	2.20168e-11	3.90939e-11	-3.34599
GTF2H4	2	1162.03	0.660659	0.0391184	16.8887	5.44746e-64	5.01714e-63	8.44436
GTF2IRD1	1	2016.32	0.642333	0.0490105	13.106	3.04193e-39	1.35086e-38	13.106
GTSE1	1	74.1492	1.91011	0.139565	13.6861	1.22871e-42	6.10835e-42	13.6861
GUCA1B	1	38.3184	0.746375	0.120755	6.18091	6.37312e-10	1.06826e-09	6.18091
GUCY1A2	4	64.3375	-1.26668	0.164938	-7.67975	1.59403e-14	3.17038e-14	-1.91994
GUCY1B3	4	1979.43	0.671211	0.0745063	9.00878	2.08357e-19	4.89135e-19	2.2522
GUCY2D	2	6.83483	1.95456	0.19419	10.0652	7.87609e-24	2.12377e-23	5.03258
GUK1	1	7884.21	0.611849	0.0626477	9.76651	1.56765e-22	4.05614e-22	9.76651
GUSB	6	4837.22	0.903308	0.0516748	17.4806	2.01328e-68	2.0943e-67	2.91344
GYS2	2	18.5692	1.6956	0.142981	11.8589	1.93404e-32	6.94389e-32	5.92947
GZMA	1	193.521	1.28342	0.152727	8.40334	4.33939e-17	9.37108e-17	8.40334
H2AFB1	1	8.14205	2.52304	0.176782	14.2721	3.267e-46	1.8076e-45	14.2721
H2AFJ	1	3918.28	1.11358	0.083102	13.4002	6.03358e-41	2.82311e-40	13.4002
H2AFX	1	1024.88	0.866784	0.0757248	11.4465	2.44813e-30	8.19949e-30	11.4465
HADH	5	4686.81	-1.47406	0.0732868	-20.1136	5.61462e-90	1.04424e-88	-4.02271
HAGHL	1	778.024	2.97173	0.137733	21.576	3.01891e-103	8.28982e-102	21.576
HAL	2	8.80841	1.13684	0.138838	8.18829	2.64956e-16	5.57855e-16	4.09415
HAO2	2	2935.03	-2.52997	0.247541	-10.2204	1.60669e-24	4.4313e-24	-5.1102
HBEGF	3	1183.64	-2.01404	0.116243	-17.3261	2.98922e-67	3.01156e-66	-5.77537
HCK	2	716.258	1.64518	0.126567	12.9985	1.24819e-38	5.42479e-38	6.49923
HCLS1	2	1628.65	0.983039	0.110846	8.86852	7.41225e-19	1.70764e-18	4.43426
HCST	1	332.173	1.51517	0.128909	11.7538	6.75511e-32	2.3777e-31	11.7538
HDAC1	5	4006.52	-0.630494	0.0447949	-14.0751	5.40016e-45	2.88794e-44	-2.81503
HDC	1	78.718	2.7113	0.207852	13.0444	6.84026e-39	3.00004e-38	13.0444
HEMK1	3	1374.68	0.788113	0.0617634	12.7602	2.73543e-37	1.14375e-36	4.2534
HERC1	1	2984.08	-0.586882	0.0681983	-8.60553	7.59639e-18	1.6828e-17	-8.60553
HERC3	1	1737.8	-0.769421	0.0692972	-11.1032	1.21029e-28	3.82207e-28	-11.1032
HEXB	6	6169.42	0.691248	0.0582869	11.8594	1.92323e-32	6.90812e-32	1.97657
HGF	5	216.026	-2.16386	0.151106	-14.3201	1.63773e-46	9.13888e-46	-2.86403
HGS	1	5893.93	1.02117	0.0440815	23.1654	1.01695e-118	4.06556e-117	23.1654
HHEX	1	177.806	-0.739419	0.101724	-7.26888	3.62474e-13	6.83426e-13	-7.26888
HHIP	3	48.2886	-0.91242	0.196225	-4.64987	3.32137e-06	4.80359e-06	-1.54996
HIBCH	3	3032.12	-0.990449	0.0886494	-11.1727	5.54958e-29	1.77837e-28	-3.72422
HIP1	1	3067.72	-1.30606	0.0916473	-14.2509	4.42346e-46	2.44083e-45	-14.2509
HIST1H2AE	1	64.8066	1.40895	0.138442	10.1772	2.50619e-24	6.87034e-24	10.1772
HIST1H2AG	1	7.72189	1.42676	0.171644	8.31231	9.38531e-17	2.00529e-16	8.31231
HIST1H2AM	1	5.92778	1.81778	0.176605	10.2929	7.58486e-25	2.11662e-24	10.2929
HIST1H2BH	1	3.64666	1.65422	0.18897	8.75385	2.06202e-18	4.66162e-18	8.75385
HIST1H3D	1	20.8515	0.803783	0.145211	5.53527	3.10752e-08	4.87935e-08	5.53527
HIST1H3H	1	9.84791	0.88014	0.201044	4.37784	1.19862e-05	1.69329e-05	4.37784
HIST1H4E	1	5.00295	0.941511	0.169641	5.55002	2.85644e-08	4.49464e-08	5.55002
HIST1H4J	1	46.3501	2.3113	0.144086	16.0411	6.59252e-58	5.15734e-57	16.0411
HIST2H2BE	1	1124.61	-0.937453	0.109727	-8.54351	1.30208e-17	2.8569e-17	-8.54351
HIST3H2A	1	89.2817	2.66376	0.128266	20.7674	8.53413e-96	1.86346e-94	20.7674
HK1	7	4854.62	-0.733292	0.0835113	-8.78076	1.62378e-18	3.68464e-18	-1.25439
HK2	7	2269.76	3.07473	0.111104	27.6744	1.42091e-168	1.78281e-166	3.95348
HK3	7	186.409	2.606	0.151412	17.2113	2.18383e-66	2.1484e-65	2.45876
HLA-A	9	98315.5	1.6987	0.0786282	21.6042	1.64084e-103	4.52856e-102	2.40046
HLA-B	9	83037.7	1.39666	0.0801403	17.4277	5.08294e-68	5.21761e-67	1.93641
HLA-C	9	54159.7	0.87716	0.0754825	11.6207	3.23491e-31	1.11435e-30	1.29119
HLA-DMA	11	3804.87	0.88997	0.100831	8.82639	1.08109e-18	2.47351e-18	0.802399
HLA-DMB	11	3423.29	0.587486	0.102735	5.71847	1.0749e-08	1.72041e-08	0.519861
HLA-DOB	11	119.256	1.19666	0.169638	7.05422	1.73575e-12	3.20161e-12	0.641292
HLA-DPA1	11	13059.7	0.754249	0.113083	6.66986	2.56041e-11	4.53698e-11	0.606351
HLA-DPB1	11	9358.8	1.15313	0.115519	9.98216	1.82458e-23	4.85653e-23	0.907469
HLA-DQA1	11	4120.62	1.1223	0.144838	7.74863	9.28888e-15	1.86131e-14	0.704421
HLA-DQA2	11	770.673	1.10692	0.169646	6.52486	6.80668e-11	1.18755e-10	0.593169
HLA-DQB1	11	5685.71	1.3728	0.14294	9.60407	7.68488e-22	1.94368e-21	0.873097
HLA-DRA	12	29580.7	0.673492	0.115196	5.84647	5.02124e-09	8.13887e-09	0.487206
HLA-DRB1	12	13053.5	0.777385	0.12558	6.19035	6.00311e-10	1.00737e-09	0.515862
HLA-F	8	3667.65	1.37771	0.0858945	16.0395	6.76484e-58	5.28961e-57	2.00494
HLA-G	9	828.272	2.68181	0.16059	16.6997	1.3173e-62	1.16458e-61	1.85552
HMBS	1	1120.73	0.801651	0.0538792	14.8787	4.53343e-50	2.82556e-49	14.8787
HMGCR	1	2043.59	-1.12208	0.0527042	-21.2902	1.39927e-100	3.53304e-99	-21.2902
HMMR	1	104.894	1.29054	0.145281	8.88308	6.50326e-19	1.5012e-18	8.88308
HMOX1	1	8984.91	1.95418	0.163028	11.9868	4.16729e-33	1.52713e-32	11.9868
HNF1A	1	2304.04	0.910523	0.117409	7.75514	8.8246e-15	1.76937e-14	7.75514
HNF1B	1	14086	1.08505	0.0633707	17.1222	1.01355e-65	9.84045e-65	17.1222
HNF4A	1	3331.6	-0.711407	0.173966	-4.08934	4.32609e-05	5.94314e-05	-4.08934
HNMT	1	2581.23	-1.18507	0.069584	-17.0307	4.85932e-65	4.61084e-64	-17.0307
HPD	2	5245.14	-3.70719	0.281485	-13.1701	1.30358e-39	5.85106e-39	-6.58507
HPGDS	1	107.13	1.42293	0.123917	11.4829	1.60743e-30	5.42271e-30	11.4829
HPRT1	2	1492.96	-0.709891	0.0587441	-12.0845	1.27615e-33	4.75019e-33	-6.04223
HPSE	1	133.822	-0.781469	0.139265	-5.61139	2.00708e-08	3.17563e-08	-5.61139
HRAS	31	1556.36	0.86479	0.0702623	12.308	8.20092e-35	3.1623e-34	0.397033
HRH1	2	1323.26	2.07484	0.104722	19.8129	2.30607e-87	4.01862e-86	9.90643
HS3ST1	1	2781.28	1.7992	0.121013	14.8679	5.32909e-50	3.3164e-49	14.8679
HS3ST2	1	770.701	6.858	0.237208	28.9113	8.59993e-184	1.43136e-181	28.9113
HS3ST3A1	2	54.172	-1.92372	0.18714	-10.2796	8.7125e-25	2.42591e-24	-5.13978
HS3ST3B1	2	31.913	-3.06183	0.176709	-17.3269	2.94734e-67	2.9712e-66	-8.66346
HS6ST1	1	3954.6	-2.18627	0.09615	-22.7381	1.88005e-114	6.82973e-113	-22.7381
HS6ST2	1	849.136	-4.59163	0.241052	-19.0483	6.78817e-81	9.87705e-80	-19.0483
HSD11B1	2	102.902	-2.70801	0.183057	-14.7933	1.61828e-49	9.92694e-49	-7.39665
HSD11B2	2	10169.4	-5.14722	0.197787	-26.0241	2.64099e-149	2.14315e-147	-13.0121
HSD17B2	1	159.577	-0.827188	0.174128	-4.75046	2.02952e-06	2.95963e-06	-4.75046
HSD17B3	1	17.9186	2.34972	0.222906	10.5413	5.57425e-26	1.6118e-25	10.5413
HSD17B4	2	6178.66	-0.76416	0.053024	-14.4116	4.37507e-47	2.48908e-46	-7.2058
HSD17B6	1	36.3214	-1.51566	0.187178	-8.09739	5.61486e-16	1.17055e-15	-8.09739
HSD17B7	2	407.301	0.586156	0.047304	12.3913	2.9146e-35	1.14032e-34	6.19563
HSD3B7	1	4468.66	1.7994	0.0800263	22.4851	5.80984e-112	1.97426e-110	22.4851
HSPA2	4	5151.8	-3.98492	0.132241	-30.1337	1.75347e-199	4.14505e-197	-7.53343
HSPA6	4	586.794	2.4989	0.147216	16.9744	1.26992e-64	1.19113e-63	4.24361
HSPA8	4	48830.8	-0.650569	0.0733958	-8.86384	7.73066e-19	1.77974e-18	-2.21596
HSPB1	2	46955.6	1.90521	0.0871288	21.8666	5.40197e-106	1.57062e-104	10.9333
HSPG2	1	12610.3	-0.960176	0.102816	-9.33882	9.74138e-21	2.38004e-20	-9.33882
HTR1D	1	14.5127	1.06261	0.200365	5.30338	1.13679e-07	1.74729e-07	5.30338
HTR2B	3	153.526	-1.27388	0.178031	-7.1554	8.34279e-13	1.55395e-12	-2.38513
HTR7	2	27.8136	1.16704	0.140111	8.32934	8.12942e-17	1.74197e-16	4.16467
HYAL1	2	3070.49	-0.728752	0.105839	-6.88545	5.7604e-12	1.04444e-11	-3.44273
HYAL2	1	4130.18	-0.845639	0.060145	-14.06	6.68958e-45	3.57282e-44	-14.06
ICAM3	1	708.855	0.59186	0.0808697	7.31868	2.50415e-13	4.75829e-13	7.31868
ICOS	4	19.0443	1.46018	0.194874	7.49291	6.73651e-14	1.30529e-13	1.87323
ICOSLG	2	1119.66	-0.845104	0.0920788	-9.17805	4.38961e-20	1.05107e-19	-4.58903
ID4	1	3645.91	0.806437	0.132149	6.10249	1.04432e-09	1.73726e-09	6.10249
IDH1	3	3677.94	-0.671678	0.0790238	-8.4997	1.90089e-17	4.15288e-17	-2.83323
IDH2	3	10245.5	-1.26134	0.0891572	-14.1474	1.93859e-45	1.04738e-44	-4.71579
IDI1	1	1612.67	-1.51715	0.0482548	-31.4404	5.68293e-217	1.93113e-214	-31.4404
IDO1	1	149.687	1.05942	0.15929	6.65092	2.91272e-11	5.15063e-11	6.65092
IDUA	2	974.858	2.11983	0.0961508	22.047	1.02151e-107	3.09125e-106	11.0235
IFI30	1	9324.73	1.64889	0.11026	14.9546	1.45338e-50	9.2098e-50	14.9546
IFNAR2	4	1066.12	0.815729	0.0591583	13.7889	2.97181e-43	1.50538e-42	3.44723
IFNE	3	37.8424	3.17028	0.188221	16.8434	1.17329e-63	1.07033e-62	5.61446
IFNGR2	4	3719.62	0.634892	0.0484804	13.0958	3.47777e-39	1.54063e-38	3.27396
IGF1	13	251.186	-1.9011	0.139533	-13.6247	2.85454e-42	1.40454e-41	-1.04806
IGFBP3	1	19501.6	1.09614	0.167205	6.55565	5.54007e-11	9.69363e-11	6.55565
IKBKE	3	603.521	1.42819	0.068948	20.714	2.58907e-95	5.59342e-94	6.90467
IKBKG	18	1034.93	0.678767	0.0424335	15.996	1.36195e-57	1.05734e-56	0.888668
IL10RA	2	1239.33	1.44759	0.129898	11.144	7.6577e-29	2.43907e-28	5.57201
IL11	3	59.228	-4.21458	0.202707	-20.7915	5.16963e-96	1.13184e-94	-6.93049
IL12A	7	7.43787	-1.12631	0.143764	-7.83443	4.70984e-15	9.53958e-15	-1.1192
IL12RB1	2	85.015	1.51457	0.142163	10.6537	1.67516e-26	4.93383e-26	5.32686
IL12RB2	2	667.779	4.10184	0.216176	18.9745	2.7711e-80	3.95445e-79	9.48725
IL17RB	1	3531.11	0.79956	0.157536	5.07541	3.86665e-07	5.81709e-07	5.07541
IL18	3	1474.06	1.47071	0.0886116	16.5973	7.29401e-62	6.34182e-61	5.53242
IL18RAP	1	27.1935	1.51334	0.143626	10.5367	5.85423e-26	1.69096e-25	10.5367
IL1A	8	7.09718	1.29688	0.180204	7.19672	6.16785e-13	1.15424e-12	0.89959
IL1R2	3	262.041	-2.29899	0.187507	-12.2608	1.47045e-34	5.63018e-34	-4.08693
IL20RA	2	107.885	1.55396	0.207089	7.50382	6.19821e-14	1.2037e-13	3.75191
IL20RB	2	54.17	3.01934	0.150798	20.0224	3.51356e-89	6.43207e-88	10.0112
IL21R	2	64.1523	0.67584	0.162415	4.16119	3.16595e-05	4.37959e-05	2.08059
IL22RA1	2	281.39	1.54032	0.134468	11.4549	2.22287e-30	7.4542e-30	5.72744
IL23A	2	28.8919	0.744136	0.117724	6.32103	2.59825e-10	4.43212e-10	3.16052
IL28RA	2	367.077	-0.656768	0.078085	-8.41093	4.06765e-17	8.79239e-17	-4.20547
IL2RA	4	48.8191	0.84316	0.179943	4.6857	2.79009e-06	4.0485e-06	1.17142
IL2RB	3	351.784	1.30443	0.15134	8.61917	6.74403e-18	1.49703e-17	2.87306
IL2RG	4	770.994	0.800451	0.13937	5.74337	9.28126e-09	1.48856e-08	1.43584
IL33	1	333.935	-1.49643	0.116072	-12.8922	4.97885e-38	2.12369e-37	-12.8922
IL3RA	4	201.186	-1.02994	0.102822	-10.0167	1.28718e-23	3.44241e-23	-2.50418
IL4I1	6	584.871	1.9061	0.132852	14.3476	1.10317e-46	6.20046e-46	2.39126
IL4R	3	2784.78	1.26591	0.0643629	19.6683	4.03018e-86	6.805e-85	6.5561
IL6	11	175.525	-1.48009	0.248438	-5.95759	2.55981e-09	4.19082e-09	-0.541599
IL6ST	2	3041.05	-1.67949	0.152723	-10.997	3.95007e-28	1.22981e-27	-5.49851
IL8	8	741.899	0.890069	0.179339	4.96306	6.93926e-07	1.03225e-06	0.620382
IL9R	3	6.05835	1.38396	0.170165	8.13307	4.18567e-16	8.75512e-16	2.71102
IMPDH1	2	1243.27	0.957006	0.0797313	12.0029	3.43121e-33	1.25937e-32	6.00144
IMPDH2	2	5372.24	0.665624	0.0531286	12.5285	5.21206e-36	2.09859e-35	6.26426
INADL	1	5364.42	-0.606918	0.0616757	-9.84048	7.53496e-23	1.97023e-22	-9.84048
INHBA	2	119.013	-0.653455	0.186478	-3.50419	0.000457997	0.000598828	-1.7521
INHBC	2	17.7113	1.23376	0.162929	7.57239	3.66412e-14	7.18077e-14	3.7862
INHBE	2	136.042	3.86027	0.206183	18.7225	3.24397e-78	4.39471e-77	9.36126
INMT	1	553.497	-1.59247	0.144288	-11.0367	2.54093e-28	7.95187e-28	-11.0367
INPP4B	2	285.268	-1.42959	0.108275	-13.2033	8.39871e-40	3.78743e-39	-6.60164
INPP5D	5	1475.86	1.26406	0.102166	12.3726	3.67882e-35	1.4345e-34	2.47451
INPP5E	2	806.403	0.590225	0.0537988	10.971	5.27087e-28	1.63478e-27	5.48548
INPP5J	2	1285.75	-3.43875	0.119787	-28.7073	3.09179e-181	4.99308e-179	-14.3537
INSR	4	5283.06	-0.66211	0.0739153	-8.95769	3.31559e-19	7.73133e-19	-2.23942
IPMK	1	84.5217	-0.661513	0.132783	-4.98191	6.29591e-07	9.38346e-07	-4.98191
IQGAP2	1	2534.29	-1.82038	0.131062	-13.8894	7.34221e-44	3.79104e-43	-13.8894
IQGAP3	1	273.46	2.74355	0.144728	18.9565	3.90063e-80	5.54208e-79	18.9565
IQSEC3	1	124.525	-2.22818	0.185446	-12.0153	2.95377e-33	1.0883e-32	-12.0153
IRAK1	4	5747.99	0.966695	0.0600585	16.0959	2.72653e-58	2.15467e-57	4.02397
IRF3	3	2509.7	1.06405	0.0649313	16.3872	2.35894e-60	1.97014e-59	5.46242
IRF5	1	2298.87	1.37264	0.0818682	16.7664	4.29539e-63	3.84956e-62	16.7664
IRF7	3	733.122	0.8569	0.0993367	8.62621	6.34176e-18	1.40927e-17	2.8754
IRS1	5	1415.14	-1.0845	0.10289	-10.5405	5.62231e-26	1.62512e-25	-2.10809
ISG15	1	1055.38	0.867953	0.113509	7.64654	2.0646e-14	4.08438e-14	7.64654
ITGA1	7	1999.42	-1.77327	0.114296	-15.5147	2.75907e-54	1.94651e-53	-2.21639
ITGA10	6	63.1894	-2.51088	0.145332	-17.2768	7.02881e-67	6.99494e-66	-2.87947
ITGA11	6	505.027	-1.53982	0.177027	-8.6982	3.37191e-18	7.56314e-18	-1.4497
ITGA2	9	2135.05	-1.44647	0.106083	-13.6353	2.47039e-42	1.21957e-41	-1.51503
ITGA3	9	35958.5	2.0004	0.0941464	21.2477	3.46132e-100	8.69916e-99	2.36086
ITGA8	7	342.373	-3.61755	0.221334	-16.3443	4.77496e-60	3.95754e-59	-2.3349
ITGA9	7	259.684	-2.50549	0.13053	-19.1947	4.09794e-82	6.20627e-81	-2.7421
ITGAD	1	166.692	6.75113	0.275223	24.5297	7.12281e-133	3.97877e-131	24.5297
ITGAL	5	806.842	1.47192	0.136064	10.8179	2.83197e-27	8.57478e-27	2.16358
ITGAM	5	793.257	1.86922	0.123361	15.1524	7.3039e-52	4.79992e-51	3.03048
ITGAV	9	10528.2	-1.24159	0.0861847	-14.4061	4.73571e-47	2.6905e-46	-1.60068
ITGAX	1	1612.81	3.84083	0.131525	29.2024	1.8088e-187	3.35265e-185	29.2024
ITGB2	6	4849.7	2.14631	0.128376	16.719	9.53392e-63	8.46531e-62	2.7865
ITGB4	6	4856.86	1.57634	0.10874	14.4963	1.27794e-47	7.3864e-47	2.41606
ITGB7	8	1007.39	0.914185	0.0708938	12.8951	4.79419e-38	2.04707e-37	1.61189
ITGB8	7	25273.4	1.75143	0.105364	16.6227	4.77363e-62	4.16824e-61	2.37467
ITPA	3	2534.72	1.17005	0.0646631	18.0946	3.51384e-73	4.17438e-72	6.03154
ITPKA	3	30.8605	2.65659	0.192268	13.8171	2.00996e-43	1.02547e-42	4.6057
ITPKB	3	2425.99	-1.79896	0.0693869	-25.9264	3.35244e-148	2.6674e-146	-8.64215
ITPR1	10	2568.91	-2.08376	0.116496	-17.8869	1.49162e-71	1.67908e-70	-1.78869
ITPR2	9	3202.07	-1.47926	0.0905328	-16.3395	5.16989e-60	4.28051e-59	-1.8155
ITPR3	10	5952.95	1.10361	0.111629	9.8864	4.76885e-23	1.25277e-22	0.98864
JAK2	4	735.174	-0.837018	0.0599187	-13.9692	2.40263e-44	1.26376e-43	-3.4923
JAK3	3	872.513	2.04328	0.115784	17.6473	1.06708e-69	1.14357e-68	5.88244
JAM2	4	248.668	-2.8018	0.0960524	-29.1695	4.72363e-187	8.65698e-185	-7.29238
JAM3	4	1077.05	-1.22926	0.124545	-9.86998	5.61781e-23	1.47342e-22	-2.46749
JUN	14	13398.5	-0.620804	0.0984179	-6.30784	2.82957e-10	4.81765e-10	-0.45056
KAT2A	1	3199.01	1.6928	0.093895	18.0287	1.16024e-72	1.35758e-71	18.0287
KAT2B	1	1599.94	-1.36971	0.0664071	-20.6259	1.60736e-94	3.41821e-93	-20.6259
KCNB1	1	42.7712	0.626923	0.19323	3.24444	0.0011768	0.0015063	3.24444
KCNJ1	1	7507.94	-5.80454	0.305179	-19.0201	1.16194e-80	1.67571e-79	-19.0201
KCNJ11	1	389.296	0.81052	0.103475	7.83299	4.76418e-15	9.64845e-15	7.83299
KCNMA1	1	854.387	0.897079	0.150527	5.95957	2.529e-09	4.1412e-09	5.95957
KCNMB2	1	206.087	-1.53029	0.2163	-7.07486	1.49599e-12	2.76468e-12	-7.07486
KCNMB4	1	572.282	0.619826	0.135035	4.59012	4.42996e-06	6.37076e-06	4.59012
KCNQ1	1	1769.11	-2.44356	0.142983	-17.09	1.76323e-65	1.69476e-64	-17.09
KDELR3	1	1264.2	1.12368	0.0791493	14.197	9.55982e-46	5.2203e-45	14.197
KDR	4	2070.72	-2.98663	0.137163	-21.7744	4.0576e-105	1.14307e-103	-5.4436
KHK	1	5281.99	-1.6385	0.18345	-8.93159	4.19933e-19	9.75577e-19	-8.93159
KIDINS220	1	4681.37	-0.658646	0.0557155	-11.8216	3.01892e-32	1.07491e-31	-11.8216
KIT	6	1368.11	-2.20111	0.162027	-13.5849	4.92523e-42	2.39807e-41	-2.26414
KLHL13	1	1504.22	-1.26913	0.127006	-9.99262	1.6418e-23	4.37571e-23	-9.99262
KLHL9	1	2489.86	-0.63902	0.0393218	-16.251	2.19664e-59	1.78246e-58	-16.251
KLKB1	1	165.03	1.23068	0.137267	8.96565	3.08462e-19	7.19789e-19	8.96565
KLRC1	3	8.10106	0.688909	0.187508	3.67402	0.000238766	0.000316396	1.22467
KLRD1	3	49.3305	1.15749	0.130043	8.90083	5.54292e-19	1.28115e-18	2.96694
KLRK1	1	89.2397	1.05414	0.143864	7.32736	2.34736e-13	4.46558e-13	7.32736
KMO	1	748.406	-2.10856	0.169542	-12.4368	1.64981e-35	6.51104e-35	-12.4368
KRT18	1	32959.3	1.61925	0.0923299	17.5377	7.39016e-69	7.76181e-68	17.5377
KYNU	1	350.325	-0.725969	0.160125	-4.53377	5.79412e-06	8.29963e-06	-4.53377
L1CAM	2	5223.43	-0.837574	0.260658	-3.2133	0.00131218	0.00167564	-1.60665
L2HGDH	1	1032.43	-0.993719	0.0782119	-12.7055	5.51381e-37	2.28379e-36	-12.7055
LAMA1	4	2173.55	1.0916	0.137971	7.91183	2.53627e-15	5.17761e-15	1.97796
LAMA2	8	628.596	-1.84904	0.130773	-14.1393	2.17393e-45	1.17375e-44	-1.76741
LAMA3	4	3408.04	2.61171	0.144102	18.124	2.05919e-73	2.46242e-72	4.53101
LAMA4	4	2051.31	0.925378	0.139262	6.64486	3.03513e-11	5.36301e-11	1.66121
LAMA5	4	12649.5	0.973894	0.0729329	13.3533	1.13338e-40	5.26232e-40	3.33832
LAMB1	4	35096.4	1.29727	0.0796444	16.2883	1.19584e-59	9.81645e-59	4.07206
LAMB3	4	2117.11	0.694583	0.186198	3.73035	0.000191217	0.000255127	0.932587
LAMB4	4	105.423	-1.25731	0.161643	-7.7783	7.35043e-15	1.47815e-14	-1.94458
LAMC1	5	14386	0.724714	0.0778123	9.31362	1.23554e-20	3.00744e-20	1.86272
LAMC2	4	4551.75	0.898879	0.1415	6.35251	2.11831e-10	3.62711e-10	1.58813
LAMC3	4	902.546	-1.93292	0.158401	-12.2027	3.007e-34	1.1417e-33	-3.05067
LAP3	2	4165.78	-0.807447	0.0668255	-12.0829	1.30026e-33	4.8366e-33	-6.04146
LAPTM5	1	8685.31	2.12819	0.123184	17.2765	7.07406e-67	7.03567e-66	17.2765
LAT	4	440.435	2.48846	0.137882	18.0478	8.21352e-73	9.65902e-72	4.51194
LCAT	1	386.628	1.68293	0.115548	14.5647	4.70951e-48	2.75823e-47	14.5647
LCMT1	3	2200.61	0.738688	0.0542733	13.6105	3.46766e-42	1.69955e-41	4.53684
LCP2	3	635.434	0.883922	0.111913	7.89829	2.82748e-15	5.76632e-15	2.63276
LDLR	1	975.376	-3.64823	0.134731	-27.0778	1.79733e-161	1.9161e-159	-27.0778
LDLRAP1	1	1048.61	-0.877327	0.0702212	-12.4938	8.07491e-36	3.23214e-35	-12.4938
LEF1	11	166.294	-1.57913	0.154662	-10.2102	1.78564e-24	4.91487e-24	-0.928197
LEFTY1	1	168.736	1.39538	0.214525	6.50453	7.79372e-11	1.35613e-10	6.50453
LEPR	4	1152.98	-1.23464	0.0820049	-15.0557	3.16959e-51	2.04264e-50	-3.76391
LFNG	1	1500.61	1.8869	0.139685	13.5082	1.3982e-41	6.68409e-41	13.5082
LHB	2	11.5364	3.60178	0.227661	15.8208	2.23652e-56	1.67186e-55	7.9104
LIFR	2	4084.07	-1.2418	0.0931517	-13.3309	1.52975e-40	7.06049e-40	-6.66547
LIG1	4	1330.46	1.24919	0.0504515	24.7602	2.41043e-135	1.46158e-133	6.19004
LILRB3	1	213.257	2.38121	0.146793	16.2215	3.55338e-59	2.86785e-58	16.2215
LIMK1	3	2524.06	1.54818	0.0632494	24.4774	2.57205e-132	1.42213e-130	8.15913
LIPA	2	7614.4	1.01926	0.0866404	11.7643	5.96271e-32	2.10196e-31	5.88214
LIPC	1	3458.82	2.61331	0.15893	16.4431	9.40257e-61	7.97117e-60	16.4431
LIPE	1	260.939	-1.00507	0.0731162	-13.7462	5.36486e-43	2.69831e-42	-13.7462
LIPG	1	879.974	-1.00867	0.158828	-6.35067	2.14382e-10	3.66885e-10	-6.35067
LMO7	1	5745.47	-0.680953	0.070348	-9.67978	3.6749e-22	9.39225e-22	-9.67978
LNPEP	1	714.3	-1.14657	0.118215	-9.69901	3.04431e-22	7.79403e-22	-9.69901
LPAR2	1	532.593	0.687909	0.0837729	8.21159	2.18279e-16	4.61304e-16	8.21159
LPAR6	1	1748.51	0.954951	0.104134	9.17037	4.71403e-20	1.1271e-19	9.17037
LPCAT1	2	4075.22	1.13215	0.0810029	13.9767	2.16293e-44	1.13879e-43	6.98835
LPCAT2	2	1498.93	-1.26218	0.0992559	-12.7164	4.79562e-37	1.98935e-36	-6.35819
LPCAT3	1	6738.25	0.99962	0.0609853	16.3912	2.2118e-60	1.85293e-59	16.3912
LPCAT4	2	1115.97	0.799737	0.0495902	16.1269	1.65018e-58	1.3117e-57	8.06347
LPGAT1	1	4167.71	0.964362	0.06074	15.8769	9.16152e-57	6.91502e-56	15.8769
LPL	3	1632.59	-2.69377	0.147834	-18.2216	3.48064e-74	4.26863e-73	-6.07385
LRAT	1	71.9203	1.67184	0.159016	10.5137	7.47211e-26	2.15028e-25	10.5137
LRP6	1	2424.11	-0.890784	0.063666	-13.9915	1.7559e-44	9.26577e-44	-13.9915
LRRK2	1	14200.3	2.34876	0.0974233	24.1089	2.01794e-128	1.02538e-126	24.1089
LSM7	2	1165.63	1.00001	0.071194	14.0463	8.12118e-45	4.32467e-44	7.02313
LTA	3	12.2874	1.04187	0.169345	6.15237	7.63322e-10	1.27554e-09	2.05079
LTB	1	372.599	0.767567	0.1495	5.13423	2.83297e-07	4.28611e-07	5.13423
LTB4R	1	363.418	2.05089	0.0994308	20.6263	1.59301e-94	3.39211e-93	20.6263
LTB4R2	2	96.7176	1.37484	0.0824385	16.6772	1.91942e-62	1.68865e-61	8.33861
LTBP1	1	2461.93	-2.97808	0.152454	-19.5343	5.60777e-85	9.12858e-84	-19.5343
LTBR	2	7665.31	1.53588	0.0525602	29.2214	1.03684e-187	1.96651e-185	14.6107
LTC4S	1	132.664	1.0567	0.138165	7.64809	2.03984e-14	4.03686e-14	7.64809
LY96	2	228.178	1.54467	0.155396	9.94024	2.78166e-23	7.36313e-23	4.97012
LYPLA1	1	3316.35	-0.677435	0.057163	-11.8509	2.12795e-32	7.62666e-32	-11.8509
MAD1L1	1	1693.82	1.5064	0.0676824	22.2568	9.68207e-110	3.06055e-108	22.2568
MADCAM1	2	9.74236	2.67802	0.221364	12.0978	1.08414e-33	4.04468e-33	6.04892
MAGI1	1	1535.29	-1.28418	0.0757516	-16.9525	1.84552e-64	1.72111e-63	-16.9525
MAGI2	1	858.644	-0.951231	0.0840792	-11.3135	1.12504e-29	3.68485e-29	-11.3135
MAGI3	1	929.662	-1.87024	0.0671308	-27.8597	8.22927e-171	1.08248e-168	-27.8597
MAGOHB	1	441.82	0.629318	0.0537712	11.7036	1.2211e-31	4.26495e-31	11.7036
MAML2	1	1264.81	-0.939853	0.0988481	-9.50805	1.94273e-21	4.84449e-21	-9.50805
MAML3	1	554.779	-0.661352	0.0693502	-9.53641	1.4786e-21	3.70525e-21	-9.53641
MAN1A1	1	4496.74	-2.1858	0.0949078	-23.0308	2.292e-117	8.838e-116	-23.0308
MAN1A2	1	1466.24	-1.06472	0.0835785	-12.7392	3.58129e-37	1.49359e-36	-12.7392
MAN1B1	1	4912.6	0.727155	0.0480231	15.1418	8.58895e-52	5.62402e-51	15.1418
MAN1C1	1	1321.77	-2.44441	0.170102	-14.3703	7.94668e-47	4.48506e-46	-14.3703
MAN2A1	1	1820.12	-0.783084	0.122524	-6.39129	1.64497e-10	2.82582e-10	-6.39129
MAN2B1	2	6014.31	1.31452	0.0643769	20.4191	1.13064e-92	2.26004e-91	10.2096
MAN2C1	1	3589.39	0.632625	0.056528	11.1914	4.49512e-29	1.44558e-28	11.1914
MAOA	7	6758.01	-0.657534	0.0920983	-7.13948	9.36868e-13	1.74185e-12	-1.01993
MAP3K11	1	5347.84	0.751661	0.0476658	15.7694	5.05221e-56	3.73557e-55	15.7694
MAP3K12	1	623.554	1.30436	0.0811917	16.0652	4.47195e-58	3.52036e-57	16.0652
MAP3K14	5	1815.23	0.829538	0.0835106	9.93333	2.98134e-23	7.88146e-23	1.98667
MAP4K1	1	223.004	1.75048	0.141147	12.4019	2.55276e-35	9.99715e-35	12.4019
MAP4K3	1	1796.01	-1.06727	0.0610636	-17.478	2.10753e-68	2.18955e-67	-17.478
MAP4K4	1	4449.6	0.766015	0.0522456	14.6618	1.13251e-48	6.76398e-48	14.6618
MAPK1	46	7263.07	-0.618815	0.0438034	-14.1271	2.5862e-45	1.39174e-44	-0.307111
MAPK10	18	906.396	-0.778378	0.0666945	-11.6708	1.79738e-31	6.24566e-31	-0.648377
MAPK12	15	538.206	0.635992	0.148251	4.28998	1.7869e-05	2.50354e-05	0.285999
MAPK7	4	1194.03	0.820696	0.0458105	17.915	9.00488e-72	1.02141e-70	4.47875
MAPK8	18	524.442	-0.905015	0.079089	-11.443	2.54906e-30	8.53225e-30	-0.635722
MAPK8IP2	1	114.514	0.638622	0.150074	4.25537	2.087e-05	2.91497e-05	4.25537
MAPK8IP3	1	3239.46	1.8157	0.104609	17.357	1.74733e-67	1.77133e-66	17.357
MAPKAPK3	2	6129.11	0.965568	0.0555678	17.3764	1.24536e-67	1.27036e-66	8.6882
MARCKS	1	6619.37	1.00137	0.0677976	14.77	2.28615e-49	1.39923e-48	14.77
MASP1	1	1928.5	2.23846	0.120539	18.5704	5.58206e-77	7.38435e-76	18.5704
MBOAT1	2	370.636	-0.608689	0.0942292	-6.45966	1.04938e-10	1.81645e-10	-3.22983
MBOAT2	2	888.013	-1.0604	0.0832657	-12.7351	3.77198e-37	1.56991e-36	-6.36757
MBOAT7	1	4038.01	0.881229	0.0663232	13.2869	2.75818e-40	1.26373e-39	13.2869
MC1R	2	581.059	3.05347	0.118561	25.7543	2.88393e-146	2.19812e-144	12.8772
MCEE	2	400.559	-0.631069	0.0579494	-10.89	1.28638e-27	3.9381e-27	-5.445
MCHR1	1	16.4771	1.42363	0.20143	7.06761	1.57626e-12	2.91006e-12	7.06761
MCM2	2	1179.29	0.892393	0.0676664	13.1881	1.02703e-39	4.61866e-39	6.59406
MCM5	2	1846.31	0.890446	0.051444	17.309	4.02094e-67	4.02118e-66	8.65452
MCM7	2	3621.44	1.26274	0.0569551	22.1709	6.5643e-109	2.02785e-107	11.0854
MCOLN1	1	1445.19	0.774701	0.0718809	10.7776	4.39372e-27	1.31981e-26	10.7776
MDM2	10	4732.03	0.753905	0.0638285	11.8114	3.40748e-32	1.21114e-31	1.18114
MDM4	1	1574.12	0.647527	0.0747564	8.66182	4.64293e-18	1.03698e-17	8.66182
MECOM	3	3928.32	-3.6203	0.171779	-21.0753	1.34003e-98	3.21903e-97	-7.02511
MEF2C	1	1105.41	-1.00924	0.0840627	-12.0058	3.31048e-33	1.2167e-32	-12.0058
MET	9	23803.2	2.23723	0.0826331	27.0742	1.98078e-161	2.09795e-159	3.00825
MGAM	2	1538.83	-1.88797	0.249951	-7.55334	4.24242e-14	8.28889e-14	-3.77667
MGAT3	1	324.636	-1.71479	0.160226	-10.7023	9.92771e-27	2.94741e-26	-10.7023
MGAT4A	1	4105.91	-1.00847	0.0566967	-17.7871	8.90239e-71	9.80465e-70	-17.7871
MGAT4B	1	12180.5	1.57746	0.0505091	31.2313	4.00925e-214	1.28225e-211	31.2313
MGAT5	1	634.448	-2.12763	0.143135	-14.8645	5.60239e-50	3.48486e-49	-14.8645
MGRN1	1	6566.78	1.0497	0.0440243	23.8437	1.1777e-125	5.51994e-124	23.8437
MGST1	3	9066.99	1.10955	0.151273	7.33474	2.22153e-13	4.23064e-13	2.44491
MICB	1	159.864	0.639389	0.0941682	6.78986	1.12241e-11	2.01138e-11	6.78986
MIF	2	16989.1	0.978844	0.0895318	10.9329	8.02211e-28	2.47538e-27	5.46646
MIOX	2	12312.7	-1.43192	0.219414	-6.52609	6.75085e-11	1.17793e-10	-3.26305
MKNK1	2	1095.64	0.635733	0.0426245	14.9147	2.64309e-50	1.66069e-49	7.45737
MLST8	1	2848.86	0.736584	0.0530369	13.8881	7.47558e-44	3.85868e-43	13.8881
MME	3	8267.15	-3.28815	0.204477	-16.0808	3.4797e-58	2.74589e-57	-5.36026
MMP14	1	13799.8	1.88169	0.0969861	19.4016	7.47591e-84	1.18158e-82	19.4016
MMP7	1	21782.4	1.20416	0.160537	7.50082	6.3421e-14	1.23091e-13	7.50082
MMP9	3	932.55	3.24862	0.223891	14.5098	1.05004e-47	6.09076e-47	4.8366
MNX1	1	72.2709	4.65506	0.184422	25.2413	1.40995e-140	9.19905e-139	25.2413
MOGS	1	3216.21	0.75784	0.0378848	20.0038	5.10092e-89	9.25485e-88	20.0038
MPDZ	1	1744.84	-1.10923	0.0725361	-15.2922	8.62402e-53	5.8392e-52	-15.2922
MPG	1	2473.5	1.53973	0.0635886	24.2139	1.58631e-129	8.24022e-128	24.2139
MPP5	1	3013.66	-1.12903	0.0538172	-20.9791	1.01885e-97	2.3673e-96	-20.9791
MPST	1	3728.49	0.612282	0.0815471	7.50832	5.98894e-14	1.16403e-13	7.50832
MPV17	1	3090.03	1.16729	0.0489795	23.8322	1.55072e-125	7.22678e-124	23.8322
MPZL1	1	6894.25	0.905738	0.0522179	17.3453	2.13888e-67	2.16556e-66	17.3453
MRAS	3	3830.25	0.620744	0.0637775	9.73297	2.18135e-22	5.61111e-22	3.24432
MRVI1	1	778.869	-2.23231	0.140817	-15.8526	1.34913e-56	1.01456e-55	-15.8526
MS4A1	1	51.9502	-0.632798	0.225542	-2.80568	0.00502102	0.00620109	-2.80568
MS4A2	2	123.338	1.86184	0.214454	8.68179	3.89598e-18	8.71587e-18	4.34089
MSH3	3	1085.38	-0.634525	0.0540752	-11.7341	8.51997e-32	2.98794e-31	-3.91138
MTHFD1L	2	1125.57	1.06057	0.0685456	15.4725	5.318e-54	3.71804e-53	7.73626
MTHFD2L	2	496.608	-0.862407	0.0638851	-13.4993	1.57798e-41	7.52806e-41	-6.74967
MTOR	9	3745.05	-0.743747	0.0521948	-14.2495	4.51823e-46	2.49144e-45	-1.58327
MUT	2	3028.73	-0.864763	0.0703679	-12.2892	1.03564e-34	3.98312e-34	-6.14458
MVD	1	1334.58	0.720949	0.0651162	11.0717	1.7205e-28	5.41339e-28	11.0717
MVK	2	2783.32	0.656861	0.0765914	8.57616	9.80889e-18	2.1644e-17	4.28808
MYC	14	3220.85	0.969357	0.124516	7.78498	6.97225e-15	1.40348e-14	0.55607
MYD88	3	2443.87	0.644825	0.0506141	12.74	3.54291e-37	1.47796e-36	4.24667
MYH10	3	8328.69	-0.957485	0.0678876	-14.104	3.58996e-45	1.92808e-44	-4.70132
MYH11	3	6517.12	-2.66031	0.187978	-14.1523	1.80836e-45	9.78963e-45	-4.71742
MYH15	2	12.5551	0.905751	0.148765	6.08845	1.14007e-09	1.89249e-09	3.04423
MYH3	2	164.135	2.27008	0.137856	16.467	6.3344e-61	5.38688e-60	8.2335
MYL3	3	798.165	1.11838	0.153884	7.26769	3.65683e-13	6.89396e-13	2.42256
MYL5	4	455.647	1.15428	0.0823506	14.0166	1.23302e-44	6.53194e-44	3.50416
MYL6B	1	2437.09	0.72231	0.0676903	10.6708	1.39396e-26	4.11675e-26	10.6708
MYL9	5	9356.85	-0.659546	0.113244	-5.82413	5.74111e-09	9.28172e-09	-1.16483
MYLK	4	6748.19	-1.80527	0.120342	-15.0011	7.21622e-51	4.6032e-50	-3.75029
MYLK3	4	153.72	-3.91344	0.148175	-26.411	1.02473e-153	9.08386e-152	-6.60275
MYLPF	4	4.13525	0.729984	0.163207	4.47275	7.72212e-06	1.10034e-05	1.11819
MYO10	1	4594.55	-0.8504	0.0758959	-11.2048	3.86162e-29	1.24406e-28	-11.2048
NAA38	2	809.372	0.936929	0.048884	19.1664	7.06365e-82	1.05508e-80	9.5832
NADSYN1	1	2758.63	1.09347	0.050691	21.5713	3.34248e-103	9.14753e-102	21.5713
NAGK	1	2726.62	0.694158	0.0575261	12.0668	1.5808e-33	5.86677e-33	12.0668
NAGLU	2	5385.42	0.903003	0.0812844	11.1092	1.132e-28	3.58108e-28	5.55459
NAGPA	1	1154.14	1.25972	0.0588431	21.4081	1.12277e-101	2.93957e-100	21.4081
NAGS	1	260.919	-1.51664	0.112195	-13.5179	1.22695e-41	5.87922e-41	-13.5179
NANS	1	1498.49	0.639835	0.0561922	11.3865	4.87932e-30	1.61729e-29	11.3865
NAPSA	1	4572.76	0.615429	0.153961	3.99732	6.40648e-05	8.73056e-05	3.99732
NAT1	1	224.453	-0.897857	0.0620554	-14.4686	1.91198e-47	1.09733e-46	-14.4686
NCAM1	2	225.479	-1.28617	0.195695	-6.57229	4.95478e-11	8.68257e-11	-3.28614
NCF1	4	371.594	2.66059	0.146106	18.21	4.30173e-74	5.25191e-73	4.55249
NCF2	2	651.469	1.76048	0.130878	13.4513	3.02544e-41	1.43162e-40	6.72565
NCF4	2	372.482	1.7761	0.123757	14.3515	1.04301e-46	5.86638e-46	7.17574
NCKAP1L	1	821.155	1.60151	0.137254	11.6683	1.85184e-31	6.43215e-31	11.6683
NCR3	1	19.2985	1.19515	0.161284	7.4102	1.26107e-13	2.42135e-13	7.4102
NDST1	1	5050.51	-0.639712	0.0523303	-12.2245	2.29963e-34	8.76998e-34	-12.2245
NDUFA3	4	2864.47	0.58021	0.0822667	7.05279	1.75362e-12	3.23421e-12	1.7632
NDUFA7	4	2446.58	0.853088	0.0658439	12.9562	2.16664e-38	9.35171e-38	3.23905
NDUFB10	4	6316.57	0.840808	0.0687417	12.2314	2.11258e-34	8.06419e-34	3.05785
NDUFB2	4	7379.93	0.744713	0.0721007	10.3288	5.22138e-25	1.46509e-24	2.5822
NDUFS1	4	5837.89	-0.589417	0.0736454	-8.00345	1.20983e-15	2.49444e-15	-2.00086
NDUFS5	4	7151.99	0.973058	0.0722119	13.475	2.19372e-41	1.0429e-40	3.36876
NDUFS7	4	4262.06	0.702002	0.0737985	9.51241	1.86292e-21	4.65116e-21	2.3781
NDUFS8	4	6377.05	0.902201	0.0763742	11.8129	3.34816e-32	1.19058e-31	2.95322
NEDD4L	3	6014.77	-1.26672	0.067374	-18.8014	7.35619e-79	1.00829e-77	-6.26713
NEFH	1	87.6245	-0.753665	0.165278	-4.55999	5.11564e-06	7.34001e-06	-4.55999
NEFL	1	7697.69	2.98777	0.205985	14.5048	1.12997e-47	6.5451e-47	14.5048
NEFM	1	1020.91	2.46418	0.239273	10.2986	7.15037e-25	1.99674e-24	10.2986
NEGR1	1	339.716	-3.42348	0.187312	-18.2769	1.26508e-74	1.57397e-73	-18.2769
NEIL3	1	32.5749	3.11233	0.21227	14.6621	1.1267e-48	6.73173e-48	14.6621
NEU1	3	12669.1	1.54725	0.0674423	22.9419	1.77643e-116	6.78581e-115	7.64729
NEU4	2	96.027	-1.34566	0.242344	-5.5527	2.81291e-08	4.42827e-08	-2.77635
NFASC	1	1771.23	-3.84931	0.152564	-25.2307	1.84293e-140	1.19761e-138	-25.2307
NFATC2	7	100.165	-1.08918	0.162052	-6.7212	1.80235e-11	3.20941e-11	-0.960171
NFKB2	2	2781.31	0.859112	0.0685258	12.5371	4.68094e-36	1.88754e-35	6.26853
NFKBIE	4	1490.48	0.967141	0.0770648	12.5497	3.9898e-36	1.61163e-35	3.13743
NGEF	1	828.829	0.906211	0.156551	5.7886	7.09739e-09	1.14325e-08	5.7886
NGF	3	46.3809	-1.36945	0.138224	-9.90743	3.86468e-23	1.01853e-22	-3.30248
NGFR	2	287.046	-1.06299	0.155556	-6.83346	8.28919e-12	1.49398e-11	-3.41673
NGFRAP1	1	5982.44	-0.709568	0.06173	-11.4947	1.40279e-30	4.7402e-30	-11.4947
NIT2	1	5978.19	1.22979	0.0890878	13.8043	2.40106e-43	1.22195e-42	13.8043
NKD1	1	43.3232	-3.43113	0.153737	-22.3182	2.46031e-110	7.96233e-109	-22.3182
NLGN1	1	709.711	1.71682	0.10842	15.8349	1.78703e-56	1.34015e-55	15.8349
NLGN2	1	1670.91	1.3678	0.0867845	15.7609	5.78379e-56	4.27068e-55	15.7609
NLRC4	1	77.9069	0.842942	0.114441	7.36573	1.76182e-13	3.36973e-13	7.36573
NLRP3	1	198.794	0.840019	0.126366	6.6475	2.98104e-11	5.26916e-11	6.6475
NME1	2	3889.75	1.78893	0.0741073	24.1397	9.5699e-129	4.89325e-127	12.0699
NME1-NME2	2	316.791	2.3173	0.0986617	23.4873	5.49674e-122	2.36563e-120	11.7437
NME2	2	21418.6	1.45115	0.0692425	20.9575	1.60172e-97	3.69007e-96	10.4788
NME3	2	2521.07	1.41694	0.0847529	16.7184	9.62225e-63	8.5391e-62	8.35921
NME4	2	3674.57	0.906795	0.0810054	11.1943	4.35025e-29	1.4001e-28	5.59713
NMUR1	1	64.3919	-0.714564	0.103983	-6.8719	6.33502e-12	1.1471e-11	-6.8719
NNMT	1	13499.2	3.02662	0.177833	17.0194	5.89356e-65	5.58245e-64	17.0194
NOD2	1	91.5892	1.55305	0.12285	12.6418	1.24162e-36	5.07953e-36	12.6418
NODAL	1	9.36319	0.993264	0.136457	7.27895	3.36417e-13	6.35178e-13	7.27895
NOS2	6	59.4121	-1.49656	0.144929	-10.3261	5.36891e-25	1.50545e-24	-1.72102
NOS3	3	568.051	-2.36497	0.112402	-21.0402	2.81075e-98	6.66367e-97	-7.01341
NOTCH1	3	2073.27	-0.625738	0.0672771	-9.3009	1.3926e-20	3.38368e-20	-3.1003
NOTCH3	2	3427.4	-1.65804	0.138585	-11.9641	5.48149e-33	2.00019e-32	-5.98203
NOTCH4	2	1127.36	-1.87262	0.0959515	-19.5164	7.97114e-85	1.29114e-83	-9.75818
NPAS2	1	3010.43	1.34684	0.0749527	17.9692	3.39863e-72	3.90663e-71	17.9692
NPC1	1	3454.29	1.09564	0.0820964	13.3457	1.25438e-40	5.81753e-40	13.3457
NPC2	1	13099.7	0.812552	0.0639803	12.7	5.91006e-37	2.44605e-36	12.7
NPR2	2	803.147	0.58896	0.0840791	7.00482	2.47297e-12	4.54189e-12	3.50241
NPY1R	1	1356.23	-2.0182	0.127111	-15.8775	9.06842e-57	6.84791e-56	-15.8775
NPY5R	1	103.172	-1.80462	0.156874	-11.5036	1.26557e-30	4.28361e-30	-11.5036
NR1D1	1	2248.04	1.13647	0.0920696	12.3436	5.27759e-35	2.05008e-34	12.3436
NR3C2	1	1430.53	-2.41772	0.0852819	-28.3498	8.42338e-177	1.27216e-174	-28.3498
NR4A1	1	9950.97	-2.56084	0.181182	-14.1341	2.34162e-45	1.26137e-44	-14.1341
NR5A2	1	78.0795	-1.78421	0.125683	-14.196	9.69417e-46	5.28835e-45	-14.196
NRG1	1	608.629	1.13424	0.115671	9.80571	1.06394e-22	2.76998e-22	9.80571
NRG3	1	129.838	1.51374	0.143899	10.5195	7.02462e-26	2.02293e-25	10.5195
NRG4	1	14.1932	-1.41459	0.15377	-9.19941	3.59911e-20	8.64199e-20	-9.19941
NRXN2	1	1120.26	1.35772	0.145471	9.33328	1.02641e-20	2.50475e-20	9.33328
NRXN3	1	477.074	1.60322	0.194725	8.23324	1.82218e-16	3.86196e-16	8.23324
NT5C	3	1957.21	1.3496	0.074907	18.017	1.43317e-72	1.66975e-71	6.00567
NT5C3	3	1151.59	0.701844	0.0513786	13.6602	1.75412e-42	8.67803e-42	4.55341
NT5M	3	485.307	1.23356	0.109891	11.2254	3.06036e-29	9.89055e-29	3.7418
NTF3	2	37.7091	-2.31767	0.140176	-16.534	2.08824e-61	1.79459e-60	-8.267
NTHL1	1	710.968	0.999061	0.0743407	13.439	3.57409e-41	1.68634e-40	13.439
NTN1	1	268.753	-1.82046	0.174526	-10.4309	1.79226e-25	5.10184e-25	-10.4309
NTN4	1	8362.64	-2.04454	0.0900409	-22.7068	3.83682e-114	1.38151e-112	-22.7068
NTNG1	1	280.716	-2.96978	0.223098	-13.3115	1.98368e-40	9.12201e-40	-13.3115
NTRK1	6	28.8864	-2.30559	0.193502	-11.9151	9.87981e-33	3.5819e-32	-1.98584
NTRK2	2	3182.73	-2.46102	0.200203	-12.2926	9.92427e-35	3.8187e-34	-6.14631
NTRK3	1	145.675	-1.27182	0.181838	-6.99424	2.66698e-12	4.89381e-12	-6.99424
NUDT12	2	1449.71	-1.07467	0.0718169	-14.9641	1.26022e-50	8.00133e-50	-7.48205
NUMBL	1	670.928	1.34894	0.0833738	16.1795	7.03912e-59	5.63371e-58	16.1795
OAT	1	3471.99	-1.23731	0.0791904	-15.6245	4.95828e-55	3.57219e-54	-15.6245
ODC1	2	11971.5	0.620265	0.0838235	7.39966	1.36534e-13	2.6197e-13	3.69983
OLR1	1	916.228	0.941662	0.148639	6.33521	2.37012e-10	4.04807e-10	6.33521
OPRL1	1	126.353	1.09842	0.0933649	11.7648	5.92385e-32	2.08871e-31	11.7648
OR51E1	1	39.5992	-1.26253	0.156031	-8.09154	5.89173e-16	1.22749e-15	-8.09154
OR51E2	1	21.7214	-0.875605	0.198185	-4.41811	9.95657e-06	1.41145e-05	-4.41811
OSM	2	130.357	1.51896	0.160971	9.43618	3.86624e-21	9.55343e-21	4.71809
OXA1L	1	6208.77	0.585527	0.0454189	12.8917	5.01257e-38	2.13752e-37	12.8917
OXCT1	2	4209.7	-0.935616	0.116613	-8.02326	1.02978e-15	2.12859e-15	-4.01163
OXCT2	2	49.2168	2.38313	0.14735	16.1732	7.79393e-59	6.23171e-58	8.0866
OXTR	2	253.878	1.86028	0.144238	12.8973	4.6635e-38	1.99179e-37	6.44863
P2RX4	2	2118.39	1.14777	0.0689089	16.6563	2.72174e-62	2.38807e-61	8.32817
P2RX7	2	140.71	1.41133	0.136542	10.3362	4.83366e-25	1.3577e-24	5.1681
P2RY1	1	29.6158	-1.02937	0.148942	-6.9112	4.8058e-12	8.73689e-12	-6.9112
P2RY11	1	374.333	2.02224	0.11072	18.2645	1.58548e-74	1.96063e-73	18.2645
P2RY13	1	223.92	1.17261	0.128867	9.09937	9.08611e-20	2.15381e-19	9.09937
P2RY14	1	58.5317	-1.62941	0.114922	-14.1784	1.24631e-45	6.77621e-45	-14.1784
P2RY2	1	85.5954	-1.43733	0.113028	-12.7165	4.7855e-37	1.98566e-36	-12.7165
P2RY6	1	246.332	0.802961	0.116007	6.92168	4.4631e-12	8.1202e-12	6.92168
PAFAH1B2	1	1089	-0.779038	0.0875641	-8.89678	5.74918e-19	1.32788e-18	-8.89678
PAFAH1B3	1	1155.54	1.03377	0.0711859	14.5221	8.78002e-48	5.09829e-47	14.5221
PAH	1	6064.79	-2.69529	0.329537	-8.17904	2.86117e-16	6.01787e-16	-8.17904
PAK6	6	358.785	-3.06295	0.149405	-20.501	2.10779e-93	4.33545e-92	-3.41684
PANK1	1	1354.3	-1.90968	0.0980204	-19.4825	1.54631e-84	2.4776e-83	-19.4825
PANK3	1	825.636	-1.31962	0.0825378	-15.9881	1.54681e-57	1.19801e-56	-15.9881
PARD6G	2	339.789	-1.1846	0.0834019	-14.2035	8.71936e-46	4.77093e-45	-7.10173
PARK2	2	806.086	-1.69222	0.101861	-16.613	5.61596e-62	4.89588e-61	-8.30648
PARN	1	2907.72	0.851679	0.0361094	23.5861	5.35273e-123	2.347e-121	23.5861
PARP3	1	2127.48	0.713003	0.0548413	13.0012	1.20448e-38	5.23762e-38	13.0012
PARS2	1	605.66	0.611447	0.0527273	11.5964	4.29815e-31	1.4747e-30	11.5964
PARVA	1	3263.31	-0.647523	0.049717	-13.0242	8.91507e-39	3.89223e-38	-13.0242
PARVG	1	661.946	2.6324	0.128096	20.5501	7.67426e-94	1.59662e-92	20.5501
PAX8	2	18099.6	0.606925	0.0673546	9.0109	2.04381e-19	4.79871e-19	4.50545
PC	2	2855.43	-0.967151	0.119912	-8.06547	7.29537e-16	1.51431e-15	-4.03274
PCCA	2	3812.51	-0.680008	0.0867339	-7.84016	4.49979e-15	9.11979e-15	-3.92008
PCK1	7	20998.1	-3.00255	0.228121	-13.1621	1.45004e-39	6.4977e-39	-1.8803
PCK2	7	6024.26	-2.01683	0.134254	-15.0225	5.2302e-51	3.34548e-50	-2.14607
PDCD1	2	71.5859	1.66846	0.164375	10.1503	3.30322e-24	9.01586e-24	5.07515
PDCD1LG2	1	75.2369	-0.797376	0.131739	-6.0527	1.42438e-09	2.3563e-09	-6.0527
PDE10A	1	562.766	-1.95444	0.202395	-9.65658	4.60992e-22	1.17452e-21	-9.65658
PDE11A	1	180.634	0.710458	0.121898	5.82831	5.59931e-09	9.05875e-09	5.82831
PDE1A	3	2125.61	-2.79155	0.242903	-11.4925	1.43935e-30	4.86273e-30	-3.83082
PDE1B	2	406.179	0.602779	0.161846	3.7244	0.000195782	0.000261005	1.8622
PDE2A	1	763.392	-3.37535	0.115236	-29.2907	1.36133e-188	2.70788e-186	-29.2907
PDE3A	3	252.347	-3.0079	0.18027	-16.6856	1.66875e-62	1.4705e-61	-5.56186
PDE4B	1	522.675	-1.13684	0.105356	-10.7905	3.81831e-27	1.15078e-26	-10.7905
PDE4C	1	79.908	-1.61141	0.127119	-12.6763	7.99767e-37	3.29419e-36	-12.6763
PDE5A	1	946.681	-1.11258	0.100824	-11.0349	2.59354e-28	8.11183e-28	-11.0349
PDE6B	1	743.296	1.52078	0.0935567	16.2552	2.05174e-59	1.66746e-58	16.2552
PDE7A	1	1319.89	0.801179	0.0844392	9.48823	2.3499e-21	5.84732e-21	9.48823
PDE7B	1	686.722	-1.72433	0.0902948	-19.0967	2.69014e-81	3.9495e-80	-19.0967
PDE8B	1	286.134	-2.87498	0.122758	-23.4199	2.67744e-121	1.13728e-119	-23.4199
PDE9A	1	1505.96	-0.587603	0.0748417	-7.85127	4.11835e-15	8.3623e-15	-7.85127
PDGFA	9	3246.23	1.48758	0.102556	14.505	1.12598e-47	6.5243e-47	1.61167
PDGFB	10	1322.57	-1.48136	0.077716	-19.0612	5.30491e-81	7.73956e-80	-1.90612
PDGFRA	11	1599.35	-3.21771	0.195037	-16.4979	3.7971e-61	3.24604e-60	-1.49981
PDGFRB	10	3157.3	-1.9194	0.129343	-14.8396	8.12501e-50	5.02187e-49	-1.48396
PDIA4	1	9911.2	0.873434	0.0615094	14.2	9.16197e-46	5.00975e-45	14.2
PECAM1	2	2301.75	-1.23019	0.0984358	-12.4974	7.71251e-36	3.0886e-35	-6.2487
PEMT	1	1244.91	0.946869	0.0692981	13.6637	1.67241e-42	8.2788e-42	13.6637
PER3	1	1594.06	-0.682502	0.0857675	-7.95758	1.75435e-15	3.59894e-15	-7.95758
PERP	1	8557.22	0.762325	0.0896188	8.50631	1.79559e-17	3.92493e-17	8.50631
PEX11A	1	285.678	-0.605836	0.0557801	-10.8611	1.76522e-27	5.37775e-27	-10.8611
PEX19	1	4585.67	-0.638346	0.0418483	-15.2538	1.55357e-52	1.04539e-51	-15.2538
PEX2	1	2112.24	-0.668363	0.0418327	-15.977	1.84723e-57	1.42662e-56	-15.977
PEX3	1	1007.82	-0.659229	0.0526495	-12.5211	5.72488e-36	2.30337e-35	-12.5211
PEX7	1	557.27	-0.789223	0.0544694	-14.4893	1.41608e-47	8.17618e-47	-14.4893
PF4V1	2	95.8784	2.96476	0.19241	15.4086	1.43332e-53	9.90627e-53	7.70429
PFAS	1	1837.17	0.666792	0.0470284	14.1785	1.24489e-45	6.77074e-45	14.1785
PFKFB1	1	11.2147	-0.778464	0.139003	-5.60036	2.1391e-08	3.38024e-08	-5.60036
PFKFB3	1	11813.5	-2.12519	0.135736	-15.6568	2.98547e-55	2.1633e-54	-15.6568
PFKFB4	1	422.427	0.986238	0.10579	9.32263	1.13491e-20	2.76704e-20	9.32263
PFKP	4	10412.1	0.947163	0.0725528	13.0548	5.96592e-39	2.62221e-38	3.2637
PFN1	1	30150.9	1.18533	0.0481197	24.633	5.60365e-134	3.24117e-132	24.633
PFN2	1	6325.45	-0.698847	0.0607033	-11.5125	1.14109e-30	3.86628e-30	-11.5125
PGAM2	1	230.507	-2.12532	0.116699	-18.212	4.14183e-74	5.062e-73	-18.212
PGAP1	1	653.414	-1.48797	0.0796324	-18.6854	6.50552e-78	8.74065e-77	-18.6854
PGLS	1	3091.34	1.32748	0.0687098	19.32	3.64452e-83	5.6886e-82	19.32
PGP	1	1113.16	0.613375	0.0636663	9.63422	5.73252e-22	1.45621e-21	9.63422
PGR	2	175.63	-2.96157	0.194934	-15.1927	3.9534e-52	2.62556e-51	-7.59635
PGS1	1	1575.38	0.910909	0.0374605	24.3165	1.3113e-130	6.96699e-129	24.3165
PHGDH	1	2811.77	-1.23507	0.140196	-8.80955	1.25645e-18	2.8667e-18	-8.80955
PHKA1	2	729.523	0.598593	0.109277	5.47778	4.30689e-08	6.72761e-08	2.73889
PHKG1	2	7.61748	0.879701	0.136716	6.43449	1.23887e-10	2.13834e-10	3.21725
PHKG2	2	1744.56	0.91886	0.0556093	16.5235	2.48564e-61	2.13273e-60	8.26175
PHPT1	2	4773.5	1.13308	0.0720352	15.7296	9.48316e-56	6.96443e-55	7.86479
PHYH	1	4877.98	-0.620377	0.0967572	-6.41169	1.43912e-10	2.47819e-10	-6.41169
PIAS1	4	692.865	-0.672016	0.0504335	-13.3248	1.66059e-40	7.65572e-40	-3.3312
PIAS2	4	517.124	-0.979339	0.0605201	-16.182	6.75219e-59	5.40672e-58	-4.04551
PIGH	1	1167.87	-0.868732	0.0488689	-17.7768	1.06927e-70	1.17447e-69	-17.7768
PIGK	1	2432.24	-0.674199	0.0457162	-14.7475	3.19333e-49	1.94497e-48	-14.7475
PIGL	1	192.998	1.53802	0.0763097	20.155	2.43225e-90	4.58111e-89	20.155
PIGQ	1	5720.36	0.658491	0.0719267	9.15503	5.43443e-20	1.29744e-19	9.15503
PIGR	1	102368	2.34988	0.161198	14.5776	3.89929e-48	2.28782e-47	14.5776
PIGT	1	7967.2	0.633306	0.0483006	13.1117	2.82016e-39	1.25408e-38	13.1117
PIGZ	1	247.14	1.69949	0.0863373	19.6844	2.9361e-86	4.96792e-85	19.6844
PIK3AP1	1	3767.76	1.22567	0.0785243	15.6088	6.3426e-55	4.55344e-54	15.6088
PIK3C2A	2	3432.83	-1.25178	0.0597052	-20.9661	1.33862e-97	3.0883e-96	-10.483
PIK3CA	34	855.958	-0.674439	0.0746768	-9.03144	1.69433e-19	3.98562e-19	-0.26563
PIK3CD	34	1385.73	0.853247	0.0700235	12.1851	3.72971e-34	1.4128e-33	0.358387
PIK3R2	33	4295.49	0.648281	0.0405435	15.9898	1.50568e-57	1.16726e-56	0.484539
PIK3R3	33	1980.25	-0.894301	0.0916495	-9.75784	1.7075e-22	4.41169e-22	-0.295692
PIK3R5	33	484.042	2.47279	0.141083	17.5272	8.88211e-69	9.30482e-68	0.531128
PINK1	1	7166.54	-0.775078	0.0540714	-14.3343	1.33505e-46	7.47033e-46	-14.3343
PIP4K2C	3	3896.29	-0.606857	0.0486813	-12.4659	1.1455e-35	4.55601e-35	-4.1553
PIP5K1B	5	444.832	-1.04353	0.123948	-8.41914	3.79244e-17	8.2073e-17	-1.68383
PIPOX	3	2402.78	-3.11912	0.217568	-14.3363	1.29763e-46	7.26594e-46	-4.77877
PISD	1	2531.71	0.622585	0.0530338	11.7394	8.00604e-32	2.81133e-31	11.7394
PIWIL4	1	104.039	0.889662	0.131347	6.77335	1.25833e-11	2.25248e-11	6.77335
PKLR	6	1392.71	-1.35716	0.228564	-5.93777	2.88925e-09	4.72022e-09	-0.989628
PKM2	4	96837.5	0.637371	0.0630671	10.1062	5.18308e-24	1.40597e-23	2.52656
PKMYT1	3	128.474	3.46355	0.149862	23.1116	3.54133e-118	1.39861e-116	7.70386
PKP2	1	580.641	-0.664702	0.0842014	-7.8942	2.92184e-15	5.95503e-15	-7.8942
PLA2G15	2	3913.39	0.691676	0.0691663	10.0002	1.52095e-23	4.06093e-23	5.0001
PLA2G2D	11	253.191	4.16191	0.246856	16.8597	8.91134e-64	8.16131e-63	1.5327
PLA2G4A	12	386.591	-1.91367	0.122358	-15.6399	3.89051e-55	2.80788e-54	-1.30333
PLA2G4F	1	516.979	-5.06943	0.234237	-21.6423	7.1794e-104	1.98817e-102	-21.6423
PLA2G6	12	951.99	1.36398	0.112307	12.1451	6.08831e-34	2.28448e-33	1.01209
PLA2G7	1	333.768	4.19257	0.183387	22.8618	1.1149e-115	4.18049e-114	22.8618
PLAT	1	3184.21	-3.27934	0.0971487	-33.7559	8.7479e-250	5.48796e-247	-33.7559
PLAU	1	6234.61	-1.5073	0.135376	-11.1342	8.55078e-29	2.71716e-28	-11.1342
PLAUR	1	851.828	1.22025	0.121405	10.051	9.08996e-24	2.44422e-23	10.051
PLCB1	13	1186.66	-2.14369	0.145964	-14.6864	7.87642e-49	4.74067e-48	-1.12972
PLCB2	14	824.806	1.94564	0.116897	16.6441	3.34034e-62	2.92611e-61	1.18886
PLCB3	13	1407.08	0.663298	0.0451946	14.6765	9.12246e-49	5.47046e-48	1.12896
PLCB4	13	1235.97	1.2654	0.173596	7.28932	3.11512e-13	5.89042e-13	0.560717
PLCD3	3	5471.78	2.68218	0.0973881	27.5412	5.6425e-167	6.97233e-165	9.1804
PLCE1	3	893.368	-1.5694	0.129439	-12.1246	7.81964e-34	2.92671e-33	-4.04155
PLCG1	16	3761.2	0.736921	0.0581874	12.6646	9.28767e-37	3.81686e-36	0.791538
PLCG2	16	2227.83	-2.61807	0.106452	-24.594	1.46486e-133	8.26761e-132	-1.53712
PLD2	5	1946.18	1.42455	0.0565609	25.1862	5.67389e-140	3.64358e-138	5.03724
PLIN1	1	59.4441	-2.43757	0.190612	-12.7881	1.91024e-37	8.03453e-37	-12.7881
PLK1	3	160.193	2.47104	0.125465	19.6951	2.37739e-86	4.03513e-85	6.56502
PLN	2	430.56	-3.06821	0.179275	-17.1146	1.15582e-65	1.11952e-64	-8.55728
PLOD2	1	6181.69	0.691765	0.0836697	8.26781	1.36438e-16	2.90111e-16	8.26781
PLOD3	1	6078.37	1.71915	0.0593453	28.9685	1.64085e-184	2.81725e-182	28.9685
PLTP	1	8004.9	1.67732	0.129574	12.9448	2.5139e-38	1.08105e-37	12.9448
PLXNA1	1	2943.99	1.08076	0.0663878	16.2795	1.37899e-59	1.12972e-58	16.2795
PLXNA2	1	1264.09	-0.960588	0.0855792	-11.2246	3.08951e-29	9.98278e-29	-11.2246
PLXNA3	1	1475.87	1.22842	0.0718829	17.0892	1.78738e-65	1.71696e-64	17.0892
PLXNB1	1	14144.4	0.700272	0.0706885	9.90644	3.9031e-23	1.02849e-22	9.90644
PLXNB3	1	97.1067	1.22908	0.185035	6.64244	3.08535e-11	5.44939e-11	6.64244
PML	3	4345.62	1.0255	0.0509521	20.1268	4.29708e-90	8.04703e-89	6.70894
PMM2	2	2346.76	1.5306	0.058413	26.2031	2.44989e-151	2.10317e-149	13.1015
PMS2	1	2582.67	0.679776	0.0445324	15.2648	1.31297e-52	8.85683e-52	15.2648
PNP	3	6850.77	-0.926863	0.0710972	-13.0366	7.57926e-39	3.3188e-38	-4.34552
PNPLA3	1	67.7415	-2.55475	0.22112	-11.5537	7.07278e-31	2.41196e-30	-11.5537
POLD1	7	1076.48	1.27418	0.0502316	25.366	5.9855e-142	4.05102e-140	3.62371
POLD2	7	5702.75	1.09187	0.0518469	21.0594	1.8735e-98	4.48732e-97	3.00849
POLD3	7	845.675	-0.753316	0.0543443	-13.8619	1.07754e-43	5.53393e-43	-1.98027
POLD4	7	3590.59	0.994482	0.0683815	14.5431	6.45608e-48	3.76762e-47	2.07759
POLE	5	1218.54	0.953928	0.0563032	16.9427	2.17912e-64	2.0299e-63	3.38854
POLE2	5	40.0393	1.51578	0.10657	14.2232	6.57305e-46	3.61473e-45	2.84465
POLL	2	1596.3	0.613127	0.0410731	14.9277	2.17593e-50	1.37245e-49	7.46386
POLM	1	1454.34	0.953442	0.0656194	14.5299	7.83737e-48	4.55741e-47	14.5299
POLR1C	4	977.942	0.588801	0.06343	9.28268	1.65265e-20	4.00601e-20	2.32067
POLR2E	4	7961.71	0.638248	0.0495376	12.8841	5.53167e-38	2.35457e-37	3.22103
POLR2I	4	1430.81	0.689778	0.0628071	10.9825	4.6397e-28	1.44149e-27	2.74562
POLR2J	4	3303.4	1.26924	0.0683759	18.5627	6.4333e-77	8.49665e-76	4.64069
POLR2J2	4	833.054	0.888314	0.119477	7.43501	1.04559e-13	2.01519e-13	1.85875
POLR2J3	4	2268.8	1.09566	0.0892848	12.2715	1.28887e-34	4.94537e-34	3.06787
POLR3B	4	675.427	-0.850599	0.0513197	-16.5745	1.06549e-61	9.21487e-61	-4.14362
POMC	2	48.6916	-0.786397	0.13984	-5.62356	1.87061e-08	2.96257e-08	-2.81178
PPAP2A	5	3291.1	-1.3038	0.0680039	-19.1724	6.29e-82	9.43848e-81	-3.83449
PPAP2B	5	6721.43	-1.31154	0.0879703	-14.9089	2.88358e-50	1.8097e-49	-2.98178
PPAP2C	5	1387.34	2.64948	0.171109	15.4842	4.43868e-54	3.11395e-53	3.09683
PPARA	2	3757.11	-0.853402	0.0752909	-11.3347	8.82983e-30	2.90487e-29	-5.66737
PPARD	4	2915.38	0.9199	0.0752123	12.2307	2.13051e-34	8.13075e-34	3.05768
PPM1B	1	2182.31	-0.588269	0.0438806	-13.4061	5.56842e-41	2.60846e-40	-13.4061
PPOX	1	898.288	0.731865	0.0489301	14.9574	1.39469e-50	8.84476e-50	14.9574
PPP1R12B	1	2209.3	-1.72052	0.0873472	-19.6975	2.26701e-86	3.85984e-85	-19.6975
PPP1R14A	1	193.604	-1.27382	0.143051	-8.90461	5.35752e-19	1.23865e-18	-8.90461
PPP1R1A	1	5667.61	-1.35664	0.140482	-9.657	4.59113e-22	1.17009e-21	-9.657
PPP2R1B	5	1606.59	-0.833624	0.0458001	-18.2014	5.03397e-74	6.12754e-73	-3.64027
PPP2R2B	1	196.172	-2.67974	0.2002	-13.3853	7.3681e-41	3.44063e-40	-13.3853
PPP2R2C	1	247.111	3.36716	0.290784	11.5796	5.22904e-31	1.78882e-30	11.5796
PPP2R5E	2	1196.56	-0.599405	0.061195	-9.79501	1.18291e-22	3.07334e-22	-4.8975
PPP3CB	13	2169.2	-0.592204	0.0322392	-18.369	2.32528e-75	2.96773e-74	-1.413
PPYR1	1	9.62894	2.56359	0.223398	11.4754	1.75299e-30	5.90642e-30	11.4754
PRDX5	1	15055.3	0.642845	0.065889	9.75649	1.7304e-22	4.46802e-22	9.75649
PRF1	6	279.973	0.730047	0.13206	5.52814	3.23644e-08	5.07886e-08	0.921357
PRG2	1	10.1948	1.72164	0.195969	8.78528	1.55973e-18	3.54082e-18	8.78528
PRICKLE1	1	1920.6	1.36959	0.11436	11.9761	4.74102e-33	1.73349e-32	11.9761
PRKAA1	5	3536.15	-0.792164	0.0440489	-17.9837	2.61353e-72	3.01267e-71	-3.59674
PRKAA2	5	2712.95	-1.33697	0.060661	-22.0401	1.18961e-107	3.58001e-106	-4.40801
PRKAB2	3	1040.07	-0.70861	0.0539782	-13.1277	2.28431e-39	1.01857e-38	-4.37591
PRKAG2	3	1736.66	-0.960821	0.0770435	-12.4712	1.07259e-35	4.27335e-35	-4.15705
PRKAR2A	2	687.208	-1.05397	0.121325	-8.6871	3.71809e-18	8.32589e-18	-4.34355
PRKAR2B	2	800.988	-1.42508	0.125749	-11.3327	9.03637e-30	2.97222e-29	-5.66636
PRKCE	5	783.111	-1.84445	0.0862209	-21.3921	1.58334e-101	4.09285e-100	-4.27842
PRKCH	2	788.457	-1.29084	0.0955007	-13.5166	1.24817e-41	5.9791e-41	-6.7583
PRKCQ	4	898.183	-0.846952	0.122898	-6.89149	5.52107e-12	1.00172e-11	-1.72287
PRKG1	4	147.767	-2.38602	0.167208	-14.2698	3.37689e-46	1.86777e-45	-3.56744
PRKG2	3	53.5664	-0.935634	0.219393	-4.26465	2.00215e-05	2.7991e-05	-1.42155
PRLR	3	1424.62	-2.33518	0.199177	-11.7242	9.5854e-32	3.35654e-31	-3.90805
PROC	1	1374.42	1.19491	0.205116	5.82552	5.69365e-09	9.20772e-09	5.82552
PRODH2	1	2066.52	-3.43674	0.261757	-13.1295	2.23069e-39	9.94935e-39	-13.1295
PROS1	1	4579.33	0.602682	0.101536	5.93567	2.92654e-09	4.7797e-09	5.93567
PRPS2	2	2395.62	-1.04966	0.0668436	-15.7033	1.43663e-55	1.05221e-54	-7.85163
PRUNE	1	1705.96	-0.725762	0.0474554	-15.2936	8.44071e-53	5.71984e-52	-15.2936
PSAT1	1	2740.34	-1.61306	0.188387	-8.56252	1.10425e-17	2.42971e-17	-8.56252
PSD2	1	15.6227	1.02136	0.157811	6.47206	9.66738e-11	1.67643e-10	6.47206
PSENEN	2	2889.03	0.779878	0.0584389	13.3452	1.26337e-40	5.85587e-40	6.6726
PSMB10	1	3715.54	1.81268	0.0861039	21.0523	2.17947e-98	5.19727e-97	21.0523
PSMB3	1	6336.26	1.12909	0.0680621	16.5891	8.36026e-62	7.25728e-61	16.5891
PSMB6	1	5746.6	0.667804	0.0542811	12.3027	8.76165e-35	3.37772e-34	12.3027
PSMB8	1	5632.11	1.51192	0.0606332	24.9354	3.07258e-137	1.90558e-135	24.9354
PSMB9	1	1751.96	1.74923	0.0855317	20.4513	5.85197e-93	1.18133e-91	20.4513
PSME2	2	4371.7	0.772694	0.061383	12.5881	2.45587e-36	9.98695e-36	6.29404
PSPH	1	1214.9	0.692356	0.0692409	9.99923	1.53582e-23	4.09863e-23	9.99923
PSTPIP1	1	154.014	2.02101	0.147214	13.7285	6.85834e-43	3.43675e-42	13.7285
PTAFR	2	269.016	0.675103	0.150675	4.48054	7.44553e-06	1.06204e-05	2.24027
PTCH1	3	868.854	-1.10698	0.0867043	-12.7673	2.4976e-37	1.04538e-36	-4.25576
PTCH2	3	44.7984	0.987921	0.126562	7.80582	5.91174e-15	1.1931e-14	2.60194
PTCRA	1	10.9556	3.57756	0.207928	17.2058	2.40362e-66	2.36178e-65	17.2058
PTGDS	1	2397.91	-1.73648	0.246154	-7.05445	1.73287e-12	3.19666e-12	-7.05445
PTGER1	2	182.447	-5.22996	0.169038	-30.9396	3.50413e-210	9.85445e-208	-15.4698
PTGER3	2	5644.2	-5.16084	0.311393	-16.5734	1.08517e-61	9.38004e-61	-8.2867
PTGER4	1	561.263	-1.95966	0.110216	-17.7801	1.0076e-70	1.10822e-69	-17.7801
PTGFR	2	319.331	-1.86469	0.183282	-10.1739	2.59239e-24	7.10186e-24	-5.08696
PTGIR	2	126.985	-1.12218	0.130059	-8.62822	6.23121e-18	1.38603e-17	-4.31411
PTGIS	1	718.934	-1.25261	0.180519	-6.93894	3.95047e-12	7.20519e-12	-6.93894
PTGS1	1	2066.47	-2.40788	0.146914	-16.3897	2.26682e-60	1.8961e-59	-16.3897
PTGS2	5	432.582	-3.41902	0.162655	-21.0201	4.29896e-98	1.01624e-96	-4.20401
PTH1R	1	7457.42	-0.956875	0.167492	-5.71294	1.11039e-08	1.77582e-08	-5.71294
PTH2R	1	212.946	1.28856	0.0973478	13.2367	5.38784e-40	2.44522e-39	13.2367
PTPLB	1	391.177	-1.51099	0.131759	-11.4678	1.91411e-30	6.43999e-30	-11.4678
PTPN1	2	5062.99	0.98013	0.0623963	15.7081	1.33054e-55	9.74953e-55	7.85406
PTPN6	6	2605.15	1.22793	0.0522373	23.5068	3.47863e-122	1.50504e-120	3.91779
PTPN7	1	294.017	0.853639	0.136457	6.25573	3.9565e-10	6.69098e-10	6.25573
PTPRB	1	2880.96	-3.36473	0.099956	-33.6621	2.07345e-248	1.20786e-245	-33.6621
PTTG1	2	180.996	2.14505	0.136206	15.7486	7.0184e-56	5.17527e-55	7.87432
PVRL4	1	161.498	-2.68978	0.210567	-12.774	2.2906e-37	9.60464e-37	-12.774
PYCARD	2	879.878	2.25156	0.107793	20.8879	6.89978e-97	1.55445e-95	10.4439
PYCR1	1	856.667	2.81675	0.150906	18.6656	9.42597e-78	1.26126e-76	18.6656
PYCRL	1	1137.08	0.741705	0.0629426	11.7838	4.72949e-32	1.67084e-31	11.7838
PYGB	2	15619.6	1.15942	0.0617904	18.7637	1.49685e-78	2.0329e-77	9.38184
PYGL	2	1824.85	1.41591	0.0840881	16.8384	1.27579e-63	1.16188e-62	8.41921
PYGM	2	66.4053	-2.31269	0.134064	-17.2506	1.10795e-66	1.0946e-65	-8.62529
QDPR	1	3276.31	-0.78302	0.0902007	-8.68087	3.92744e-18	8.78504e-18	-8.68087
RAB11FIP4	1	2058.25	-0.887535	0.0573808	-15.4674	5.75511e-54	4.01847e-53	-15.4674
RAB31	1	3777.42	1.0541	0.0900693	11.7033	1.22661e-31	4.2833e-31	11.7033
RAB3B	1	45.5981	0.984245	0.174874	5.62829	1.82e-08	2.88402e-08	5.62829
RAC1	22	16402.8	0.675869	0.0429256	15.7451	7.41736e-56	5.46206e-55	0.715688
RAC2	17	1317.49	1.78827	0.11755	15.2129	2.90413e-52	1.93898e-51	0.894876
RAD23A	1	6665.82	0.78839	0.0444326	17.7435	1.93437e-70	2.11472e-69	17.7435
RAD51	3	68.9646	1.56437	0.107292	14.5805	3.74022e-48	2.19686e-47	4.86015
RAD52	1	395.747	0.786341	0.0728871	10.7885	3.90135e-27	1.17516e-26	10.7885
RAD54B	1	120.852	0.656729	0.0822889	7.98078	1.45415e-15	2.99139e-15	7.98078
RAD54L	1	73.245	2.02562	0.115931	17.4727	2.31467e-68	2.40017e-67	17.4727
RAET1G	1	16.6485	-1.88177	0.113261	-16.6145	5.47075e-62	4.77184e-61	-16.6145
RALBP1	2	5505.44	-1.19091	0.0645031	-18.4628	4.11735e-76	5.32156e-75	-9.23138
RAMP1	1	193.27	-1.28493	0.186735	-6.88104	5.94157e-12	1.07669e-11	-6.88104
RAMP2	1	759.185	-1.85614	0.10145	-18.296	8.89962e-75	1.11235e-73	-18.296
RAMP3	1	1176.55	-2.51364	0.111637	-22.5161	2.88399e-112	9.86181e-111	-22.5161
RAPGEF3	2	3466.14	-1.01109	0.112724	-8.96959	2.97609e-19	6.95061e-19	-4.4848
RAPGEF4	1	226.549	-2.7946	0.140692	-19.8632	8.46933e-88	1.48861e-86	-19.8632
RARA	2	3287.38	0.849907	0.0710133	11.9683	5.21068e-33	1.90265e-32	5.98413
RARB	3	790.838	-1.15506	0.0837514	-13.7916	2.86438e-43	1.45186e-42	-4.59719
RASGRF2	1	252.854	-2.78053	0.157842	-17.616	1.85754e-69	1.97383e-68	-17.616
RASGRP1	2	721.744	-1.068	0.104019	-10.2673	9.89258e-25	2.74979e-24	-5.13365
RASGRP2	2	200.763	-0.774834	0.1127	-6.87517	6.19179e-12	1.12166e-11	-3.43758
RASGRP3	2	731.155	-0.685276	0.0802726	-8.53686	1.37913e-17	3.02434e-17	-4.26843
RASGRP4	1	83.9686	1.24858	0.125996	9.90969	3.77819e-23	9.96379e-23	9.90969
RASSF5	3	668.577	0.755598	0.106334	7.10586	1.19574e-12	2.21557e-12	2.36862
RCHY1	2	965.255	-0.750036	0.0446484	-16.7987	2.49307e-63	2.25039e-62	-8.39937
RDH10	1	3998.55	-0.978911	0.0974588	-10.0444	9.72795e-24	2.61275e-23	-10.0444
RDH11	1	6726.6	-0.606757	0.0496388	-12.2235	2.32978e-34	8.88289e-34	-12.2235
RDH12	1	215.194	-2.68388	0.215154	-12.4742	1.03192e-35	4.11329e-35	-12.4742
RDH5	1	1678.06	2.36009	0.145171	16.2573	1.98155e-59	1.61202e-58	16.2573
RDX	1	4659.46	-0.927171	0.0663984	-13.9638	2.59342e-44	1.36236e-43	-13.9638
REC8	1	578.357	-0.652106	0.166456	-3.91759	8.94385e-05	0.000121196	-3.91759
RELB	1	1030.18	0.839948	0.078432	10.7092	9.21054e-27	2.73848e-26	10.7092
RELN	2	2418.92	2.51609	0.200041	12.5778	2.79544e-36	1.13565e-35	6.28892
RELT	1	276.776	1.44534	0.097983	14.7509	3.03396e-49	1.84859e-48	14.7509
REST	1	691.441	-1.28044	0.118764	-10.7813	4.21662e-27	1.26872e-26	-10.7813
RET	3	65.6011	-1.71372	0.166983	-10.2628	1.03613e-24	2.87862e-24	-3.42095
RFC2	3	1185.81	1.09634	0.0487327	22.4969	4.4465e-112	1.51413e-110	7.49898
RFC4	3	448.702	0.998256	0.054192	18.4207	8.9586e-76	1.15058e-74	6.14024
RFK	1	1732.9	-0.722906	0.0607251	-11.9046	1.12026e-32	4.05245e-32	-11.9046
RFNG	1	2826.5	1.22436	0.0612217	19.9988	5.6411e-89	1.02122e-87	19.9988
RFXANK	2	2265.59	0.84793	0.0619535	13.6866	1.22147e-42	6.07422e-42	6.84328
RHOH	1	113.299	0.983985	0.149855	6.56625	5.15982e-11	9.03606e-11	6.56625
RIPK3	1	156.364	-0.752649	0.119908	-6.27686	3.45477e-10	5.85462e-10	-6.27686
RNASEH2A	1	637.9	1.05007	0.0592154	17.733	2.33334e-70	2.54406e-69	17.733
ROBO2	1	135.418	-1.68732	0.178332	-9.4617	3.02984e-21	7.5106e-21	-9.4617
ROCK1	9	2336.2	-0.727734	0.0627988	-11.5883	4.72229e-31	1.61818e-30	-1.28759
ROCK2	9	1625.4	-1.20196	0.0988443	-12.1602	5.06558e-34	1.90731e-33	-1.35113
RPL12	1	18416.5	0.825489	0.0681494	12.1129	9.02163e-34	3.3704e-33	12.1129
RPL13	1	47119.3	1.2196	0.077256	15.7864	3.85834e-56	2.86843e-55	15.7864
RPL14	1	18784.9	0.876055	0.0655553	13.3636	9.86622e-41	4.59269e-40	13.3636
RPL18	1	25226.5	0.902272	0.0711201	12.6866	7.01708e-37	2.89321e-36	12.6866
RPL18A	1	3686.73	0.749176	0.069018	10.8548	1.89261e-27	5.7594e-27	10.8548
RPL19	1	51398.9	1.02073	0.0606854	16.8201	1.73907e-63	1.57764e-62	16.8201
RPL21	1	18.7327	1.02426	0.182845	5.6018	2.12132e-08	3.35313e-08	5.6018
RPL22L1	1	1202.29	2.00484	0.0945236	21.2099	7.73715e-100	1.91213e-98	21.2099
RPL23	1	27147.6	1.03156	0.067392	15.3069	6.8813e-53	4.67086e-52	15.3069
RPL23A	1	8247.4	0.721871	0.0621389	11.6171	3.37586e-31	1.16217e-30	11.6171
RPL24	1	19605.8	0.643117	0.0679041	9.47096	2.77292e-21	6.8779e-21	9.47096
RPL26L1	1	741.484	0.604141	0.0562482	10.7406	6.55984e-27	1.96002e-26	10.7406
RPL27	1	19743.2	1.05306	0.0762523	13.8102	2.21199e-43	1.12714e-42	13.8102
RPL27A	1	23158.9	0.786228	0.0705381	11.1461	7.47742e-29	2.38304e-28	11.1461
RPL28	1	27295.4	1.28471	0.0758375	16.9403	2.26835e-64	2.11182e-63	16.9403
RPL29	1	21294.2	0.95875	0.0679365	14.1124	3.18414e-45	1.71125e-44	14.1124
RPL30	1	21435.9	0.754681	0.0628213	12.0131	3.03094e-33	1.11597e-32	12.0131
RPL32	1	29312.2	0.705501	0.0645904	10.9227	8.97914e-28	2.76755e-27	10.9227
RPL35	1	17039.4	1.07864	0.0798353	13.5108	1.35132e-41	6.46566e-41	13.5108
RPL35A	1	16290.4	0.613417	0.061885	9.91221	3.68411e-23	9.72198e-23	9.91221
RPL36	1	14934.5	1.05113	0.0767313	13.6988	1.03184e-42	5.14373e-42	13.6988
RPL36A	1	158.999	1.63129	0.117472	13.8866	7.63549e-44	3.93997e-43	13.8866
RPL37	1	23393.8	1.00859	0.0705445	14.2972	2.27723e-46	1.26641e-45	14.2972
RPL37A	1	27300.8	0.742582	0.0696285	10.6649	1.48519e-26	4.38065e-26	10.6649
RPL38	1	14307	1.3291	0.075277	17.6562	9.12442e-70	9.79779e-69	17.6562
RPL39	1	915.856	0.733581	0.100396	7.3069	2.73382e-13	5.18624e-13	7.3069
RPL6	1	17878.6	0.654845	0.0521087	12.5669	3.21017e-36	1.30154e-35	12.5669
RPL8	1	58649.7	0.68658	0.0652217	10.5269	6.49681e-26	1.87324e-25	10.5269
RPLP0	1	41904.3	0.818885	0.0643824	12.7191	4.63216e-37	1.92301e-36	12.7191
RPLP1	1	40474.2	0.635705	0.0716973	8.86651	7.54726e-19	1.73826e-18	8.86651
RPLP2	1	23085.6	0.988181	0.07589	13.0212	9.26744e-39	4.04066e-38	13.0212
RPS15	1	10014.2	0.917258	0.0739277	12.4075	2.37993e-35	9.32925e-35	12.4075
RPS15A	1	17332.7	0.752494	0.0645747	11.6531	2.21327e-31	7.6712e-31	11.6531
RPS16	1	26541.5	0.663922	0.062439	10.6331	2.0899e-26	6.13982e-26	10.6331
RPS17	1	20330.9	0.686609	0.0727603	9.43659	3.85098e-21	9.5186e-21	9.43659
RPS19	1	29718.9	1.50692	0.0762213	19.7704	5.35699e-87	9.22681e-86	19.7704
RPS2	1	22415.3	1.42849	0.0696867	20.4987	2.21204e-93	4.53844e-92	20.4987
RPS20	1	33195.4	1.02062	0.0691805	14.7531	2.94057e-49	1.79303e-48	14.7531
RPS21	1	12973.7	0.940897	0.0804201	11.6998	1.27794e-31	4.45872e-31	11.6998
RPS24	1	27882.2	0.589416	0.0617911	9.53886	1.44415e-21	3.62059e-21	9.53886
RPS28	1	907.303	0.795057	0.226438	3.51115	0.000446175	0.000583653	3.51115
RPS4Y1	1	3373.31	-1.14646	0.309739	-3.70138	0.000214426	0.000285092	-3.70138
RPS6KA1	6	4512.85	0.609894	0.0514101	11.8633	1.8356e-32	6.59773e-32	1.97722
RPS6KA2	6	2707.65	-0.669797	0.0708209	-9.45762	3.1503e-21	7.80208e-21	-1.57627
RPS6KA4	2	1952.88	1.05874	0.0467399	22.6517	1.34249e-113	4.74998e-112	11.3258
RPS6KA5	3	167.16	-1.40423	0.0903914	-15.535	2.01197e-54	1.42622e-53	-5.17832
RPS6KA6	6	293.02	-2.38888	0.125849	-18.9821	2.39826e-80	3.43141e-79	-3.16368
RPS8	1	32500	0.652926	0.0623924	10.4648	1.25309e-25	3.57827e-25	10.4648
RPSA	1	12915.3	0.828474	0.0631422	13.1208	2.50409e-39	1.11535e-38	13.1208
RPTOR	2	2760.66	0.9022	0.0411517	21.9238	1.54209e-106	4.54026e-105	10.9619
RRAS	3	2723.34	0.717099	0.0785648	9.12748	7.01142e-20	1.66686e-19	3.04249
RRM2	4	337.79	1.94826	0.153494	12.6928	6.48453e-37	2.67906e-36	3.17319
RUNX1	3	1343.42	0.871391	0.130344	6.68531	2.3044e-11	4.09089e-11	2.22844
RUNX1T1	2	42.542	-3.12816	0.147898	-21.1508	2.71459e-99	6.6284e-98	-10.5754
RUVBL1	1	2547.4	0.595391	0.0435576	13.6691	1.55403e-42	7.70215e-42	13.6691
RXFP1	1	43.1618	-2.90686	0.167297	-17.3754	1.26706e-67	1.29169e-66	-17.3754
RXRA	6	3085.11	-0.94059	0.0803638	-11.7041	1.21376e-31	4.24113e-31	-1.95069
RYR3	2	239.024	2.2197	0.209507	10.5949	3.14716e-26	9.18964e-26	5.29744
S1PR1	1	1190.08	-2.3505	0.0976381	-24.0736	4.72718e-128	2.38715e-126	-24.0736
S1PR3	1	1249.67	-2.62868	0.132848	-19.7872	3.83701e-87	6.63685e-86	-19.7872
S1PR4	1	104.692	0.860869	0.130379	6.60283	4.03392e-11	7.09329e-11	6.60283
SARDH	1	983.539	-0.855954	0.144699	-5.91543	3.31018e-09	5.39545e-09	-5.91543
SAT2	1	3794.05	-0.777856	0.0850733	-9.14336	6.05428e-20	1.4431e-19	-9.14336
SC5DL	1	2431.75	-0.999576	0.0586573	-17.041	4.07983e-65	3.87798e-64	-17.041
SCD	2	5750.13	1.5676	0.135944	11.5312	9.18374e-31	3.12205e-30	5.76561
SCD5	2	4449.91	-0.780879	0.149018	-5.24016	1.60438e-07	2.45075e-07	-2.62008
SCNN1A	2	15006	-0.761031	0.13067	-5.82405	5.74384e-09	9.28521e-09	-2.91203
SCP2	3	8782.59	-0.64004	0.0528786	-12.1039	1.0065e-33	3.75849e-33	-4.03465
SCTR	1	222.029	-4.00085	0.199971	-20.0071	4.77164e-89	8.66706e-88	-20.0071
SDC3	2	4834.1	1.08468	0.0874205	12.4076	2.37746e-35	9.32182e-35	6.20379
SDHB	5	4802.8	-0.591314	0.0626916	-9.43211	4.01926e-21	9.92253e-21	-1.88642
SDHD	5	6882.38	-0.940159	0.0569952	-16.4954	3.95853e-61	3.38227e-60	-3.29908
SDS	2	559.146	4.7994	0.176178	27.2418	2.08072e-163	2.35685e-161	13.6209
SEC61G	2	2009.86	0.939433	0.0599259	15.6766	2.18701e-55	1.59465e-54	7.83829
SEC62	1	9155.71	-0.726602	0.0440781	-16.4844	4.74731e-61	4.04986e-60	-16.4844
SELE	1	331.719	-4.74094	0.211739	-22.3905	4.87316e-111	1.60903e-109	-22.3905
SELP	1	441.552	-2.88358	0.120437	-23.9427	1.10212e-126	5.35287e-125	-23.9427
SELPLG	1	1052.9	1.83992	0.123529	14.8947	3.57009e-50	2.23453e-49	14.8947
SEMA3C	1	1306.17	-0.89034	0.131531	-6.76906	1.29624e-11	2.31831e-11	-6.76906
SEMA3D	1	371.09	-1.37	0.202317	-6.77155	1.27406e-11	2.27989e-11	-6.77155
SEMA3G	1	1657.79	-3.81197	0.10638	-35.8336	3.30824e-281	2.99781e-278	-35.8336
SEMA4A	1	1335.84	-2.26086	0.121085	-18.6716	8.42495e-78	1.13009e-76	-18.6716
SEMA5B	1	1091.02	1.36347	0.153853	8.86212	7.85078e-19	1.80689e-18	8.86212
SEMA6A	1	3950.25	1.81214	0.0953094	19.0132	1.32577e-80	1.90358e-79	19.0132
SEMA6D	1	1484.79	-3.18501	0.152005	-20.9533	1.75023e-97	4.02085e-96	-20.9533
SEMA7A	1	185.152	-1.16083	0.117308	-9.8956	4.34974e-23	1.14452e-22	-9.8956
2020-09-05	1	652.312	1.05183	0.113125	9.29794	1.43196e-20	3.47778e-20	9.29794
SERPINA1	1	41503.5	1.08245	0.133407	8.11389	4.90227e-16	1.0233e-15	8.11389
SERPINA5	1	6345.52	-4.34758	0.197499	-22.0132	2.15234e-107	6.44161e-106	-22.0132
SERPINC1	1	30.328	-2.03853	0.221323	-9.21064	3.24172e-20	7.80107e-20	-9.21064
SERPINE1	2	2671.76	-1.42114	0.175327	-8.10568	5.24506e-16	1.09458e-15	-4.05284
SERPING1	1	27965.5	0.730671	0.127913	5.71226	1.11486e-08	1.78279e-08	5.71226
SESN3	1	343.207	-0.781265	0.128355	-6.08674	1.15233e-09	1.91266e-09	-6.08674
SETD1A	1	2327.24	0.843591	0.0427483	19.7339	1.10283e-86	1.88755e-85	19.7339
SETMAR	1	556.585	-0.669959	0.0496024	-13.5066	1.43027e-41	6.83538e-41	-13.5066
SF3A2	1	2384.63	0.99536	0.0625302	15.9181	4.74856e-57	3.60754e-56	15.9181
SFN	3	2004.14	3.41098	0.21609	15.785	3.94429e-56	2.92966e-55	5.26168
SFRP1	1	7487.01	-5.8623	0.218618	-26.8152	2.14606e-158	2.18778e-156	-26.8152
SFRP4	1	575.741	0.607665	0.178216	3.40971	0.000650309	0.000843983	3.40971
SGCA	4	45.8791	-1.51339	0.185689	-8.15012	3.6355e-16	7.619e-16	-2.03753
SGCG	4	13.9675	-1.2266	0.176339	-6.95593	3.50247e-12	6.39453e-12	-1.73898
SGMS1	1	1817.2	-1.14117	0.0570263	-20.0114	4.38285e-89	7.97864e-88	-20.0114
SGMS2	1	2116.65	-0.618471	0.0797567	-7.75447	8.87137e-15	1.77831e-14	-7.75447
SGOL1	1	20.3552	1.00209	0.142442	7.03505	1.99186e-12	3.66695e-12	7.03505
SGPP1	1	2283.49	-1.1879	0.0693258	-17.135	8.13317e-66	7.91056e-65	-17.135
SGSH	2	2938.99	0.935147	0.0431717	21.6611	4.77445e-104	1.32668e-102	10.8306
SH2B1	1	4623.66	1.12111	0.0641392	17.4793	2.06083e-68	2.1424e-67	17.4793
SH2B2	2	144.578	1.48024	0.106567	13.8902	7.2584e-44	3.74895e-43	6.94512
SH2D1A	1	68.9837	1.02577	0.166458	6.16234	7.16784e-10	1.19863e-09	6.16234
SH2D1B	1	18.759	-1.04433	0.148656	-7.02516	2.13821e-12	3.93372e-12	-7.02516
SH2D2A	1	80.218	1.39083	0.150485	9.24233	2.41186e-20	5.82122e-20	9.24233
SH3BP2	1	4036.71	0.671267	0.0744046	9.02185	1.84943e-19	4.34608e-19	9.02185
SH3GL1	1	3815.22	0.862452	0.0506802	17.0176	6.08631e-65	5.76169e-64	17.0176
SH3GL2	1	659.904	-0.821097	0.164148	-5.00216	5.66915e-07	8.46558e-07	-5.00216
SHC2	9	1465.64	1.91403	0.118857	16.1036	2.40878e-58	1.90541e-57	1.78928
SHC3	8	18.4784	-1.51034	0.195082	-7.74209	9.77962e-15	1.95724e-14	-0.967761
SHC4	8	20.2383	-1.08141	0.11228	-9.63134	5.89542e-22	1.49689e-21	-1.20392
SHFM1	2	3779.26	1.35997	0.0714782	19.0264	1.03146e-80	1.49415e-79	9.51319
SHH	3	232.34	1.25195	0.116198	10.7743	4.55391e-27	1.36617e-26	3.59142
SHISA5	1	10411.4	0.976576	0.0462431	21.1183	5.40137e-99	1.30909e-97	21.1183
SHMT2	2	4363.65	0.905798	0.0824361	10.9879	4.37082e-28	1.35873e-27	5.49394
SIGLEC1	1	691.661	2.30094	0.178524	12.8887	5.21283e-38	2.22175e-37	12.8887
SIPA1	1	2072.5	0.861548	0.077612	11.1007	1.24468e-28	3.92992e-28	11.1007
SKP1	5	12505.3	-0.584331	0.0427814	-13.6585	1.79611e-42	8.88305e-42	-2.7317
SLC11A1	1	437.564	2.25786	0.124297	18.1651	9.75608e-74	1.17963e-72	18.1651
SLC12A2	1	1003.34	-1.24992	0.0863133	-14.4812	1.59344e-47	9.17749e-47	-14.4812
SLC18A2	1	40.7907	2.15529	0.187496	11.4952	1.39508e-30	4.71513e-30	11.4952
SLC1A2	1	21.9604	-1.89088	0.189859	-9.95938	2.29479e-23	6.08525e-23	-9.95938
SLC25A17	1	1065.97	-0.588056	0.0322805	-18.2171	3.77778e-74	4.62956e-73	-18.2171
SLC25A4	3	4714.06	-0.926595	0.0755916	-12.2579	1.52392e-34	5.83217e-34	-4.08597
SLC25A5	3	18932.2	-0.686977	0.0805159	-8.5322	1.43596e-17	3.14812e-17	-2.84407
SLC27A1	1	1846.12	0.74614	0.0687963	10.8456	2.09181e-27	6.35727e-27	10.8456
SLC27A2	2	3218.65	-0.927009	0.161666	-5.73411	9.80263e-09	1.57125e-08	-2.86705
SLC4A4	1	10326.7	-0.919688	0.149882	-6.13607	8.45875e-10	1.41219e-09	-6.13607
SLC8A1	5	1571.95	-2.67455	0.141142	-18.9493	4.47143e-80	6.34756e-79	-3.78987
SLC8A2	1	25.4674	3.12038	0.20736	15.0481	3.5521e-51	2.28463e-50	15.0481
SLC9A3	1	3058.7	-5.237	0.192994	-27.1355	3.7564e-162	4.16807e-160	-27.1355
SLC9A3R2	1	3108.71	-1.75517	0.0784521	-22.3724	7.30259e-111	2.39182e-109	-22.3724
SLIT1	1	17.2939	1.13848	0.141752	8.03146	9.63209e-16	1.992e-15	8.03146
SLIT2	1	992.542	-0.712664	0.201675	-3.53373	0.000409744	0.000536944	-3.53373
SLIT3	1	1653.08	-2.44038	0.147865	-16.5041	3.42899e-61	2.93443e-60	-16.5041
SLK	1	3572.57	-0.641627	0.0652736	-9.8298	8.37878e-23	2.18911e-22	-9.8298
SMAD1	1	1164.81	-0.587563	0.0479685	-12.2489	1.70206e-34	6.50782e-34	-12.2489
SMAD6	1	486.93	-0.650662	0.1033	-6.29875	3.00052e-10	5.10179e-10	-6.29875
SMO	3	4955.12	1.14534	0.0745482	15.3638	2.86407e-53	1.9645e-52	5.12126
SMPD2	1	658.653	0.602079	0.0487571	12.3485	4.96036e-35	1.92777e-34	12.3485
SMPD3	1	95.3009	-0.773253	0.124881	-6.19192	5.94368e-10	9.97812e-10	-6.19192
SMUG1	1	1447.15	0.644605	0.0524017	12.3012	8.9213e-35	3.43764e-34	12.3012
SNAI1	1	171.482	-1.54857	0.146722	-10.5544	4.84478e-26	1.40336e-25	-10.5544
SNAI2	1	267.038	-2.53837	0.132972	-19.0895	3.08799e-81	4.52952e-80	-19.0895
SNAP25	1	374.662	2.66299	0.129572	20.5523	7.34585e-94	1.5322e-92	20.5523
SNCAIP	1	88.2112	-2.80422	0.131637	-21.3028	1.06976e-100	2.70526e-99	-21.3028
SNF8	1	3258.72	0.949629	0.0555319	17.1006	1.46872e-65	1.41753e-64	17.1006
SNRNP70	1	6467.04	1.01189	0.059021	17.1445	6.9097e-66	6.73262e-65	17.1445
SNRPA	1	2184.97	0.817524	0.0507061	16.1228	1.76434e-58	1.4004e-57	16.1228
SNRPB	2	6233.87	1.16644	0.0546083	21.3601	3.14021e-101	8.01564e-100	10.6801
SNRPD2	1	5135.37	0.656139	0.0587287	11.1724	5.5674e-29	1.78373e-28	11.1724
SNRPF	1	1438.06	1.0143	0.0618407	16.4019	1.8546e-60	1.5593e-59	16.4019
SOAT1	1	2676.25	0.614139	0.0685338	8.96112	3.21406e-19	7.49778e-19	8.96112
SOCS1	4	257.255	-1.23017	0.134945	-9.11606	7.79027e-20	1.85013e-19	-2.27902
SOCS2	3	771.119	-2.36816	0.104223	-22.7222	2.70373e-114	9.77838e-113	-7.57406
SOCS4	3	1190.35	-0.711176	0.0429771	-16.5478	1.66123e-61	1.4314e-60	-5.51593
SOCS5	1	1171.02	-0.645092	0.0484416	-13.3169	1.84598e-40	8.50079e-40	-13.3169
SOD2	2	38578.1	1.12627	0.102658	10.971	5.26699e-28	1.63389e-27	5.48551
SORBS1	3	2140.85	-0.599422	0.0896851	-6.68363	2.33097e-11	4.1367e-11	-2.22788
SORD	1	2594.75	-2.06548	0.138402	-14.9237	2.31024e-50	1.45435e-49	-14.9237
SORT1	2	9704.78	-0.971004	0.0586809	-16.5472	1.67773e-61	1.44409e-60	-8.27359
SOX17	1	156.984	-2.29497	0.117654	-19.5062	9.72829e-85	1.56952e-83	-19.5062
SPDYA	2	25.8851	1.2025	0.124465	9.66136	4.39999e-22	1.12278e-21	4.83068
SPHK1	4	966.798	3.24586	0.148596	21.8435	8.96729e-106	2.5842e-104	5.46087
SPI1	2	1191.27	2.29996	0.118196	19.4589	2.44943e-84	3.90544e-83	9.72945
SPIRE2	1	427.089	1.2691	0.107382	11.8185	3.13091e-32	1.11454e-31	11.8185
SPN	1	417.489	1.31498	0.125169	10.5057	8.13531e-26	2.33741e-25	10.5057
SPP1	3	249549	1.56329	0.106082	14.7367	3.74823e-49	2.27784e-48	4.91222
SPRED2	1	1544.95	-0.708651	0.0663369	-10.6826	1.22774e-26	3.63377e-26	-10.6826
SPRY1	1	1140.54	-1.34732	0.108353	-12.4345	1.69776e-35	6.69379e-35	-12.4345
SPRY2	1	1173.17	-0.946621	0.0879498	-10.7632	5.13541e-27	1.53949e-26	-10.7632
SPRY3	1	116.158	-0.786836	0.0592744	-13.2745	3.25543e-40	1.48821e-39	-13.2745
SPRY4	1	1474.08	-1.09456	0.100941	-10.8436	2.13982e-27	6.49955e-27	-10.8436
SPTLC2	1	4437.4	-0.681541	0.0743164	-9.17081	4.69471e-20	1.12281e-19	-9.17081
SQLE	1	777.727	-1.4906	0.119562	-12.4671	1.12845e-35	4.49151e-35	-12.4671
SRC	9	4063.05	0.918788	0.0531074	17.3006	4.65905e-67	4.65363e-66	1.92228
SREBF1	1	5110.03	1.01652	0.067739	15.0064	6.66415e-51	4.25436e-50	15.0064
SRGAP3	1	991.492	-0.678308	0.105885	-6.40611	1.49279e-10	2.56954e-10	-6.40611
SRM	4	2136.8	1.21692	0.0607293	20.0384	2.54785e-89	4.70114e-88	5.0096
SSBP1	3	2678.44	0.713314	0.0490566	14.5406	6.69678e-48	3.90251e-47	4.84688
SSH2	1	3166.1	1.33493	0.0663544	20.1182	5.1143e-90	9.54455e-89	20.1182
SSH3	1	3071.45	0.977494	0.0557628	17.5295	8.53269e-69	8.94452e-68	17.5295
SSTR1	1	289.062	-1.23686	0.141892	-8.71687	2.86009e-18	6.43285e-18	-8.71687
SSTR2	1	187.772	-3.3268	0.149458	-22.2591	9.21126e-110	2.92305e-108	-22.2591
ST3GAL1	4	3514.38	-1.06098	0.0941864	-11.2647	1.96063e-29	6.38194e-29	-2.81617
ST3GAL4	1	2708.03	-0.727463	0.161078	-4.51622	6.29535e-06	9.00416e-06	-4.51622
ST3GAL5	1	582.898	0.750607	0.0903666	8.30624	9.87856e-17	2.1093e-16	8.30624
ST3GAL6	1	522.73	-1.41881	0.110265	-12.8673	6.87683e-38	2.91876e-37	-12.8673
ST6GAL1	1	11113	-2.78794	0.113599	-24.542	5.26257e-133	2.94975e-131	-24.542
ST6GALNAC1	1	7.75744	-1.75205	0.147615	-11.8691	1.71403e-32	6.17027e-32	-11.8691
ST6GALNAC3	1	366.334	-4.17708	0.125023	-33.4106	9.62165e-245	5.23129e-242	-33.4106
ST6GALNAC5	1	342.494	3.49185	0.213883	16.326	6.45275e-60	5.32377e-59	16.326
ST8SIA5	1	43.3317	-2.05355	0.182112	-11.2763	1.71827e-29	5.60422e-29	-11.2763
STAG1	1	1434.72	-0.798554	0.0756603	-10.5545	4.84424e-26	1.40336e-25	-10.5545
STAG2	1	4438.72	-0.843533	0.0518461	-16.27	1.61275e-59	1.31725e-58	-16.27
STAG3	1	77.336	2.48636	0.107918	23.0392	1.88658e-117	7.30925e-116	23.0392
STAM2	2	2030.47	-1.0088	0.0425628	-23.7015	3.47863e-124	1.56309e-122	-11.8508
STAT2	2	3642.59	0.655508	0.0478885	13.6882	1.19428e-42	5.94261e-42	6.8441
STAT4	1	134.936	1.52241	0.132939	11.452	2.29861e-30	7.70661e-30	11.452
STAT6	1	12953.7	0.646498	0.036383	17.7693	1.22314e-70	1.34167e-69	17.7693
STEAP3	1	1231.83	0.69584	0.108021	6.44169	1.1815e-10	2.0406e-10	6.44169
STK36	3	2046.08	0.739896	0.0607678	12.1758	4.18336e-34	1.58061e-33	4.0586
STON1	1	1017.01	-2.23178	0.103458	-21.572	3.29297e-103	9.02716e-102	-21.572
STUB1	1	5480.33	0.743665	0.0578221	12.8612	7.43692e-38	3.15402e-37	12.8612
STX10	1	793.836	0.829382	0.0476649	17.4003	8.2118e-68	8.38714e-67	17.4003
STX12	1	2934.27	-0.732028	0.0391921	-18.678	7.48312e-78	1.00459e-76	-18.678
STX16	1	3679.54	0.733931	0.0616915	11.8968	1.22986e-32	4.44204e-32	11.8968
STX1A	1	168.531	1.39632	0.0880133	15.8649	1.1086e-56	8.34831e-56	15.8649
STX1B	1	161.573	2.02791	0.113534	17.8616	2.34683e-71	2.62726e-70	17.8616
STX3	1	4184.04	0.685513	0.0556823	12.3111	7.88994e-35	3.04598e-34	12.3111
STX4	2	2459.91	1.26968	0.0452921	28.0332	6.40095e-173	8.70049e-171	14.0166
STX8	1	1079.34	0.590065	0.0598044	9.86657	5.81181e-23	1.52357e-22	9.86657
SUCLA2	2	2980.22	-0.773295	0.0596336	-12.9674	1.8717e-38	8.10011e-38	-6.48372
SUCLG1	2	10602.3	-0.712883	0.0819676	-8.69713	3.4037e-18	7.6313e-18	-4.34857
SUCLG2	2	5073.52	-0.686464	0.0700951	-9.79332	1.20283e-22	3.1246e-22	-4.89666
SULT1A1	1	2219.24	0.870057	0.113168	7.6882	1.49224e-14	2.97046e-14	7.6882
SULT1A3	1	1514.53	1.43163	0.0949395	15.0794	2.21217e-51	1.43185e-50	15.0794
SULT2B1	2	184.937	-2.62011	0.181086	-14.4689	1.90487e-47	1.09364e-46	-7.23445
SUV420H2	1	365.438	1.75525	0.0740817	23.6934	4.21842e-124	1.89029e-122	23.6934
SV2A	1	329.339	0.660608	0.15773	4.18822	2.81149e-05	3.90017e-05	4.18822
SV2B	1	201.702	0.755641	0.179096	4.2192	2.45172e-05	3.41037e-05	4.2192
SYK	4	2608.73	-0.882328	0.10417	-8.47009	2.45206e-17	5.33559e-17	-2.11752
SYMPK	1	4836.25	0.676576	0.0358387	18.8784	1.71856e-79	2.40613e-78	18.8784
SYNJ2	2	588.504	-1.05296	0.0947394	-11.1142	1.06978e-28	3.38752e-28	-5.55711
TAB2	4	3660.91	-0.759367	0.0498701	-15.2269	2.34416e-52	1.56961e-51	-3.80673
TACR1	2	81.4465	-2.63125	0.147366	-17.8552	2.63399e-71	2.94469e-70	-8.92759
TAF10	1	2577.62	1.20849	0.0670279	18.0296	1.14134e-72	1.33643e-71	18.0296
TAF13	1	344.191	-0.661461	0.0833006	-7.94065	2.01122e-15	4.12019e-15	-7.94065
TAF2	1	1141.49	-0.631227	0.0588085	-10.7336	7.07715e-27	2.11227e-26	-10.7336
TAF4B	2	259.705	-0.594723	0.0782097	-7.6042	2.8667e-14	5.63698e-14	-3.8021
TAF6	1	5007.74	1.13131	0.0472605	23.9377	1.24138e-126	6.00833e-125	23.9377
TAF7L	1	9.2095	-1.47379	0.166431	-8.85525	8.34946e-19	1.91814e-18	-8.85525
TAF9B	1	1345.87	-0.721981	0.0491425	-14.6916	7.30048e-49	4.40052e-48	-14.6916
TALDO1	1	11035.7	1.17635	0.0910835	12.915	3.70206e-38	1.58572e-37	12.915
TAOK1	1	869.419	-0.704153	0.135396	-5.20071	1.98532e-07	3.0202e-07	-5.20071
TAOK3	1	1770.72	-0.824768	0.0648292	-12.7222	4.45296e-37	1.8505e-36	-12.7222
TAP1	3	5192.69	1.28728	0.0680576	18.9146	8.65126e-80	1.22174e-78	6.30486
TAPBP	1	19799.8	1.90344	0.0609866	31.2108	7.59798e-214	2.38328e-211	31.2108
TAS1R1	1	8.49589	-0.879722	0.148271	-5.93322	2.97057e-09	4.84966e-09	-5.93322
TAS2R10	1	2.69947	1.16641	0.168247	6.93274	4.1276e-12	7.52239e-12	6.93274
TAS2R14	1	18.5011	1.40655	0.116882	12.0339	2.35676e-33	8.70298e-33	12.0339
TAS2R19	1	4.60262	2.0571	0.175569	11.7168	1.04557e-31	3.65973e-31	11.7168
TAS2R20	1	43.6365	1.06755	0.0826303	12.9196	3.4917e-38	1.49719e-37	12.9196
TAS2R31	1	5.2275	0.834951	0.132467	6.30307	2.91799e-10	4.96612e-10	6.30307
TAS2R4	1	9.23181	1.62003	0.153724	10.5385	5.73802e-26	1.65768e-25	10.5385
TAS2R5	1	26.7485	2.03006	0.141399	14.357	9.6326e-47	5.42345e-46	14.357
TAT	3	7.69475	0.915024	0.177664	5.15029	2.60081e-07	3.93961e-07	1.71676
TAZ	1	1178.02	1.19803	0.0702603	17.0513	3.41857e-65	3.25702e-64	17.0513
TBKBP1	1	1260.94	1.08333	0.075259	14.3947	5.59014e-47	3.1671e-46	14.3947
TBL1X	1	3512.3	-0.693991	0.0556445	-12.4719	1.0631e-35	4.23655e-35	-12.4719
TBXA2R	2	148.376	-1.94163	0.127418	-15.2383	1.96992e-52	1.32119e-51	-7.61914
TBXAS1	1	913.392	1.79474	0.11828	15.1736	5.28616e-52	3.49646e-51	15.1736
TCEB2	3	7629.31	1.14277	0.0766698	14.9051	3.05499e-50	1.91654e-49	4.96836
TCF7L1	11	556.251	-1.78917	0.0949528	-18.8427	3.37144e-79	4.67218e-78	-1.71298
TCIRG1	4	1980.99	0.963642	0.0860085	11.204	3.89612e-29	1.25493e-28	2.80101
TEC	1	180.635	0.857979	0.0508645	16.8679	7.74649e-64	7.09848e-63	16.8679
TFAM	1	1138.83	-0.582793	0.049143	-11.8591	1.92959e-32	6.92946e-32	-11.8591
TFG	2	5270.26	0.623483	0.0363881	17.1343	8.23844e-66	8.00817e-65	8.56713
TFPI	1	7535.14	0.956187	0.103987	9.19528	3.74018e-20	8.97545e-20	9.19528
TFRC	2	2574.33	-1.08296	0.0926431	-11.6896	1.44003e-31	5.01782e-31	-5.84482
TGFB2	12	392.644	-1.18882	0.1221	-9.73646	2.1077e-22	5.42679e-22	-0.811372
TGFBR2	8	9386.07	-1.40534	0.071957	-19.5303	6.0684e-85	9.84892e-84	-2.44129
TGM2	1	17846.2	1.09585	0.138698	7.90096	2.7676e-15	5.64631e-15	7.90096
THBD	1	1550.56	-0.918287	0.106919	-8.58865	8.79951e-18	1.94431e-17	-8.58865
THBS1	5	17056.4	-1.58648	0.134183	-11.8233	2.9578e-32	1.05384e-31	-2.36466
THBS2	3	5103.84	1.51489	0.14198	10.6697	1.41095e-26	4.16618e-26	3.55656
THBS3	3	1649.11	1.54382	0.0743848	20.7545	1.117e-95	2.43249e-94	6.91816
THOP1	1	1415.15	1.02778	0.0485745	21.1589	2.28641e-99	5.59124e-98	21.1589
THRB	1	1135.42	-2.147	0.090335	-23.7671	7.31337e-125	3.34141e-123	-23.7671
THY1	1	8078.66	-2.51606	0.161602	-15.5695	1.17305e-54	8.37359e-54	-15.5695
TIAM1	2	327.718	-0.783314	0.0964019	-8.1255	4.45516e-16	9.31284e-16	-4.06275
TICAM1	1	1931.14	1.06141	0.0625338	16.9734	1.29242e-64	1.21084e-63	16.9734
TIRAP	1	301.817	-0.711428	0.0536684	-13.256	4.16508e-40	1.89714e-39	-13.256
TJAP1	1	1357.51	0.609153	0.0583033	10.448	1.49658e-25	4.26985e-25	10.448
TK1	2	1355.47	1.53739	0.113693	13.5223	1.15504e-41	5.53951e-41	6.76115
TK2	2	4225.45	0.89455	0.0549876	16.2682	1.65901e-59	1.35436e-58	8.13411
TKT	1	15056.4	1.75101	0.0851082	20.5739	4.69854e-94	9.83799e-93	20.5739
TLN2	1	5521.16	-1.35044	0.0797956	-16.9238	3.00358e-64	2.78518e-63	-16.9238
TLR2	2	852.25	1.17414	0.0963954	12.1805	3.95013e-34	1.49422e-33	6.09023
TLR3	1	845.556	-0.651192	0.0990207	-6.57632	4.82227e-11	8.45581e-11	-6.57632
TLR4	3	1048.06	-0.877697	0.0929502	-9.44266	3.63424e-21	8.99106e-21	-3.14755
TLR5	2	471.547	-1.19343	0.101058	-11.8094	3.49154e-32	1.24048e-31	-5.90469
TLR6	1	46.766	1.09165	0.123686	8.82596	1.08528e-18	2.48241e-18	8.82596
TLR7	1	274.955	1.2737	0.146825	8.67497	4.13671e-18	9.25061e-18	8.67497
TLR8	1	116.259	0.945879	0.148959	6.34993	2.15407e-10	3.68563e-10	6.34993
TLR9	1	49.9396	0.765707	0.101355	7.55473	4.19729e-14	8.20297e-14	7.55473
TMEM173	2	967.843	-0.597561	0.116378	-5.13464	2.82686e-07	4.27727e-07	-2.56732
TNF	23	59.5269	0.960125	0.1598	6.00828	1.87498e-09	3.08419e-09	0.26123
TNFRSF10B	4	5219.89	1.85939	0.0551239	33.7312	2.01894e-249	1.21966e-246	8.43279
TNFRSF10C	3	667.21	1.85022	0.103481	17.8797	1.69673e-71	1.90733e-70	5.95991
TNFRSF12A	1	12304.5	2.13901	0.0980534	21.8147	1.68243e-105	4.80598e-104	21.8147
TNFRSF14	1	5026.35	1.7351	0.0900786	19.262	1.11903e-82	1.7252e-81	19.262
TNFRSF17	2	18.2891	0.701076	0.254649	2.75311	0.00590319	0.00725818	1.37656
TNFRSF18	1	54.9702	2.79358	0.193064	14.4697	1.88228e-47	1.08105e-46	14.4697
TNFRSF1A	6	7687.7	1.11285	0.0557461	19.9628	1.15978e-88	2.08109e-87	3.32714
TNFRSF1B	3	2166.41	0.744884	0.108679	6.85397	7.18274e-12	1.29757e-11	2.28466
TNFRSF25	1	136.036	1.50561	0.126106	11.9392	7.39067e-33	2.68723e-32	11.9392
TNFRSF4	1	68.6657	0.733745	0.14638	5.01259	5.37017e-07	8.03088e-07	5.01259
TNFRSF6B	1	616.332	3.16307	0.168547	18.7667	1.41432e-78	1.92241e-77	18.7667
TNFRSF8	1	34.9313	-0.588459	0.122437	-4.80622	1.5381e-06	2.25409e-06	-4.80622
TNFRSF9	1	28.5434	2.19515	0.210239	10.4412	1.6072e-25	4.58145e-25	10.4412
TNFSF10	3	16555.6	1.28797	0.106023	12.148	5.8754e-34	2.20662e-33	4.04935
TNFSF12	1	2963.95	0.937127	0.0718672	13.0397	7.27337e-39	3.18571e-38	13.0397
TNFSF13	2	8145.38	1.16131	0.0829901	13.9934	1.71113e-44	9.03246e-44	6.99668
TNFSF13B	2	63.8546	0.757376	0.14159	5.34907	8.84091e-08	1.36479e-07	2.67453
TNFSF14	1	34.5484	3.07381	0.211962	14.5017	1.1819e-47	6.83857e-47	14.5017
TNFSF15	1	77.724	-1.14769	0.170518	-6.73057	1.68995e-11	3.0132e-11	-6.73057
TNFSF8	1	70.253	0.799741	0.147339	5.42788	5.70264e-08	8.86794e-08	5.42788
TNFSF9	1	407.43	3.85891	0.129258	29.8542	7.73413e-196	1.68202e-193	29.8542
TNN	2	20.0471	-1.46392	0.202343	-7.23485	4.66033e-13	8.7524e-13	-3.61743
TNNC1	4	125.332	-3.14724	0.178512	-17.6304	1.43892e-69	1.53545e-68	-4.40761
[truncated: 130 more rows]

## Sheet: ChRCC
Hugo_Symbol	pathway_num	baseMean	log2FoldChange	lfcSE	stat	pvalue	padj	adj_tvalue
A2M	1	48966.7	-1.25256	0.11255	-11.129	9.06783e-29	3.50007e-28	-11.129
AARS	1	10087.7	0.589756	0.0583521	10.1069	5.15103e-24	1.67772e-23	10.1069
AASS	1	1393.58	-1.61359	0.135265	-11.9291	8.35005e-33	3.71211e-32	-11.9291
ABAT	5	7538.52	-3.27165	0.210954	-15.5089	3.02128e-54	2.74158e-53	-3.10177
ABCA1	1	2489.2	0.6948	0.106853	6.5024	7.9047e-11	1.51848e-10	6.5024
ABCA2	2	7556.21	1.29495	0.106099	12.2052	2.91704e-34	1.35932e-33	6.10258
ABCA4	1	1319.86	-7.14679	0.270823	-26.3891	1.82774e-153	2.7318e-151	-26.3891
ABCA5	1	1905.69	0.753657	0.0827768	9.10469	8.6513e-20	2.39413e-19	9.10469
ABCA6	1	206.939	-2.87418	0.190108	-15.1187	1.22014e-51	1.02208e-50	-15.1187
ABCA7	1	775.84	0.652297	0.0870807	7.49072	6.84958e-14	1.49717e-13	7.49072
ABCA8	1	919.822	-2.33706	0.263318	-8.87541	6.96764e-19	1.85904e-18	-8.87541
ABCA9	1	150.784	-1.53128	0.22395	-6.83762	8.05203e-12	1.61501e-11	-6.83762
ABCB1	1	4273.11	-4.60356	0.209007	-22.0259	1.62721e-107	7.41987e-106	-22.0259
ABCB10	1	952.397	-0.684776	0.0646576	-10.5908	3.28773e-26	1.15246e-25	-10.5908
ABCB4	1	65.1554	-1.38201	0.188001	-7.35111	1.96575e-13	4.21452e-13	-7.35111
ABCB6	1	766.371	-1.16135	0.134321	-8.6461	5.32887e-18	1.37235e-17	-8.6461
ABCB7	1	1415.71	0.772112	0.0525756	14.6857	7.95643e-49	6.02688e-48	14.6857
ABCB9	2	488.008	1.40059	0.0725094	19.316	3.93836e-83	8.81733e-82	9.65801
ABCC11	1	8.86545	-0.952298	0.210196	-4.53053	5.88351e-06	8.99864e-06	-4.53053
ABCC2	1	800.966	-4.46904	0.31034	-14.4004	5.14138e-47	3.64801e-46	-14.4004
ABCC3	1	1381.02	-2.04155	0.214234	-9.52953	1.57994e-21	4.67095e-21	-9.52953
ABCC5	1	4583.48	1.60215	0.0758888	21.1118	6.19229e-99	2.21141e-97	21.1118
ABCC6	1	1865.21	-3.44092	0.235321	-14.6223	2.02554e-48	1.50743e-47	-14.6223
ABCC8	2	11.7067	-0.747496	0.215669	-3.46593	0.000528393	0.000723743	-1.73297
ABCC9	1	1027.44	-1.67871	0.14328	-11.7163	1.05172e-31	4.51033e-31	-11.7163
ABCD1	2	1118.95	1.10795	0.0723658	15.3105	6.51031e-53	5.66519e-52	7.65523
ABCD3	2	5426.98	-1.17953	0.0621374	-18.9826	2.3748e-80	4.87711e-79	-9.49131
ABCG1	1	3724.24	2.24149	0.108568	20.646	1.05978e-94	3.3543e-93	20.646
ABCG4	1	50.6238	1.07731	0.188171	5.72515	1.0334e-08	1.81199e-08	5.72515
ABI2	1	3698.36	-1.04814	0.0514303	-20.3799	2.52347e-92	7.48785e-91	-20.3799
ABLIM1	1	12039.3	-1.19612	0.117909	-10.1445	3.5065e-24	1.14858e-23	-10.1445
ABLIM2	1	279.807	-2.08266	0.143964	-14.4666	1.97103e-47	1.42037e-46	-14.4666
ABLIM3	1	1253.8	-1.00012	0.217137	-4.60593	4.10621e-06	6.32828e-06	-4.60593
ABO	1	458.147	-1.59544	0.262251	-6.08364	1.17482e-09	2.14379e-09	-6.08364
ABP1	3	11804.8	-5.57698	0.276875	-20.1426	3.12598e-90	8.64033e-89	-6.71419
ACAA1	5	8346.47	-1.21367	0.123866	-9.79827	1.14528e-22	3.54296e-22	-1.95965
ACAA2	2	14751.5	-0.875216	0.0961132	-9.10609	8.54042e-20	2.36506e-19	-4.55305
ACACB	4	6650.09	1.02054	0.107878	9.46018	3.07406e-21	8.98452e-21	2.36505
ACADL	2	1975.03	1.03166	0.136473	7.55946	4.04746e-14	8.91324e-14	3.77973
ACADM	5	8827.32	-1.7711	0.117004	-15.1371	9.22245e-52	7.76166e-51	-3.02742
ACADS	3	6219.09	1.72148	0.110096	15.6362	4.12891e-55	3.87718e-54	5.21205
ACADSB	2	8676.1	-1.29697	0.136379	-9.51008	1.90521e-21	5.61614e-21	-4.75504
ACAT1	8	28979.5	1.00723	0.128677	7.82752	4.97577e-15	1.13928e-14	0.97844
ACAT2	8	876.997	-0.868372	0.0761153	-11.4086	3.78579e-30	1.52967e-29	-1.42608
ACCN1	1	142.226	0.773265	0.197831	3.90871	9.27887e-05	0.000133271	3.90871
ACE	2	1462.93	-0.998641	0.203292	-4.91236	8.99872e-07	1.43393e-06	-2.45618
ACE2	1	2333.12	-6.31362	0.276739	-22.8144	3.29957e-115	1.80548e-113	-22.8144
ACER2	1	219.871	-1.04339	0.1599	-6.52525	6.78887e-11	1.30818e-10	-6.52525
ACLY	1	7080.82	-1.08376	0.0868921	-12.4724	1.05538e-35	5.18914e-35	-12.4724
ACO1	2	8461	-0.750521	0.115584	-6.49329	8.39828e-11	1.6108e-10	-3.24664
ACO2	2	28270.9	0.979246	0.0875755	11.1817	5.00988e-29	1.95101e-28	5.59087
ACOT1	1	4223.01	0.975731	0.126595	7.70749	1.28312e-14	2.8867e-14	7.70749
ACOT2	1	2298.29	0.683924	0.108617	6.29667	3.04117e-10	5.68047e-10	6.29667
ACOT4	1	771.5	0.733551	0.135947	5.39587	6.81935e-08	1.14868e-07	5.39587
ACOT7	1	2251.59	-1.13215	0.157006	-7.2109	5.55842e-13	1.17225e-12	-7.2109
ACOT8	1	1695.8	0.966298	0.0730051	13.236	5.4348e-40	3.10104e-39	13.236
ACOX1	5	5711.72	-1.15016	0.0855062	-13.4512	3.02767e-41	1.79943e-40	-2.69025
ACOX2	3	1844.43	-1.65918	0.219998	-7.54181	4.63479e-14	1.01872e-13	-2.51394
ACPP	1	1874.34	-3.20554	0.184374	-17.386	1.05245e-67	1.45451e-66	-17.386
ACSL1	4	30760.5	0.795777	0.0970419	8.20034	2.39699e-16	5.78273e-16	2.05009
ACSL4	4	9169.68	-1.22439	0.107761	-11.3621	6.46025e-30	2.58634e-29	-2.84052
ACSL6	4	232.313	-1.49095	0.181633	-8.20856	2.23852e-16	5.4085e-16	-2.05214
ACSM1	1	40.5771	-1.25131	0.202666	-6.17424	6.64823e-10	1.22548e-09	-6.17424
ACSM3	1	3457.53	-1.12069	0.160884	-6.96582	3.26501e-12	6.65789e-12	-6.96582
ACSM5	1	677.26	-3.50194	0.251503	-13.9241	4.52448e-44	2.91089e-43	-13.9241
ACSS1	3	9501.69	0.933216	0.101204	9.22114	2.9397e-20	8.28722e-20	3.07371
ACSS3	1	5594.81	1.97736	0.135359	14.6082	2.48865e-48	1.84444e-47	14.6082
ACTA2	1	11962.6	-0.916517	0.164233	-5.58058	2.39716e-08	4.12745e-08	-5.58058
ACTC1	3	394.566	1.74231	0.257401	6.76884	1.29816e-11	2.58065e-11	2.25628
ACVR1C	1	368.524	3.46135	0.224704	15.404	1.53773e-53	1.36987e-52	15.404
ACVR2A	2	926.341	-0.614023	0.0456056	-13.4638	2.55544e-41	1.5227e-40	-6.73188
ACVR2B	2	785.654	-0.636206	0.0763075	-8.3374	7.5941e-17	1.86809e-16	-4.1687
ACVRL1	2	1873.95	-0.738888	0.0803232	-9.19893	3.61534e-20	1.01547e-19	-4.59946
ACY1	1	16405.8	-2.78073	0.184096	-15.1048	1.50635e-51	1.25596e-50	-15.1048
ACY3	2	1617.78	-5.97099	0.288433	-20.7015	3.35975e-95	1.0825e-93	-10.3507
ACYP2	1	459.978	0.978861	0.0642589	15.2331	2.13316e-52	1.8306e-51	15.2331
ADC	1	227.829	-1.03401	0.11093	-9.32135	1.14869e-20	3.29054e-20	-9.32135
ADCY1	11	2411.95	2.7994	0.176365	15.8727	9.78848e-57	9.72941e-56	1.44298
ADCY4	11	570.158	-0.850379	0.109517	-7.76481	8.1767e-15	1.85403e-14	-0.705892
ADCY7	10	654.997	1.04136	0.128455	8.1068	5.19696e-16	1.23548e-15	0.81068
ADCY9	12	2778.03	-0.622229	0.081505	-7.63425	2.27141e-14	5.05099e-14	-0.636187
ADH1B	6	4807.52	-4.21704	0.236247	-17.8501	2.88404e-71	4.47636e-70	-2.97502
ADH6	6	1685.32	-2.24977	0.359474	-6.2585	3.88705e-10	7.2395e-10	-1.04308
ADI1	1	10531.9	-0.914761	0.10059	-9.09399	9.54668e-20	2.63648e-19	-9.09399
ADIPOR2	1	8002.55	1.51112	0.0544536	27.7506	1.71488e-169	4.17101e-167	27.7506
ADO	1	1446.9	-0.619486	0.0436482	-14.1927	1.01662e-45	6.88354e-45	-14.1927
ADORA1	1	491.87	-3.13114	0.192325	-16.2805	1.35855e-59	1.46982e-58	-16.2805
ADORA3	1	147.186	1.23575	0.188072	6.57062	5.01065e-11	9.70622e-11	6.57062
ADRA1B	3	158.771	-1.41323	0.156155	-9.05016	1.42762e-19	3.91384e-19	-3.01672
ADRA1D	3	17.4352	-1.29903	0.22112	-5.87479	4.23374e-09	7.52986e-09	-1.95826
ADRA2A	1	291.755	-2.63953	0.181842	-14.5155	9.66808e-48	7.04569e-47	-14.5155
ADRA2C	1	650.803	-3.36777	0.179738	-18.7371	2.46841e-78	4.76616e-77	-18.7371
ADRB1	5	310.572	2.39431	0.197208	12.1411	6.39838e-34	2.94757e-33	2.42821
ADRB2	3	323.685	2.1238	0.151863	13.985	1.92568e-44	1.25239e-43	4.66166
ADRBK1	2	3959.46	0.604521	0.0679903	8.89128	6.04063e-19	1.61705e-18	4.44564
AFMID	2	2553.35	-2.96728	0.144774	-20.496	2.338e-93	7.12075e-92	-10.248
AGAP1	1	982.881	-0.917873	0.0974183	-9.42198	4.42657e-21	1.28583e-20	-9.42198
AGAP2	1	105.26	1.58248	0.156585	10.1062	5.1852e-24	1.68851e-23	10.1062
AGMAT	1	5551.07	-6.17293	0.250462	-24.6461	4.04844e-134	3.63055e-132	-24.6461
AGPAT1	2	5581.96	-0.646607	0.0478502	-13.5132	1.30798e-41	7.85471e-41	-6.75658
AGPAT2	2	5141.91	1.15359	0.110446	10.4448	1.54702e-25	5.31319e-25	5.22242
AGPAT4	2	739.538	-2.13176	0.157877	-13.5027	1.5084e-41	9.03138e-41	-6.75133
AGPAT6	2	5417.88	0.995824	0.072547	13.7266	7.03675e-43	4.39579e-42	6.8633
AGPS	2	2712.62	-0.909273	0.0706865	-12.8635	7.22695e-38	3.78881e-37	-6.43173
AGRN	1	19724.8	-1.15092	0.0883925	-13.0206	9.3407e-39	5.07327e-38	-13.0206
AGT	1	2164.15	-3.6016	0.245443	-14.6738	9.4811e-49	7.16162e-48	-14.6738
AGTR1	4	468.764	-1.81967	0.165569	-10.9904	4.24939e-28	1.60378e-27	-2.74761
AHCY	2	11469.1	-0.777812	0.12633	-6.15697	7.41476e-10	1.36398e-09	-3.07849
AHCYL2	2	7366.99	1.7315	0.102569	16.8814	6.16426e-64	7.5841e-63	8.44071
AIM2	1	18.1281	1.00129	0.290397	3.44799	0.000564779	0.000772141	3.44799
AK1	1	2740.54	1.09999	0.100488	10.9464	6.91286e-28	2.58544e-27	10.9464
AK3	1	8893.96	-0.583798	0.0701403	-8.32328	8.55631e-17	2.10126e-16	-8.32328
AK5	1	68.4101	-1.3506	0.233437	-5.78572	7.22015e-09	1.27305e-08	-5.78572
AK7	1	354.094	-2.52561	0.122355	-20.6417	1.15966e-94	3.66327e-93	-20.6417
AKR1A1	2	8128.09	-1.70703	0.129776	-13.1537	1.6207e-39	9.08696e-39	-6.57684
AKR1B1	5	18928.5	-1.70546	0.192808	-8.84536	9.12366e-19	2.42387e-18	-1.76907
AKR1C2	2	850.49	-1.62732	0.231119	-7.04107	1.90771e-12	3.93134e-12	-3.52053
AKR1C3	3	3287.96	-3.1113	0.182634	-17.0357	4.4659e-65	5.68971e-64	-5.67856
AKT1	30	10236.3	1.20557	0.0559517	21.5467	5.68686e-103	2.28351e-101	0.718223
AKT2	30	9155.53	0.720441	0.0681953	10.5644	4.35817e-26	1.52173e-25	0.352146
ALAD	1	5568.1	-1.53471	0.0991494	-15.4787	4.82791e-54	4.36106e-53	-15.4787
ALAS1	2	5426.64	0.999197	0.0774061	12.9085	4.0301e-38	2.13361e-37	6.45426
ALAS2	2	13.736	-1.00071	0.254107	-3.93814	8.21156e-05	0.000118296	-1.96907
ALCAM	1	6190.35	1.97469	0.156344	12.6304	1.43605e-36	7.24395e-36	12.6304
ALDH1A1	1	20286.9	-0.834865	0.148642	-5.61662	1.94724e-08	3.36895e-08	-5.61662
ALDH1A2	1	3610.56	0.814136	0.183797	4.42955	9.44315e-06	1.42846e-05	4.42955
ALDH1B1	14	4654.32	-1.40081	0.146361	-9.57095	1.05932e-21	3.16305e-21	-0.683639
ALDH2	14	16911	-1.35922	0.160447	-8.47142	2.42422e-17	6.08486e-17	-0.605101
ALDH3A2	14	10243	-1.55181	0.0958373	-16.1921	5.73538e-59	6.08539e-58	-1.15658
ALDH3B1	6	1331.35	-1.78811	0.19782	-9.03911	1.57958e-19	4.32382e-19	-1.50652
ALDH3B2	6	98.6503	-0.674867	0.233259	-2.8932	0.00381336	0.00495295	-0.4822
ALDH4A1	2	14897.8	-3.43933	0.175843	-19.5591	3.45334e-85	8.2218e-84	-9.77953
ALDH5A1	2	3205.04	-0.85051	0.111775	-7.6091	2.76016e-14	6.12181e-14	-3.80455
ALDH6A1	3	9920.75	-2.34482	0.182464	-12.8509	8.5045e-38	4.44558e-37	-4.28362
ALDH7A1	14	6513.42	-1.05699	0.0960077	-11.0094	3.44142e-28	1.30341e-27	-0.786388
ALDH9A1	14	7969.96	-1.43397	0.0759515	-18.88	1.66526e-79	3.32681e-78	-1.34857
ALDOA	3	93069.5	1.50222	0.0708752	21.1953	1.05562e-99	3.87269e-98	7.06509
ALDOB	3	155748	-7.72691	0.34613	-22.3237	2.17389e-110	1.06336e-108	-7.44124
ALG1	1	1798.08	0.658441	0.0507933	12.9631	1.97951e-38	1.05805e-37	12.9631
ALG11	1	45.5525	0.887018	0.0774501	11.4528	2.27772e-30	9.27522e-30	11.4528
ALG12	1	2369.22	0.891869	0.0569931	15.6487	3.39017e-55	3.19278e-54	15.6487
ALG13	1	1421.3	0.761473	0.0538212	14.1482	1.91597e-45	1.28919e-44	14.1482
ALG2	1	3024.34	0.728681	0.0555326	13.1217	2.4739e-39	1.37607e-38	13.1217
ALG3	1	1632.66	0.717634	0.0630001	11.391	4.63626e-30	1.86863e-29	11.391
ALOX15B	1	25.1408	2.7338	0.277478	9.85232	6.69772e-23	2.0916e-22	9.85232
ALPL	1	2757.46	-2.71985	0.183034	-14.8598	6.00629e-50	4.74797e-49	-14.8598
ALS2	1	1548.95	-0.595585	0.0553345	-10.7633	5.12746e-27	1.85411e-26	-10.7633
AMACR	2	5297.15	-0.776951	0.174128	-4.46194	8.12192e-06	1.23322e-05	-2.23097
AMD1	2	5716.18	-0.68718	0.0615727	-11.1605	6.36533e-29	2.46697e-28	-5.58024
AMDHD1	1	255.202	-4.47266	0.22867	-19.5594	3.4282e-85	8.17402e-84	-19.5594
AMH	2	35.1842	4.1357	0.241696	17.1112	1.22519e-65	1.59235e-64	8.55558
AMPD2	1	1929.87	-1.32246	0.109434	-12.0846	1.27458e-33	5.80865e-33	-12.0846
AMPD3	1	3490.92	2.74477	0.0948528	28.9372	4.0674e-184	1.49218e-181	28.9372
AMPH	1	291.239	-3.79132	0.235172	-16.1214	1.80353e-58	1.88553e-57	-16.1214
AMY1A	1	5.36563	1.05512	0.190789	5.53028	3.19725e-08	5.47528e-08	5.53028
AMY2A	1	4.55296	1.25775	0.245917	5.11452	3.14535e-07	5.1337e-07	5.11452
AMY2B	1	435.408	0.785484	0.148713	5.28189	1.27857e-07	2.12529e-07	5.28189
ANAPC11	4	2828.58	0.630305	0.0883311	7.13571	9.62887e-13	2.01281e-12	1.78393
ANPEP	3	19298.5	-4.84356	0.293593	-16.4975	3.82334e-61	4.3098e-60	-5.49917
AOC2	4	58.2697	0.918399	0.0980338	9.36819	7.37892e-21	2.12773e-20	2.34205
AOC3	4	2664.77	-1.47356	0.126127	-11.6831	1.55435e-31	6.63588e-31	-2.92079
AOX1	5	7252.71	-4.05687	0.291038	-13.9393	3.65522e-44	2.35727e-43	-2.78786
AP1B1	1	10594.8	1.14689	0.0541441	21.1822	1.39229e-99	5.09623e-98	21.1822
AP1S3	1	1175.11	-0.952735	0.130214	-7.31668	2.54178e-13	5.42573e-13	-7.31668
AP2S1	2	2933	0.84363	0.063877	13.2071	7.9835e-40	4.51857e-39	6.60355
AP3D1	1	10465.7	0.670432	0.0549903	12.1918	3.43628e-34	1.59575e-33	12.1918
AP3M1	1	2457.3	-0.716986	0.0497517	-14.4113	4.39409e-47	3.12632e-46	-14.4113
APC2	6	22.4946	2.16673	0.155348	13.9476	3.2536e-44	2.10247e-43	2.3246
APEX2	1	1528.5	0.735623	0.0555601	13.2401	5.14593e-40	2.93829e-39	13.2401
APP	1	112349	-0.61681	0.0791057	-7.79728	6.32538e-15	1.44235e-14	-7.79728
APRT	1	5121.89	1.48846	0.0821148	18.1265	1.96756e-73	3.24417e-72	18.1265
AQP1	1	56331	-3.79832	0.130096	-29.1963	2.16137e-187	8.30686e-185	-29.1963
AQP2	1	115149	-7.46706	0.344092	-21.7008	2.01694e-104	8.43456e-103	-21.7008
AQP3	1	18344.8	-4.03821	0.168331	-23.9897	3.55938e-127	2.62354e-125	-23.9897
ARAP1	1	13022.3	2.15233	0.0787794	27.3209	2.39348e-164	4.95328e-162	27.3209
ARFGAP1	1	3715.07	1.24949	0.0747957	16.7054	1.19702e-62	1.42389e-61	16.7054
ARG2	1	7461.63	-0.862121	0.148094	-5.82146	5.83342e-09	1.03283e-08	-5.82146
ARHGEF4	1	67.3598	-1.2165	0.177743	-6.84413	7.69406e-12	1.54475e-11	-6.84413
ARHGEF6	2	1710.9	1.30716	0.0923171	14.1595	1.63231e-45	1.10015e-44	7.07973
ARNT	2	2721.37	-1.04716	0.0713949	-14.6671	1.04736e-48	7.89651e-48	-7.33355
ARNT2	2	7994.64	0.657686	0.127168	5.17177	2.31889e-07	3.80983e-07	2.58588
ARPC1A	3	7369.48	1.32167	0.0579525	22.8061	3.99045e-115	2.16882e-113	7.60203
ARPC3	3	8181.76	0.613141	0.0524026	11.7006	1.26603e-31	5.41644e-31	3.90019
ARPC5L	3	1812.04	0.646661	0.0544865	11.8683	1.73026e-32	7.61241e-32	3.95609
ARRB1	3	909.328	-1.754	0.0914491	-19.18	5.43323e-82	1.17565e-80	-6.39335
ARRB2	4	2528.35	2.11765	0.0928375	22.8103	3.62424e-115	1.97644e-113	5.70257
ARSA	2	2062.49	0.83407	0.084336	9.88986	4.60692e-23	1.44622e-22	4.94493
ARSB	2	1733.62	-1.87269	0.108817	-17.2095	2.25375e-66	2.99671e-65	-8.60475
ASAH2	1	19.7642	-0.857797	0.157855	-5.43407	5.5082e-08	9.31615e-08	-5.43407
ASAP2	2	5202.41	-0.737352	0.0736539	-10.011	1.36314e-23	4.36412e-23	-5.00552
ASAP3	2	2605.84	0.856311	0.0665798	12.8614	7.41897e-38	3.88695e-37	6.43072
ASH1L	2	4475	-0.97827	0.0682211	-14.3397	1.23581e-46	8.677e-46	-7.16985
ASNS	2	1935.93	2.51397	0.117873	21.3278	6.27194e-101	2.39342e-99	10.6639
ASPA	2	675.293	-3.56751	0.180911	-19.7197	1.46174e-86	3.61338e-85	-9.85984
ASS1	2	34113.8	-5.27562	0.237917	-22.1742	6.09413e-109	2.88479e-107	-11.0871
ATF2	1	1330	-0.729569	0.0778206	-9.37501	6.91698e-21	1.99489e-20	-9.37501
ATF4	5	12968.8	1.34457	0.0773697	17.3785	1.20131e-67	1.65881e-66	3.47569
ATF6	1	3901.76	-0.886134	0.0613752	-14.438	2.98474e-47	2.13752e-46	-14.438
ATG4A	1	1506.03	0.953797	0.0614373	15.5247	2.36056e-54	2.15277e-53	15.5247
ATG4C	1	495.532	-0.721349	0.0654426	-11.0226	2.97238e-28	1.12762e-27	-11.0226
ATG4D	1	2563.48	1.71245	0.0917869	18.6568	1.11126e-77	2.10786e-76	18.6568
ATIC	2	2751.72	-0.673692	0.0613763	-10.9764	4.9624e-28	1.8672e-27	-5.48821
ATP1A1	3	201548	-1.06009	0.0951775	-11.1381	8.1882e-29	3.16584e-28	-3.71269
ATP1A2	3	369.433	-1.99767	0.182574	-10.9417	7.28529e-28	2.7222e-27	-3.64722
ATP1A3	3	3162.53	8.4576	0.365795	23.1211	2.83885e-118	1.66635e-116	7.70704
ATP1B2	3	955.593	-2.32044	0.137052	-16.9311	2.65483e-64	3.3041e-63	-5.64369
ATP2A1	2	46.4448	3.60249	0.198548	18.1442	1.42808e-73	2.36917e-72	9.07208
ATP2A3	2	1764.56	-0.744343	0.15404	-4.83214	1.35071e-06	2.13464e-06	-2.41607
ATP2B2	1	1359.69	5.5814	0.215672	25.8791	1.14359e-147	1.48869e-145	25.8791
ATP4B	1	21.3593	-1.16083	0.182052	-6.37637	1.81339e-10	3.42399e-10	-6.37637
ATP5A1	4	73635.8	0.795263	0.0802527	9.90948	3.78604e-23	1.19224e-22	2.47737
ATP5B	4	87890.8	0.839064	0.0709395	11.8279	2.80141e-32	1.22416e-31	2.95697
ATP5D	4	7553.27	1.53344	0.0969688	15.8137	2.50175e-56	2.45193e-55	3.95343
ATP5E	4	13770.4	1.35187	0.0713074	18.9584	3.76592e-80	7.69487e-79	4.73959
ATP5G2	4	14585.7	0.737405	0.0628966	11.7241	9.59417e-32	4.11886e-31	2.93102
ATP5I	1	6448.53	1.33208	0.0881083	15.1187	1.21986e-51	1.02208e-50	15.1187
ATP5J2	1	6192.31	1.17164	0.0938079	12.4898	8.48396e-36	4.18162e-35	12.4898
ATP5L	1	14314.1	1.18201	0.0800906	14.7584	2.71523e-49	2.0881e-48	14.7584
ATP5O	4	13719.7	0.79243	0.0921092	8.60316	7.75505e-18	1.98639e-17	2.15079
ATP6AP1	4	20748.2	1.32127	0.069504	19.01	1.41053e-80	2.91908e-79	4.75249
ATP6V0A1	4	4478.82	-1.00199	0.0950465	-10.5421	5.52682e-26	1.92271e-25	-2.63552
ATP6V0A4	4	29270.2	2.31297	0.156708	14.7598	2.66199e-49	2.04911e-48	3.68994
ATP6V0B	4	16057.1	1.43698	0.100844	14.2496	4.5078e-46	3.0977e-45	3.5624
ATP6V0C	4	28772	2.08339	0.0876468	23.7703	6.77684e-125	4.71516e-123	5.94258
ATP6V0D2	4	33111	3.43207	0.160163	21.4286	7.23233e-102	2.82674e-100	5.35715
ATP6V0E1	3	14279.6	0.625342	0.0722782	8.65188	5.06593e-18	1.30567e-17	2.88396
ATP6V0E2	3	6192.53	0.850933	0.113035	7.52807	5.14972e-14	1.12959e-13	2.50936
ATP6V1A	3	31527.1	1.44192	0.0924726	15.593	8.125e-55	7.5593e-54	5.19766
ATP6V1B1	3	22006.4	2.23641	0.163718	13.6601	1.75649e-42	1.08343e-41	4.55338
ATP6V1B2	3	8366.73	-0.836522	0.0921123	-9.08154	1.07045e-19	2.94866e-19	-3.02718
ATP6V1C2	3	4015.46	1.95304	0.179342	10.89	1.28577e-27	4.75811e-27	3.63001
ATP6V1D	3	9249.93	1.44972	0.0672617	21.5534	4.91667e-103	1.97918e-101	7.18448
ATP6V1E1	3	14286	0.988165	0.0643011	15.3678	2.69302e-53	2.37286e-52	5.12259
ATP6V1F	3	13314.6	1.64398	0.0931353	17.6516	9.90009e-70	1.46344e-68	5.88385
ATP6V1G2	3	84.0175	-2.21328	0.128309	-17.2496	1.1261e-66	1.51102e-65	-5.74988
ATP6V1G3	3	2580.42	2.94025	0.20166	14.5802	3.7525e-48	2.76462e-47	4.86008
ATP6V1H	4	7994.54	0.904774	0.0691882	13.077	4.45702e-39	2.44961e-38	3.26925
AUH	1	3318.72	0.763685	0.0931906	8.19487	2.50863e-16	6.04753e-16	8.19487
AURKA	1	437.199	2.4911	0.0970293	25.6737	2.30094e-145	2.83525e-143	25.6737
AVPR1A	3	1445.38	2.70523	0.203454	13.2965	2.42479e-40	1.40039e-39	4.43217
AVPR2	2	558.95	-2.98675	0.180136	-16.5806	9.63386e-62	1.11158e-60	-8.29028
AXIN1	5	1768.75	1.16787	0.0793068	14.726	4.39242e-49	3.35553e-48	2.94519
AXIN2	5	292.89	-1.4131	0.118594	-11.9155	9.82828e-33	4.36326e-32	-2.3831
B2M	1	135821	1.50403	0.0884008	17.0138	6.48828e-65	8.24027e-64	17.0138
B3GALNT1	1	1796.62	-0.888668	0.0746202	-11.9092	1.05982e-32	4.6999e-32	-11.9092
B3GALT2	1	77.1812	-3.24811	0.176757	-18.3762	2.03842e-75	3.58825e-74	-18.3762
B3GAT2	2	13.0775	0.683739	0.121791	5.61401	1.97688e-08	3.41804e-08	2.80701
B3GAT3	2	2459.65	1.12147	0.0758069	14.7938	1.60557e-49	1.24782e-48	7.39691
B3GNT1	2	2673.36	-0.586455	0.0668019	-8.77903	1.64896e-18	4.3396e-18	-4.38951
B3GNT3	1	573.242	-5.39682	0.253192	-21.3151	8.21561e-101	3.11306e-99	-21.3151
B3GNT4	1	76.3362	-2.33837	0.23051	-10.1443	3.51117e-24	1.14987e-23	-10.1443
B3GNT7	1	214.403	-0.785106	0.148041	-5.30331	1.13723e-07	1.89348e-07	-5.30331
B4GALNT1	1	91.6061	1.77814	0.191864	9.26773	1.90143e-20	5.40178e-20	9.26773
B4GALT6	1	1106.06	1.78762	0.101975	17.5299	8.46576e-69	1.20506e-67	17.5299
B4GALT7	2	2103.37	1.36709	0.0700802	19.5075	9.47278e-85	2.23226e-83	9.75377
BACE2	1	12722.2	2.42322	0.11249	21.5417	6.33418e-103	2.53713e-101	21.5417
BAD	17	2884.12	0.603138	0.0824752	7.31296	2.61321e-13	5.57453e-13	0.430174
BAI1	1	60.5334	-1.85695	0.247855	-7.49208	6.77915e-14	1.48238e-13	-7.49208
BAIAP2	2	2089.71	-1.18863	0.128886	-9.22232	2.90727e-20	8.20296e-20	-4.61116
BAX	8	1321.32	0.627842	0.0701174	8.95416	3.42332e-19	9.23758e-19	1.11927
BBC3	2	455.135	2.19895	0.117657	18.6895	6.03014e-78	1.15193e-76	9.34474
BBOX1	1	7477.68	-6.89752	0.293964	-23.4638	9.55986e-122	6.05158e-120	-23.4638
BCAR1	4	8336.6	1.1307	0.0771616	14.6537	1.27543e-48	9.56694e-48	3.66343
BCAT1	3	1533.55	2.85491	0.177737	16.0625	4.67363e-58	4.82673e-57	5.35417
BCAT2	3	2752.51	1.04286	0.0683975	15.2471	1.72223e-52	1.4811e-51	5.08235
BCKDHA	1	5986.96	0.671405	0.0786839	8.53294	1.42672e-17	3.61031e-17	8.53294
BCL2	8	3979.82	0.859049	0.0867495	9.90263	4.05454e-23	1.27555e-22	1.23783
BCL2L1	7	14361.9	1.03527	0.06371	16.2498	2.24107e-59	2.40847e-58	2.3214
BCR	2	8356.04	0.717313	0.074838	9.58487	9.25742e-22	2.76933e-21	4.79243
BDH1	1	2891.59	1.31423	0.102191	12.8605	7.5086e-38	3.93136e-37	12.8605
BDH2	1	8169.3	-0.758645	0.097432	-7.78641	6.89409e-15	1.57048e-14	-7.78641
BDKRB1	4	275.509	1.92206	0.153283	12.5393	4.5507e-36	2.25953e-35	3.13482
BDNF	3	63.3009	0.581245	0.189186	3.07235	0.00212381	0.00280453	1.02412
BET1	1	1764	0.879857	0.0571025	15.4084	1.43752e-53	1.28273e-52	15.4084
BET1L	1	5871.71	0.709523	0.0518203	13.692	1.13389e-42	7.04245e-42	13.692
BHLHE40	1	20456.1	0.637371	0.114318	5.57542	2.46934e-08	4.24903e-08	5.57542
BHMT	2	21324.6	-6.44003	0.325215	-19.8024	2.84088e-87	7.21208e-86	-9.90118
BIRC3	6	1005.95	-0.876952	0.165503	-5.29872	1.16618e-07	1.94107e-07	-0.88312
BIRC5	2	97.0484	2.77632	0.249831	11.1128	1.087e-28	4.1807e-28	5.5564
BLM	1	63.5204	1.23883	0.165721	7.47542	7.69568e-14	1.67983e-13	7.47542
BLNK	2	1989.09	0.750315	0.0978198	7.67038	1.71492e-14	3.83358e-14	3.83519
BLVRB	1	3499.41	0.703739	0.0809148	8.69728	3.39927e-18	8.8274e-18	8.69728
BMP4	4	509.385	-1.60235	0.146981	-10.9017	1.13104e-27	4.19707e-27	-2.72543
BMP6	2	1510.66	-2.117	0.209921	-10.0848	6.45073e-24	2.0926e-23	-5.04239
BMP7	3	824.241	-0.710419	0.308103	-2.30578	0.0211229	0.0258347	-0.768593
BMP8B	2	79.3953	-1.44974	0.18666	-7.76671	8.05509e-15	1.82697e-14	-3.88336
BMPR1A	2	1250.95	-0.905403	0.0579029	-15.6366	4.1022e-55	3.85435e-54	-7.81829
BMPR1B	2	4961.42	2.27133	0.177556	12.7922	1.81224e-37	9.38505e-37	6.39611
BMPR2	2	6910.64	-0.747081	0.0706672	-10.5718	4.02647e-26	1.40835e-25	-5.2859
BNIP1	1	625.784	0.751463	0.0651416	11.5358	8.70282e-31	3.60115e-30	11.5358
BPGM	1	4093.83	1.56061	0.0862096	18.1025	3.04431e-73	4.97884e-72	18.1025
BPNT1	1	1725.91	-1.09731	0.0558433	-19.6498	5.79935e-86	1.4141e-84	-19.6498
BST1	2	305.35	-2.73581	0.165956	-16.4852	4.68891e-61	5.27077e-60	-8.24259
BTK	3	160.371	1.06928	0.192323	5.55982	2.70055e-08	4.63798e-08	1.85327
BTRC	4	1453.51	-0.812528	0.0485984	-16.7192	9.49691e-63	1.13303e-61	-4.1798
BUB1	3	174.112	3.10107	0.237867	13.037	7.53705e-39	4.10746e-38	4.34566
BUB1B	1	146.988	2.13893	0.192196	11.1289	9.07556e-29	3.50222e-28	11.1289
BUD31	1	3599.5	1.11952	0.0718548	15.5803	9.91215e-55	9.17443e-54	15.5803
C1QA	3	2807.64	1.00822	0.177991	5.66443	1.47511e-08	2.56974e-08	1.88814
C1QB	3	2869.26	1.36897	0.179273	7.63624	2.23649e-14	4.9754e-14	2.54541
C1QC	3	2631.6	1.37339	0.178842	7.67933	1.59923e-14	3.58191e-14	2.55978
C1R	2	5822.32	-1.40983	0.221074	-6.37717	1.80386e-10	3.4072e-10	-3.18859
C1S	2	5864.36	-1.59937	0.225613	-7.08899	1.35093e-12	2.80436e-12	-3.5445
C3AR1	2	420.275	0.616899	0.17646	3.49597	0.000472345	0.000649012	1.74798
C4A	2	20740.6	-1.98946	0.289309	-6.87658	6.13057e-12	1.23839e-11	-3.43829
C4BPB	1	164.014	5.79521	0.238828	24.2652	4.57197e-130	3.63551e-128	24.2652
C5	3	470.276	-2.34959	0.133468	-17.6041	2.2892e-69	3.35624e-68	-5.86805
C5AR1	2	595.593	0.818926	0.14634	5.59605	2.19287e-08	3.78298e-08	2.79803
C6	3	720.486	2.83037	0.267246	10.5909	3.2857e-26	1.15199e-25	3.53029
C7	3	34421.3	-2.45782	0.243909	-10.0768	6.99729e-24	2.26762e-23	-3.35893
C8G	3	39.013	2.7229	0.207722	13.1084	2.94807e-39	1.6342e-38	4.36946
C9	3	132.159	2.11783	0.171753	12.3307	6.19366e-35	2.96583e-34	4.11022
CA12	1	108731	1.66864	0.12196	13.6819	1.30281e-42	8.07292e-42	13.6819
CA14	1	19.5476	-1.1191	0.125173	-8.94044	3.87641e-19	1.04445e-18	-8.94044
CA2	2	35031.7	1.73038	0.148623	11.6427	2.49963e-31	1.05571e-30	5.82135
CA3	1	58.8692	-1.62256	0.166741	-9.731	2.2239e-22	6.81179e-22	-9.731
CA4	2	956.45	-2.55558	0.216861	-11.7844	4.69717e-32	2.03767e-31	-5.8922
CA5B	1	979.377	0.78307	0.100959	7.75631	8.74389e-15	1.97875e-14	7.75631
CA7	1	4.00642	2.01616	0.227292	8.87033	7.29296e-19	1.94423e-18	8.87033
CA8	1	913.874	-0.674828	0.257241	-2.62334	0.00870735	0.0109834	-2.62334
CACNA1C	11	450.626	-0.691129	0.142908	-4.83618	1.32361e-06	2.09345e-06	-0.439652
CACNA1D	10	1261.16	2.31443	0.175549	13.1839	1.08616e-39	6.12476e-39	1.31839
CACNA1H	2	2143.48	-1.19298	0.169516	-7.03753	1.95682e-12	4.03152e-12	-3.51876
CACNA1I	2	58.7159	4.85698	0.301478	16.1105	2.15102e-58	2.24156e-57	8.05527
CACNA2D1	5	311.12	-1.68927	0.227331	-7.43089	1.0787e-13	2.34131e-13	-1.48618
CACNA2D3	5	205.222	-2.48963	0.216956	-11.4753	1.75641e-30	7.17226e-30	-2.29505
CACNB2	5	592.429	1.96339	0.162152	12.1083	9.54385e-34	4.37041e-33	2.42166
CACNB3	5	915.661	1.61813	0.129841	12.4624	1.19718e-35	5.87203e-35	2.49248
CACNB4	5	484.153	1.14761	0.185908	6.17298	6.70134e-10	1.23513e-09	1.2346
CADM1	1	3751.21	-2.01838	0.154355	-13.0762	4.50107e-39	2.47298e-38	-13.0762
CADM3	1	119.027	-1.76023	0.284167	-6.19435	5.85268e-10	1.0823e-09	-6.19435
CALCRL	2	2182.98	-1.03164	0.113297	-9.10567	8.57333e-20	2.37336e-19	-4.55284
CALD1	1	12880.8	-1.63374	0.122206	-13.3687	9.21439e-41	5.39299e-40	-13.3687
CALM3	12	21292.7	1.13302	0.0683735	16.5711	1.12825e-61	1.29809e-60	1.38092
CAMK2B	10	592.722	3.15689	0.20086	15.7169	1.15908e-55	1.1084e-54	1.57169
CAMK2D	10	2543.54	0.837537	0.083439	10.0377	1.04056e-23	3.34395e-23	1.00377
CAMK2G	10	1729.92	-1.0795	0.0761089	-14.1836	1.15684e-45	7.81984e-45	-1.41836
CAMK4	3	33.6805	-1.13513	0.193106	-5.87828	4.14554e-09	7.37788e-09	-1.95943
CAMKK1	1	406.647	0.832618	0.108043	7.70636	1.29457e-14	2.91167e-14	7.70636
CAMKK2	1	3070.93	0.595753	0.0680028	8.76071	1.94022e-18	5.08509e-18	8.76071
CAPN1	2	13377.1	0.701799	0.0740287	9.48009	2.54055e-21	7.45222e-21	4.74005
CARD9	1	66.8871	0.717489	0.185615	3.86546	0.00011088	0.000158405	3.86546
CARS	1	2121.08	1.26438	0.0545403	23.1825	6.83649e-119	4.07212e-117	23.1825
CASP10	2	1037.77	-1.35014	0.0916793	-14.7267	4.34328e-49	3.31956e-48	-7.36336
CASP3	12	1078.23	0.857211	0.0768167	11.1592	6.45816e-29	2.50235e-28	0.929932
CASP7	2	1573.54	-0.723249	0.063344	-11.4178	3.40766e-30	1.37965e-29	-5.7089
CASP9	15	1110.77	-0.905114	0.0726168	-12.4642	1.16968e-35	5.74063e-35	-0.83095
CAV1	2	5661.57	1.71241	0.131675	13.0048	1.14934e-38	6.21323e-38	6.50239
CAV2	1	5520.22	2.34401	0.10097	23.2149	3.21972e-119	1.94654e-117	23.2149
CBR3	1	222.211	1.90756	0.118015	16.1637	9.09274e-59	9.61198e-58	16.1637
CCDC12	1	1917.61	1.04721	0.0785688	13.3285	1.57988e-40	9.18013e-40	13.3285
CCKAR	2	84.7107	6.22549	0.33566	18.547	8.62296e-77	1.58714e-75	9.2735
CCL14	2	1070.58	-0.834471	0.179555	-4.64744	3.36072e-06	5.20122e-06	-2.32372
CCL18	2	215.773	4.78777	0.350316	13.667	1.59887e-42	9.88472e-42	6.83349
CCL19	2	235.929	-2.88269	0.365028	-7.89719	2.85254e-15	6.59681e-15	-3.9486
CCL2	3	2620.74	-1.96263	0.190122	-10.323	5.54542e-25	1.86994e-24	-3.441
CCL20	2	80.0135	-1.39781	0.290478	-4.8121	1.49356e-06	2.35394e-06	-2.40605
CCL21	2	1047.27	0.823004	0.267617	3.07531	0.00210285	0.00277753	1.53765
CCL22	2	41.8044	-0.605039	0.260988	-2.31826	0.0204349	0.0250217	-1.15913
CCL25	3	2.71666	4.32265	0.321818	13.432	3.92751e-41	2.32738e-40	4.47733
CCL28	3	151.841	-1.14731	0.212149	-5.40801	6.37283e-08	1.07425e-07	-1.80267
CCL3	3	182.803	0.637449	0.203926	3.12588	0.00177274	0.00235152	1.04196
CCL3L1	2	62.4573	0.593459	0.246165	2.41082	0.0159167	0.0196684	1.20541
CCL4	4	166.97	0.738388	0.191007	3.86575	0.000110746	0.000158228	0.966439
CCL4L2	3	122.113	1.00347	0.224696	4.4659	7.97312e-06	1.21086e-05	1.48863
CCL5	7	648.319	0.910422	0.179377	5.07548	3.86519e-07	6.27875e-07	0.725069
CCL8	3	147.878	-0.840626	0.218182	-3.85287	0.000116743	0.000166531	-1.28429
CCNA1	4	38.8689	1.91854	0.269919	7.10781	1.17896e-12	2.454e-12	1.77695
CCNA2	2	195.908	2.46307	0.200348	12.294	9.76027e-35	4.62975e-34	6.14698
CCNB1	4	579.091	1.55425	0.134235	11.5786	5.29193e-31	2.20787e-30	2.89464
CCNB2	4	157.837	3.11629	0.224656	13.8714	9.44634e-44	6.04132e-43	3.46784
CCNB3	3	28.8295	-0.816331	0.139939	-5.83347	5.42867e-09	9.62222e-09	-1.94449
CCND3	5	2470.71	-0.777099	0.0897866	-8.65496	4.93091e-18	1.27128e-17	-1.73099
CCNE1	6	105.426	2.11442	0.128404	16.4669	6.34101e-61	7.09331e-60	2.74449
CCNE2	6	59.5759	1.86992	0.191103	9.78489	1.30736e-22	4.03507e-22	1.63082
CCNG2	1	7441.32	1.15428	0.0739135	15.6166	5.61278e-55	5.26141e-54	15.6166
CCR2	2	124.732	-1.66564	0.213504	-7.80144	6.12043e-15	1.3972e-14	-3.90072
CCR3	2	3.98714	0.675753	0.220059	3.07078	0.00213502	0.00281864	1.53539
CCR4	2	24.0481	-1.55057	0.211255	-7.33981	2.13893e-13	4.57912e-13	-3.66991
CCR6	2	76.0995	-1.1493	0.128136	-8.96941	2.98109e-19	8.06043e-19	-4.4847
CCR9	3	22.9802	-1.091	0.193227	-5.64624	1.63997e-08	2.84955e-08	-1.88208
CD164	1	23527.4	-0.705792	0.0631603	-11.1746	5.42834e-29	2.11143e-28	-11.1746
CD1C	1	77.8245	-2.82073	0.245745	-11.4783	1.69667e-30	6.9336e-30	-11.4783
CD1E	1	41.9857	-1.2242	0.29614	-4.13385	3.56731e-05	5.23772e-05	-4.13385
CD22	3	561.704	3.33453	0.222214	15.0059	6.71662e-51	5.50074e-50	5.00197
CD226	1	51.0505	-1.41229	0.149098	-9.4722	2.74002e-21	8.02128e-21	-9.4722
CD247	2	110.875	0.736358	0.182804	4.02813	5.62219e-05	8.16347e-05	2.01407
CD274	1	215.098	2.19796	0.170715	12.875	6.22521e-38	3.2732e-37	12.875
CD276	1	3065.47	1.22625	0.0752724	16.2909	1.14575e-59	1.24125e-58	16.2909
CD34	2	6008.12	-0.972628	0.0842137	-11.5495	7.42285e-31	3.07703e-30	-5.77476
CD40	10	1058.86	0.804558	0.0957036	8.40677	4.21474e-17	1.04813e-16	0.840677
CD40LG	10	25.198	-1.34308	0.243445	-5.51695	3.44935e-08	5.89324e-08	-0.551695
CD44	2	6967.09	1.81191	0.166067	10.9107	1.02502e-27	3.81242e-27	5.45533
CD55	3	3066.57	0.831798	0.0881	9.44152	3.67409e-21	1.07072e-20	3.14717
CD58	1	551.17	-0.936027	0.0911898	-10.2646	1.01748e-24	3.40116e-24	-10.2646
CD59	2	72064.5	1.24469	0.0821509	15.1513	7.42735e-52	6.27708e-51	7.57565
CD63	1	39008.8	1.37581	0.0728383	18.8886	1.41503e-79	2.83744e-78	18.8886
CD68	1	3888.84	0.584839	0.192901	3.0318	0.00243097	0.00319654	3.0318
CD7	1	109.931	1.29825	0.198673	6.53458	6.37864e-11	1.2303e-10	6.53458
CD72	1	76.7842	0.662795	0.15493	4.27803	1.88558e-05	2.80552e-05	4.27803
CD79A	2	108.621	-1.03937	0.286275	-3.63067	0.000282689	0.000393851	-1.81533
CD79B	1	178.629	-0.882182	0.120184	-7.34028	2.1315e-13	4.56382e-13	-7.34028
CD80	9	16.7833	1.38424	0.206595	6.70026	2.08046e-11	4.10046e-11	0.744474
CD82	1	5569.64	0.689575	0.158777	4.34305	1.40521e-05	2.10631e-05	4.34305
CD86	9	247.221	0.776748	0.189003	4.10971	3.96152e-05	5.79965e-05	0.456635
CD9	1	39390.3	1.76777	0.129594	13.6409	2.28795e-42	1.40319e-41	13.6409
CDA	2	1112.66	1.92124	0.156645	12.265	1.39682e-34	6.59668e-34	6.13248
CDC20	3	223.826	2.35714	0.208375	11.312	1.14442e-29	4.54446e-29	3.77067
CDC25A	2	128.148	0.864142	0.118465	7.29451	2.99749e-13	6.38668e-13	3.64725
CDC25C	3	25.4762	3.269	0.27496	11.889	1.35028e-32	5.96505e-32	3.963
CDC34	1	2212.25	1.33399	0.073146	18.2374	2.60705e-74	4.41584e-73	18.2374
CDC40	1	1651.17	-0.734178	0.0533054	-13.773	3.70258e-43	2.32647e-42	-13.773
CDC45	1	50.6675	3.48507	0.247851	14.0611	6.5829e-45	4.34073e-44	14.0611
CDC6	1	80.4266	1.30734	0.200925	6.5066	7.68728e-11	1.47759e-10	6.5066
CDH1	8	20597.2	0.807766	0.119646	6.75128	1.46551e-11	2.90404e-11	0.843909
CDH15	1	26.9989	2.72395	0.26868	10.1382	3.73789e-24	1.22288e-23	10.1382
CDH2	2	1481.04	-2.42041	0.266058	-9.0973	9.26029e-20	2.55914e-19	-4.54865
CDH3	1	1345.52	-0.896063	0.245673	-3.64739	0.000264922	0.000369928	-3.64739
CDH4	1	18.3967	-0.684363	0.252142	-2.7142	0.00664365	0.00846825	-2.7142
CDK1	5	310.541	0.69556	0.153759	4.52371	6.07656e-06	9.28335e-06	0.904742
CDK4	12	4419.46	0.691239	0.0527463	13.105	3.08387e-39	1.7083e-38	1.09208
CDK5R1	1	214.462	1.94657	0.150825	12.9061	4.15835e-38	2.19935e-37	12.9061
CDK6	9	2510.76	-0.627281	0.0763998	-8.21051	2.20253e-16	5.32314e-16	-0.912279
CDKN1C	1	2508.87	-2.79667	0.128747	-21.7222	1.2668e-104	5.33908e-103	-21.7222
CDKN2A	9	174.066	5.39569	0.248046	21.7528	6.4975e-105	2.76007e-103	2.41698
CDKN2B	4	358.43	1.32497	0.163258	8.11578	4.82659e-16	1.14913e-15	2.02895
CDO1	2	146.388	-2.00524	0.224696	-8.92423	4.48801e-19	1.20803e-18	-4.46212
CDS1	2	4453.8	0.897336	0.103584	8.66291	4.59867e-18	1.18676e-17	4.33146
CEL	2	2188.68	2.05243	0.246715	8.31905	8.86707e-17	2.17592e-16	4.15953
CERK	1	2974.12	-0.918942	0.101815	-9.02558	1.7875e-19	4.88302e-19	-9.02558
CES1	1	497.644	-0.779779	0.275464	-2.83078	0.0046434	0.00599199	-2.83078
CFB	1	3124.74	-2.43794	0.223647	-10.9008	1.14219e-27	4.23747e-27	-10.9008
CFD	1	385.424	-0.948219	0.21456	-4.41937	9.89882e-06	1.49487e-05	-4.41937
CFH	1	2471.04	-1.45125	0.184664	-7.85886	3.87642e-15	8.91992e-15	-7.85886
CFI	1	5928.93	-2.71918	0.160584	-16.9331	2.56618e-64	3.19871e-63	-16.9331
CFL2	3	3668.98	1.1213	0.0683258	16.411	1.59561e-60	1.76898e-59	5.47033
CFLAR	1	2729.56	-0.745057	0.0582563	-12.7893	1.88189e-37	9.73951e-37	-12.7893
CFTR	2	9898.73	6.64863	0.269097	24.7071	8.96122e-135	8.12652e-133	12.3536
CGN	1	3860.02	-1.03569	0.120761	-8.5764	9.78913e-18	2.49355e-17	-8.5764
CH25H	1	173.128	-1.69074	0.210476	-8.03295	9.51537e-16	2.24099e-15	-8.03295
CHDH	1	3304.1	-2.80984	0.174253	-16.1251	1.69994e-58	1.77954e-57	-16.1251
CHEK1	2	347.889	0.824035	0.0700098	11.7703	5.55448e-32	2.40312e-31	5.88514
CHERP	1	3389.04	0.865491	0.0537997	16.0873	3.13319e-58	3.24413e-57	16.0873
CHIT1	1	112.361	3.52769	0.310541	11.3598	6.62794e-30	2.65085e-29	11.3598
CHKA	1	1684.17	1.62897	0.0770416	21.144	3.13162e-99	1.13853e-97	21.144
CHKB	1	1254.07	0.925281	0.0982948	9.41333	4.80679e-21	1.39327e-20	9.41333
CHMP2A	1	6795.37	0.710362	0.0581018	12.2262	2.25324e-34	1.05609e-33	12.2262
CHPF2	1	2988.55	0.982507	0.0663314	14.8121	1.22382e-49	9.55732e-49	14.8121
CHRD	1	360.352	-2.58221	0.130431	-19.7976	3.12417e-87	7.91687e-86	-19.7976
CHRM1	3	574.532	5.45741	0.339275	16.0855	3.2239e-58	3.33591e-57	5.36184
CHRM3	3	82.2036	-1.12247	0.186106	-6.03137	1.62575e-09	2.94864e-09	-2.01046
CHRM4	2	9.13063	1.92066	0.172207	11.1532	6.90717e-29	2.67375e-28	5.5766
CHRNA1	1	19.0191	5.75393	0.386279	14.8958	3.50887e-50	2.79705e-49	14.8958
CHRNA3	1	13.975	1.61797	0.288201	5.61405	1.97642e-08	3.4176e-08	5.61405
CHRNA5	1	33.5707	1.48809	0.180348	8.25122	1.56789e-16	3.81619e-16	8.25122
CHRNB2	1	23.274	-0.957422	0.155579	-6.15394	7.55813e-10	1.3894e-09	-6.15394
CHST12	2	913.191	0.626189	0.0685946	9.12885	6.92303e-20	1.9241e-19	4.56443
CHST13	2	122.789	-1.2447	0.252214	-4.93507	8.01209e-07	1.28127e-06	-2.46754
CHST2	1	3755.66	2.89659	0.138481	20.9168	3.76254e-97	1.28404e-95	20.9168
CHST3	1	2325.19	-0.593165	0.110136	-5.38577	7.21367e-08	1.21459e-07	-5.38577
CHST6	1	99.9455	-2.33141	0.286936	-8.12519	4.46646e-16	1.0648e-15	-8.12519
CHSY3	1	85.4289	1.38254	0.178571	7.74228	9.76534e-15	2.20619e-14	7.74228
CKB	1	37763.1	2.45668	0.127679	19.241	1.67939e-82	3.6683e-81	19.241
CKM	1	48.8236	-3.31547	0.293743	-11.287	1.52135e-29	6.01608e-29	-11.287
CKMT1A	1	1354.36	3.46707	0.184687	18.7726	1.26528e-78	2.45778e-77	18.7726
CKMT1B	1	3255.89	3.21185	0.145719	22.0413	1.15677e-107	5.28966e-106	22.0413
CKMT2	1	3740.8	3.24652	0.141434	22.9544	1.33224e-116	7.62589e-115	22.9544
CLCF1	2	682.739	-0.658099	0.165258	-3.98226	6.82622e-05	9.87532e-05	-1.99113
CLDN1	4	2535.5	-1.3231	0.204583	-6.46729	9.97792e-11	1.90902e-10	-1.61682
CLDN10	3	5376.56	-5.28051	0.26019	-20.2948	1.42953e-91	4.08414e-90	-6.76493
CLDN11	3	491.785	-1.64391	0.209198	-7.85817	3.89792e-15	8.96554e-15	-2.61939
CLDN14	3	413.19	-2.73117	0.26036	-10.49	9.60664e-26	3.32127e-25	-3.49665
CLDN15	3	725.275	-1.05403	0.133325	-7.9057	2.66421e-15	6.16658e-15	-2.63523
CLDN2	3	7773.2	-6.47659	0.262946	-24.6309	5.89648e-134	5.20115e-132	-8.2103
CLDN3	3	1597.32	-1.88154	0.172584	-10.9021	1.12602e-27	4.18018e-27	-3.63404
CLDN5	3	1339.71	-0.858864	0.131515	-6.53056	6.55253e-11	1.26324e-10	-2.17685
CLDN8	3	10671.9	1.27415	0.184612	6.9018	5.13484e-12	1.03985e-11	2.3006
CLTC	3	27358.3	-0.645737	0.0666347	-9.69071	3.30212e-22	1.00553e-21	-3.23024
CLTCL1	3	457.313	1.35371	0.110119	12.2931	9.85948e-35	4.67406e-34	4.09771
CNDP1	2	106.644	-3.39838	0.262897	-12.9266	3.18441e-38	1.68979e-37	-6.46332
CNGA4	1	10.1713	-1.3371	0.181175	-7.38015	1.58113e-13	3.40755e-13	-7.38015
CNGB1	1	126.705	5.43828	0.275338	19.7513	7.82299e-87	1.95478e-85	19.7513
CNOT3	1	2167.57	0.614451	0.0509464	12.0607	1.70263e-33	7.71803e-33	12.0607
CNR1	1	99.0152	2.42636	0.261685	9.27205	1.82596e-20	5.19012e-20	9.27205
CNTNAP2	1	375.536	4.00902	0.218152	18.3772	2.00001e-75	3.52506e-74	18.3772
COL1A1	2	12419.8	1.56897	0.22712	6.90811	4.91143e-12	9.95358e-12	3.45406
COL4A6	4	748.734	-2.84176	0.273339	-10.3965	2.57248e-25	8.75686e-25	-2.59912
COL5A2	2	1765.26	0.816258	0.17267	4.72728	2.27547e-06	3.55297e-06	2.36364
COL5A3	2	477.536	2.18738	0.191394	11.4286	3.00813e-30	1.22003e-29	5.71432
COL6A1	2	17790.4	2.11612	0.13458	15.7239	1.03745e-55	9.93862e-55	7.86195
COL6A2	2	7682.47	0.615777	0.17657	3.48743	0.000487678	0.000669567	1.74372
COMP	3	184.583	-2.11956	0.321121	-6.60052	4.09727e-11	7.96557e-11	-2.20017
COX11	1	3142.88	-0.624397	0.0726603	-8.59338	8.44446e-18	2.15852e-17	-8.59338
COX17	1	2292.69	1.41157	0.0871765	16.1921	5.72987e-59	6.08497e-58	16.1921
COX4I1	5	30943.9	1.65267	0.0957225	17.2652	8.60508e-67	1.15946e-65	3.45303
COX4I2	5	106.633	0.781626	0.154995	5.04292	4.58477e-07	7.42376e-07	1.00858
COX5A	5	11447.5	1.76045	0.0880536	19.993	6.33942e-89	1.68307e-87	3.9986
COX5B	5	10926.4	0.977963	0.0997173	9.80736	1.04676e-22	3.24501e-22	1.96147
COX6A1	5	14143.8	1.70246	0.0844174	20.1671	1.90409e-90	5.29016e-89	4.03342
COX6B1	5	13438.4	1.18202	0.0820995	14.3974	5.36883e-47	3.80437e-46	2.87949
COX6C	5	10438.9	2.33277	0.0892959	26.124	1.94398e-150	2.68203e-148	5.22481
COX7A1	5	4323.88	2.99452	0.193083	15.509	3.0163e-54	2.73996e-53	3.1018
COX7A2	5	6284.94	0.935996	0.0760847	12.302	8.83277e-35	4.20586e-34	2.46041
COX7B	5	12019.7	1.41681	0.080409	17.6201	1.72807e-69	2.54279e-68	3.52401
COX7C	5	20391.8	1.32597	0.0845612	15.6805	2.05517e-55	1.94915e-54	3.13611
COX8A	5	17107.8	1.36285	0.0933071	14.606	2.57009e-48	1.90304e-47	2.92121
CP	1	520.217	-2.95681	0.278739	-10.6078	2.74135e-26	9.65333e-26	-10.6078
CPA3	1	193.672	-0.676036	0.313016	-2.15975	0.0307922	0.0371624	-2.15975
CPE	1	5162.71	-1.62539	0.161024	-10.0941	5.86768e-24	1.90614e-23	-10.0941
CPEB1	3	80.9331	1.26883	0.225028	5.63854	1.71498e-08	2.9767e-08	1.87951
CPOX	1	940.712	1.58602	0.0743609	21.3286	6.15682e-101	2.35506e-99	21.3286
CPS1	3	296.244	-1.4948	0.194933	-7.66827	1.74336e-14	3.89662e-14	-2.55609
CPT1A	3	13396.5	0.602159	0.0854845	7.04407	1.867e-12	3.84992e-12	2.34802
CPT1B	3	3246.14	3.41508	0.14248	23.9688	5.88147e-127	4.29587e-125	7.98961
CPT1C	3	82.4692	-0.97195	0.143763	-6.76079	1.3724e-11	2.72556e-11	-2.2536
CR1	3	731.158	-3.16436	0.245896	-12.8687	6.75218e-38	3.54451e-37	-4.28957
CR2	3	434.236	-3.03407	0.309832	-9.79261	1.21126e-22	3.74348e-22	-3.2642
CRAT	1	6934.03	0.821504	0.102572	8.00903	1.15618e-15	2.71107e-15	8.00903
CRB3	1	2041.49	0.945399	0.110098	8.58688	8.93626e-18	2.28062e-17	8.58688
CREB1	5	2105.84	-0.699269	0.0523239	-13.3642	9.78284e-41	5.7174e-40	-2.67285
CREB3L1	4	1671.42	2.92422	0.17033	17.168	4.61422e-66	6.08519e-65	4.29199
CREB3L4	4	490.331	-0.775877	0.0721665	-10.7512	5.84945e-27	2.10904e-26	-2.6878
CREB5	3	638.898	-0.653212	0.191538	-3.41034	0.000648817	0.000883666	-1.13678
CRK	11	2302	-0.7973	0.0548741	-14.5296	7.86562e-48	5.74511e-47	-1.32087
CRY2	1	7841.57	1.28087	0.0859349	14.9051	3.05238e-50	2.4416e-49	14.9051
CRYL1	1	12472.1	-1.71476	0.145704	-11.7688	5.65128e-32	2.44369e-31	-11.7688
CS	2	16592	1.21865	0.0611281	19.936	1.98388e-88	5.20711e-87	9.96799
CSAD	1	640.277	1.10976	0.109391	10.1449	3.49218e-24	1.14435e-23	10.1449
CSF2RA	4	255.672	1.40325	0.188968	7.42588	1.12036e-13	2.42978e-13	1.85647
CSF3R	4	222.08	1.16184	0.184908	6.28336	3.31324e-10	6.18222e-10	1.57084
CSGALNACT1	1	3084.36	2.06326	0.130814	15.7724	4.81903e-56	4.67762e-55	15.7724
CSGALNACT2	1	825.826	-0.650566	0.0918773	-7.08081	1.43314e-12	2.97044e-12	-7.08081
CSK	4	2206.23	0.736292	0.069607	10.5778	3.77558e-26	1.32203e-25	2.64446
CSNK1A1L	2	6.43915	0.689136	0.203002	3.39472	0.000686978	0.000934536	1.69736
CSNK1E	3	3934.37	1.1893	0.062487	19.0328	9.13004e-81	1.90903e-79	6.34426
CSNK1G2	1	3101.43	0.741839	0.0662153	11.2034	3.92202e-29	1.53254e-28	11.2034
CSNK2A1	3	3889.76	0.696034	0.0461066	15.0962	1.71588e-51	1.42551e-50	5.03206
CSNK2A2	3	1656.55	1.00465	0.0494257	20.3264	7.50729e-92	2.19534e-90	6.77548
CTBP1	4	7063.76	0.752481	0.0531761	14.1507	1.84855e-45	1.24486e-44	3.53768
CTF1	2	573.258	-0.81546	0.0905021	-9.0104	2.05298e-19	5.59407e-19	-4.5052
CTH	4	552.847	-0.916721	0.140691	-6.51585	7.22799e-11	1.39163e-10	-1.62896
CTNNA2	6	518.288	7.40365	0.213757	34.6358	7.30493e-263	1.47395e-259	5.77264
CTNNBIP1	1	1568.26	-0.825389	0.0730097	-11.3052	1.23676e-29	4.90633e-29	-11.3052
CTSA	2	19999.7	0.92388	0.0890987	10.3692	3.42476e-25	1.16237e-24	5.18459
CTSC	1	11595.9	-0.663168	0.102371	-6.47807	9.29042e-11	1.7798e-10	-6.47807
CTSD	1	178755	1.99983	0.0853252	23.4377	1.76315e-121	1.10742e-119	23.4377
CTSF	1	5465.57	-0.664193	0.0898821	-7.38961	1.47258e-13	3.1787e-13	-7.38961
CTSH	1	15268.5	-1.13945	0.0976006	-11.6747	1.71721e-31	7.308e-31	-11.6747
CTSL2	1	404.95	-3.2023	0.223562	-14.324	1.54943e-46	1.08272e-45	-14.324
CTSS	2	2778.13	0.76922	0.156236	4.92346	8.5026e-07	1.35769e-06	2.46173
CTSW	1	120.479	0.763653	0.195996	3.89628	9.76822e-05	0.000140009	3.89628
CTSZ	1	10296.8	0.949987	0.0788046	12.055	1.82606e-33	8.26825e-33	12.055
CUL1	5	3335.66	0.632285	0.0376106	16.8113	2.01589e-63	2.44298e-62	3.36227
CUL3	1	4427.17	-0.65845	0.0484686	-13.5851	4.90924e-42	2.98474e-41	-13.5851
CXADR	1	678.794	-1.57592	0.133074	-11.8424	2.35505e-32	1.03218e-31	-11.8424
CXCL1	4	178.055	-2.72217	0.272379	-9.99407	1.61801e-23	5.16266e-23	-2.49852
CXCL10	5	442.22	2.21488	0.205153	10.7962	3.5861e-27	1.30435e-26	2.15925
CXCL11	3	58.476	1.33585	0.205233	6.50894	7.56828e-11	1.45496e-10	2.16965
CXCL12	5	8134.51	-3.1704	0.154415	-20.5316	1.12321e-93	3.44693e-92	-4.10633
CXCL14	2	14869.8	-5.73787	0.279421	-20.5348	1.0522e-93	3.23517e-92	-10.2674
CXCL2	3	161.394	-1.46406	0.253985	-5.76435	8.19708e-09	1.44231e-08	-1.92145
CXCR5	2	17.359	-0.995253	0.254951	-3.9037	9.47335e-05	0.000135916	-1.95185
CXXC4	1	14.9364	1.28362	0.209428	6.12919	8.83292e-10	1.61932e-09	6.12919
CYBA	2	2727.61	-0.899325	0.147232	-6.10821	1.00756e-09	1.84316e-09	-3.0541
CYC1	5	15002	1.37293	0.100517	13.6587	1.79175e-42	1.10433e-41	2.73174
CYCS	10	21465	1.73454	0.0861672	20.13	4.03244e-90	1.10512e-88	2.013
CYFIP2	1	35819.6	-1.3465	0.131312	-10.2542	1.13309e-24	3.78213e-24	-10.2542
CYP11A1	1	747.335	5.33325	0.161004	33.1249	1.30084e-240	1.49987e-237	33.1249
CYP17A1	1	1739.82	-3.34398	0.266882	-12.5298	5.12815e-36	2.54156e-35	-12.5298
CYP19A1	1	6.70791	0.723676	0.276307	2.6191	0.00881624	0.0111138	2.6191
CYP1A1	4	392.905	2.1045	0.370165	5.68531	1.30576e-08	2.28112e-08	1.42133
CYP1A2	5	277.869	5.0695	0.323121	15.6892	1.79367e-55	1.70414e-54	3.13784
CYP1B1	3	4128.28	-2.71029	0.164903	-16.4356	1.06296e-60	1.18333e-59	-5.47855
CYP21A2	1	66.1927	-2.15718	0.241129	-8.94617	3.68038e-19	9.92129e-19	-8.94617
CYP26A1	1	16.701	3.61872	0.273489	13.2317	5.75811e-40	3.28204e-39	13.2317
CYP26B1	1	834.537	-2.2464	0.170538	-13.1724	1.26472e-39	7.11823e-39	-13.1724
CYP26C1	1	24.2052	4.17435	0.296122	14.0967	3.97691e-45	2.64505e-44	14.0967
CYP27A1	2	2776.32	-1.04797	0.186123	-5.63049	1.79701e-08	3.11471e-08	-2.81524
CYP27B1	1	1013.36	-1.78171	0.25137	-7.088	1.36063e-12	2.82377e-12	-7.088
CYP2D6	1	17.3497	0.736987	0.185316	3.97692	6.98136e-05	0.000100952	3.97692
CYP2E1	4	125.387	-1.35412	0.246579	-5.49162	3.98265e-08	6.77715e-08	-1.3729
CYP2S1	1	228.566	-2.18849	0.224125	-9.7646	1.59746e-22	4.91727e-22	-9.7646
CYP39A1	1	461.16	-1.37494	0.152722	-9.00288	2.19865e-19	5.98189e-19	-9.00288
CYP3A4	6	214.529	1.28097	0.332204	3.85599	0.000115264	0.000164509	0.642664
CYP3A43	6	3.15814	1.86412	0.23629	7.88912	3.04326e-15	7.03283e-15	1.31485
CYP3A5	6	335.173	-1.25876	0.277769	-4.53168	5.85172e-06	8.95171e-06	-0.75528
CYP3A7	6	608.523	2.06253	0.27021	7.63307	2.29229e-14	5.0953e-14	1.27218
CYP46A1	1	120.461	1.11134	0.126386	8.79323	1.45323e-18	3.83302e-18	8.79323
CYP4F3	1	707.251	-6.29666	0.338195	-18.6184	2.27718e-77	4.26925e-76	-18.6184
CYP51A1	1	6538.93	0.713314	0.0709005	10.0608	8.23501e-24	2.65912e-23	10.0608
CYP8B1	2	957.936	-6.15008	0.268522	-22.9035	4.29149e-116	2.4137e-114	-11.4517
CYSLTR2	2	358.05	1.08919	0.269396	4.04308	5.27531e-05	7.67153e-05	2.02154
DAAM2	1	1426.05	-1.30296	0.109185	-11.9334	7.92305e-33	3.52422e-32	-11.9334
DAB2	1	12603.5	-1.93994	0.130255	-14.8934	3.63644e-50	2.89302e-49	-14.8934
DAK	2	4244.11	-1.4379	0.111067	-12.9462	2.47012e-38	1.3155e-37	-6.47308
DAPK1	2	3563.33	-2.49956	0.133523	-18.7202	3.3916e-78	6.50978e-77	-9.36008
DAPK2	2	382.812	1.47274	0.147539	9.98202	1.82712e-23	5.81839e-23	4.99101
DAPK3	2	1833.62	0.738978	0.0672804	10.9836	4.585e-28	1.72802e-27	5.49178
DAPP1	1	109.387	-1.19745	0.199559	-6.0005	1.96707e-09	3.55291e-09	-6.0005
DBF4	1	453.562	2.61167	0.0922192	28.3202	1.94922e-176	5.61862e-174	28.3202
DBH	1	41.0222	-2.82711	0.17558	-16.1015	2.48869e-58	2.58677e-57	-16.1015
DBT	1	3996.41	-0.700306	0.0679617	-10.3044	6.73005e-25	2.26232e-24	-10.3044
DCK	2	1473.23	0.733207	0.074705	9.81471	9.73222e-23	3.02169e-22	4.90735
DCN	1	16164.9	-3.3897	0.228751	-14.8183	1.1165e-49	8.73184e-49	-14.8183
DCPS	1	2076.31	1.69621	0.117101	14.4851	1.50493e-47	1.08935e-46	14.4851
DDB2	3	723.354	0.95482	0.0768722	12.4209	2.0135e-35	9.79267e-35	4.14029
DDIT3	1	4319.65	2.78109	0.115071	24.1684	4.78035e-129	3.69207e-127	24.1684
DDO	2	348.551	-0.965137	0.184995	-5.21709	1.81751e-07	3.00289e-07	-2.60855
DDX3Y	1	2101.98	-1.06157	0.439114	-2.41752	0.0156265	0.019329	-2.41752
DDX58	2	979.023	-1.14098	0.0784141	-14.5507	5.78002e-48	4.23518e-47	-7.27535
DECR2	1	1530.7	-0.90672	0.132427	-6.84695	7.54414e-12	1.51502e-11	-6.84695
DEGS2	1	986.071	-1.50169	0.196502	-7.64213	2.13665e-14	4.75591e-14	-7.64213
DES	3	1841.74	-4.17583	0.292343	-14.284	2.75344e-46	1.90756e-45	-4.76133
DGAT1	2	2566.94	0.899314	0.0766897	11.7267	9.30647e-32	3.99641e-31	5.86333
DGAT2	2	258.76	-1.05577	0.18549	-5.69177	1.25733e-08	2.19937e-08	-2.84588
DGKB	3	57.7038	-2.99759	0.229146	-13.0816	4.19752e-39	2.31014e-38	-4.36052
DGKG	3	128.88	-2.04468	0.185083	-11.0474	2.25751e-28	8.60061e-28	-3.68245
DGKH	3	118.922	-0.649394	0.102153	-6.35706	2.05655e-10	3.87089e-10	-2.11902
DGKI	3	605.904	4.18909	0.241647	17.3355	2.53635e-67	3.47553e-66	5.77852
DGKZ	3	1627.31	0.8359	0.0940773	8.88525	6.37763e-19	1.70528e-18	2.96175
DHCR7	1	4948.73	2.00414	0.0888009	22.5689	8.76702e-113	4.46427e-111	22.5689
DHDH	2	420.087	-5.03281	0.292257	-17.2205	1.86249e-66	2.48877e-65	-8.61027
DHFR	2	627.345	-0.641247	0.0923303	-6.94514	3.78083e-12	7.69126e-12	-3.47257
DHH	1	35.6751	-1.71683	0.160948	-10.667	1.45218e-26	5.14622e-26	-10.667
DHRS3	1	7598.96	0.770196	0.0916681	8.40201	4.38899e-17	1.09029e-16	8.40201
DHRS4	2	4656.2	-0.587374	0.132818	-4.42239	9.76141e-06	1.47509e-05	-2.2112
DHX8	1	2109.56	-0.626603	0.0483664	-12.9553	2.19211e-38	1.16937e-37	-12.9553
DLAT	3	5540.2	0.801872	0.0768714	10.4313	1.78354e-25	6.10992e-25	3.47711
DLD	5	11850.4	0.751173	0.0701591	10.7067	9.46672e-27	3.3793e-26	2.14134
DLL1	1	966.905	1.30746	0.132172	9.89213	4.50348e-23	1.41513e-22	9.89213
DLL4	1	1312.87	0.911918	0.100394	9.08343	1.05205e-19	2.89897e-19	9.08343
DMGDH	1	5176.98	-3.59747	0.177198	-20.3019	1.23606e-91	3.55026e-90	-20.3019
DNAH2	1	12.0077	-1.23929	0.175648	-7.05557	1.71896e-12	3.55189e-12	-7.05557
DNAI1	1	24.3506	-2.02992	0.172259	-11.7841	4.71585e-32	2.04522e-31	-11.7841
DNAJC6	1	1015.26	-1.2147	0.108551	-11.1902	4.55631e-29	1.77738e-28	-11.1902
DNAL1	1	1535.78	-0.761975	0.0450152	-16.9271	2.84169e-64	3.53394e-63	-16.9271
DNAL4	1	1736.66	0.622542	0.0542601	11.4733	1.79716e-30	7.33683e-30	11.4733
DNALI1	1	1320.84	-2.21262	0.102519	-21.5826	2.61757e-103	1.06969e-101	-21.5826
DNASE2	1	4402.42	1.26578	0.0617367	20.5029	2.02966e-93	6.19335e-92	20.5029
DNASE2B	1	4.66804	2.18158	0.25033	8.71484	2.91166e-18	7.59291e-18	8.71484
DNM3	2	498.339	-2.25196	0.145858	-15.4394	8.89597e-54	7.97328e-53	-7.71969
DNTT	2	63.1503	6.59835	0.324664	20.3236	7.94814e-92	2.31586e-90	10.1618
DOCK1	2	5351.01	-1.32243	0.0822993	-16.0686	4.23835e-58	4.38279e-57	-8.03428
DOLPP1	1	817.061	0.686025	0.0629997	10.8893	1.29577e-27	4.79401e-27	10.8893
DOT1L	1	1611.68	0.661236	0.0884487	7.47593	7.66614e-14	1.67361e-13	7.47593
DPM2	2	2341.85	1.14093	0.0716305	15.9279	4.05611e-57	4.0998e-56	7.96396
DPYS	4	5148.88	-6.84708	0.358764	-19.0852	3.35382e-81	7.07677e-80	-4.77129
DPYSL2	1	4642.74	-1.67609	0.100026	-16.7565	5.07427e-63	6.1035e-62	-16.7565
DRD2	2	120.022	4.91779	0.291377	16.8777	6.56246e-64	8.06788e-63	8.43886
DSG2	1	20804.1	2.13438	0.119822	17.8129	5.61018e-71	8.63294e-70	17.8129
DTX1	1	792.292	-4.22558	0.165795	-25.4868	2.76218e-143	3.23095e-141	-25.4868
DTX2	1	577.917	0.9741	0.0778255	12.5165	6.06827e-36	3.00288e-35	12.5165
DTX3	1	2246.31	0.74528	0.0754088	9.88319	4.92379e-23	1.5436e-22	9.88319
DTX3L	1	3317.1	1.02813	0.0815439	12.6083	1.90106e-36	9.55385e-36	12.6083
DTX4	1	1011.55	-2.52918	0.151703	-16.6719	2.09989e-62	2.48325e-61	-16.6719
DUSP1	1	21938.2	-1.04712	0.123968	-8.44671	2.99617e-17	7.49949e-17	-8.44671
DUSP10	1	252.195	1.10765	0.140438	7.88709	3.0931e-15	7.14393e-15	7.88709
DUSP16	1	3443.6	0.621757	0.0671734	9.256	2.12232e-20	6.01765e-20	9.256
DUSP2	1	698.818	-1.31418	0.215682	-6.09315	1.10711e-09	2.02159e-09	-6.09315
DUSP4	1	388.23	2.67197	0.178287	14.9869	8.94175e-51	7.29347e-50	14.9869
DUSP5	1	1871.4	-1.79624	0.164648	-10.9095	1.03777e-27	3.85895e-27	-10.9095
DUSP6	1	7635.87	-0.699043	0.119061	-5.87129	4.32427e-09	7.68749e-09	-5.87129
DUSP8	1	1914.17	1.65833	0.137735	12.04	2.18877e-33	9.88837e-33	12.04
DUSP9	1	4439.75	-3.62194	0.274094	-13.2142	7.26217e-40	4.13058e-39	-13.2142
DUT	1	2524.06	0.731389	0.054676	13.3768	8.26479e-41	4.84248e-40	13.3768
DVL1	5	3124.82	0.898019	0.0906545	9.90594	3.92247e-23	1.23424e-22	1.98119
DYNC1I1	1	138.166	-2.12796	0.150502	-14.1391	2.17937e-45	1.46337e-44	-14.1391
DYNC1I2	1	4383.95	-0.723025	0.0560102	-12.9088	4.01494e-38	2.12629e-37	-12.9088
DYNC2H1	1	1380.09	-1.82003	0.106319	-17.1185	1.08069e-65	1.40909e-64	-17.1185
DYNC2LI1	1	1572.73	-1.04112	0.0855903	-12.164	4.8308e-34	2.23307e-33	-12.164
E2F1	10	396.117	3.79744	0.143451	26.472	2.03926e-154	3.16516e-152	2.6472
E2F2	10	38.8506	2.06798	0.210852	9.80775	1.04272e-22	3.2331e-22	0.980775
E2F4	2	3071.15	0.981503	0.0489133	20.0662	1.45774e-89	3.92181e-88	10.0331
E2F5	2	393.583	-0.615157	0.0989376	-6.21762	5.0474e-10	9.36116e-10	-3.10881
EARS2	2	2406.12	0.984069	0.0594493	16.5531	1.52111e-61	1.7414e-60	8.27654
EBP	1	3113.28	0.929241	0.0972635	9.55385	1.2496e-21	3.71475e-21	9.55385
ECH1	1	11949.2	-0.711415	0.0873389	-8.14545	3.77863e-16	9.04563e-16	-8.14545
ECHS1	8	17221.5	-1.1415	0.118046	-9.66994	4.04616e-22	1.227e-21	-1.20874
ECSIT	1	3657.38	1.12994	0.0732945	15.4164	1.27001e-53	1.13388e-52	15.4164
EDA	1	968.244	1.51141	0.116385	12.9864	1.46228e-38	7.86543e-38	12.9864
EDA2R	1	246.385	1.18268	0.143394	8.2478	1.61334e-16	3.92383e-16	8.2478
EDC3	1	1833.73	0.806912	0.0527897	15.2854	9.56542e-53	8.28798e-52	15.2854
EDC4	1	3200.71	0.81351	0.0518292	15.696	1.61106e-55	1.53336e-54	15.696
EDN1	1	677.705	-2.2609	0.153076	-14.7698	2.29494e-49	1.77164e-48	-14.7698
EFNA5	1	1819.79	1.0912	0.103373	10.5559	4.77103e-26	1.66337e-25	10.5559
EFNB1	1	3074.87	-1.30756	0.0953591	-13.712	8.60517e-43	5.36312e-42	-13.712
EFNB2	1	2782.16	-0.589602	0.0779019	-7.56852	3.77502e-14	8.32351e-14	-7.56852
EFNB3	1	172.435	-1.84428	0.152632	-12.0831	1.29693e-33	5.90383e-33	-12.0831
EGF	15	17892.4	-1.74629	0.198894	-8.78	1.63475e-18	4.30335e-18	-0.585333
EGLN2	2	4358.73	1.23636	0.0627993	19.6875	2.75779e-86	6.76539e-85	9.84377
EGR1	1	29153.7	-1.81663	0.192556	-9.4343	3.93602e-21	1.14478e-20	-9.4343
EHD3	1	2524.88	-3.13483	0.172612	-18.1612	1.04801e-73	1.74942e-72	-18.1612
EHHADH	10	8246.87	-2.47748	0.158372	-15.6434	3.68523e-55	3.46863e-54	-1.56434
EIF2AK3	1	2029.18	0.606484	0.0851173	7.12528	1.0387e-12	2.16904e-12	7.12528
EIF4A3	1	3187.34	-0.615875	0.0540557	-11.3933	4.51372e-30	1.82015e-29	-11.3933
EIF4E	2	1831.56	0.683777	0.0552712	12.3713	3.73645e-35	1.80095e-34	6.18566
EIF4E2	2	3475.11	-1.02134	0.0484846	-21.0653	1.65562e-98	5.86075e-97	-10.5327
ELK1	8	1937.29	0.880719	0.0581609	15.1428	8.4546e-52	7.12659e-51	1.89285
ELK4	1	383.858	-0.759294	0.0822135	-9.23564	2.56753e-20	7.26086e-20	-9.23564
ELOVL2	1	48.4047	1.70675	0.202045	8.44736	2.97951e-17	7.45894e-17	8.44736
EMD	3	3563.73	0.655924	0.0606992	10.8061	3.21952e-27	1.17339e-26	3.60204
EME1	1	27.8063	1.61671	0.18861	8.5717	1.01968e-17	2.59412e-17	8.5717
ENDOD1	1	5751.43	0.684742	0.0883315	7.75196	9.04849e-15	2.04624e-14	7.75196
ENDOG	1	1466.5	1.3424	0.104329	12.867	6.90328e-38	3.62265e-37	12.867
ENO1	2	79258.5	-1.0338	0.0815444	-12.6778	7.85207e-37	3.9971e-36	-6.33889
ENO2	2	1438.2	0.90431	0.192584	4.69567	2.65733e-06	4.13641e-06	2.34784
ENO3	2	285.476	1.13683	0.136774	8.31175	9.43045e-17	2.31101e-16	4.15587
ENOPH1	1	3097.05	0.81498	0.0486819	16.7409	6.5947e-63	7.91462e-62	16.7409
ENPEP	1	7714.43	-4.0485	0.228333	-17.7307	2.43134e-70	3.65426e-69	-17.7307
ENPP1	5	940.651	-1.05312	0.152514	-6.90507	5.01778e-12	1.01653e-11	-1.38101
ENPP3	5	280.858	-3.71028	0.277773	-13.3573	1.07433e-40	6.27189e-40	-2.67145
ENPP6	1	1149.88	-7.47293	0.266349	-28.057	3.28491e-173	8.55242e-171	-28.057
ENTPD2	1	455.833	1.05582	0.202987	5.20142	1.97771e-07	3.25924e-07	5.20142
ENTPD3	2	112.97	-2.75636	0.192397	-14.3264	1.49608e-46	1.04725e-45	-7.16322
ENTPD5	2	1625.46	-1.34081	0.156882	-8.54661	1.2676e-17	3.21369e-17	-4.2733
ENTPD6	2	5037.61	1.03489	0.0589952	17.5419	6.86125e-69	9.80994e-68	8.77094
ENTPD8	2	171.8	-1.87755	0.203054	-9.24653	2.31898e-20	6.56833e-20	-4.62327
EPAS1	2	23459.6	-0.906606	0.0802568	-11.2963	1.36845e-29	5.42209e-29	-5.64816
EPB41L1	1	9263.41	-0.646957	0.0947524	-6.82787	8.61833e-12	1.72602e-11	-6.82787
EPB41L2	1	2442.78	-1.19388	0.105037	-11.3663	6.15483e-30	2.46713e-29	-11.3663
EPHA2	1	2480.5	-1.3174	0.134856	-9.76894	1.53047e-22	4.71376e-22	-9.76894
EPHA4	1	1007.05	-2.65148	0.133083	-19.9235	2.5434e-88	6.63257e-87	-19.9235
EPHA6	1	31.1313	0.864934	0.276906	3.12357	0.00178671	0.00236966	3.12357
EPHB3	1	583.061	-0.864534	0.213278	-4.05355	5.04469e-05	7.34344e-05	-4.05355
EPHB4	1	3615.71	-1.41851	0.098205	-14.4444	2.71873e-47	1.94875e-46	-14.4444
EPHB6	1	643.263	-1.22882	0.106862	-11.4991	1.33269e-30	5.46832e-30	-11.4991
EPHX1	1	5493.71	-0.939229	0.0986252	-9.52322	1.67902e-21	4.96025e-21	-9.52322
EPHX2	2	7417.8	-1.05008	0.122195	-8.59349	8.43635e-18	2.15679e-17	-4.29675
EPN1	1	11335.2	0.638137	0.0823183	7.75207	9.04071e-15	2.04477e-14	7.75207
EPN2	1	1800.31	-0.759189	0.052655	-14.4182	3.97609e-47	2.83615e-46	-14.4182
EPN3	1	2023.9	1.21707	0.14976	8.12684	4.40627e-16	1.05123e-15	8.12684
EPOR	3	934.85	1.41981	0.113969	12.4578	1.26816e-35	6.21074e-35	4.1526
EPX	1	12.8323	-2.55023	0.256355	-9.94804	2.5721e-23	8.14413e-23	-9.94804
ERBB2	10	16912.6	-0.698079	0.0841544	-8.29521	1.08395e-16	2.65148e-16	-0.829521
ERBB3	3	4944.15	-1.0006	0.138316	-7.23411	4.68579e-13	9.91453e-13	-2.41137
ERBB4	3	2440.47	-1.23365	0.175701	-7.02133	2.19766e-12	4.51733e-12	-2.34044
ERCC1	1	2249.88	0.678977	0.0530739	12.793	1.79319e-37	9.28938e-37	12.793
ERCC6	1	578.141	-0.734375	0.0678203	-10.8283	2.52922e-27	9.24937e-27	-10.8283
EREG	1	13.1106	-0.779923	0.273778	-2.84874	0.00438928	0.00567268	-2.84874
ERO1L	1	2306.09	1.34722	0.0883294	15.2522	1.59119e-52	1.36987e-51	15.2522
ESAM	2	5316.09	-0.813085	0.127021	-6.40118	1.54183e-10	2.9232e-10	-3.20059
ESPL1	2	289.482	-0.910679	0.222769	-4.08799	4.35119e-05	6.35513e-05	-2.044
ETNK1	1	6029.32	0.711655	0.07127	9.98534	1.76702e-23	5.62811e-23	9.98534
ETNK2	1	3899.05	-3.35824	0.180266	-18.6293	1.85858e-77	3.49257e-76	-18.6293
ETS1	3	5896	-0.775198	0.105187	-7.36973	1.70974e-13	3.67785e-13	-2.45658
ETS2	1	6525.43	-0.738076	0.0899735	-8.20326	2.33947e-16	5.64733e-16	-8.20326
EXO1	1	29.1518	1.56498	0.194121	8.06188	7.51305e-16	1.77485e-15	8.06188
EXOSC5	1	696.897	1.02483	0.105198	9.74186	1.99859e-22	6.12865e-22	9.74186
EXOSC7	1	2962.44	1.42197	0.0982831	14.4681	1.92755e-47	1.3909e-46	14.4681
EXOSC9	1	971.093	0.686106	0.0415819	16.5001	3.66174e-61	4.1421e-60	16.5001
EXTL1	1	24.4308	-1.52661	0.238565	-6.39917	1.56228e-10	2.96025e-10	-6.39917
EZR	3	24360.9	-0.652357	0.0788087	-8.27772	1.25552e-16	3.06512e-16	-2.75924
F11R	4	9393.18	-0.994133	0.0662027	-15.0165	5.72439e-51	4.70006e-50	-3.75413
F13A1	1	2146.31	-1.54807	0.206106	-7.51102	5.86662e-14	1.2851e-13	-7.51102
F2R	5	2841.67	-1.26572	0.110226	-11.4829	1.60704e-30	6.57731e-30	-2.29659
F2RL1	1	3173.59	-2.18027	0.112197	-19.4325	4.09546e-84	9.4712e-83	-19.4325
F2RL2	1	54.4625	-1.40404	0.220813	-6.35852	2.03702e-10	3.83549e-10	-6.35852
F3	1	865.609	-1.72311	0.145519	-11.8411	2.39218e-32	1.04817e-31	-11.8411
F5	1	727.111	-0.657186	0.270916	-2.42579	0.015275	0.0189138	-2.42579
F7	1	123.813	3.15365	0.207663	15.1864	4.35331e-52	3.70043e-51	15.1864
F8	1	1715.06	-1.47687	0.0929159	-15.8947	6.89505e-57	6.89164e-56	-15.8947
FABP3	1	7733.63	1.25757	0.155833	8.06997	7.03153e-16	1.66353e-15	8.06997
FABP5	1	90.8795	1.07006	0.22414	4.77405	1.80558e-06	2.83407e-06	4.77405
FADS2	3	1809.66	0.736563	0.157477	4.67726	2.9073e-06	4.5142e-06	1.55909
FAM125B	1	1435.61	1.50019	0.0987254	15.1955	3.78477e-52	3.22394e-51	15.1955
FAR1	1	3274.32	0.855021	0.0630688	13.557	7.20695e-42	4.36037e-41	13.557
FARSA	1	3170.32	0.643935	0.0479442	13.4309	3.98355e-41	2.358e-40	13.4309
FAS	11	660.653	-0.700263	0.126647	-5.52925	3.21594e-08	5.5067e-08	-0.50266
FASLG	10	17.1303	1.15304	0.213053	5.41202	6.23194e-08	1.05116e-07	0.541202
FASN	1	3280.08	0.60186	0.0938578	6.41247	1.43184e-10	2.71914e-10	6.41247
FAU	1	17537.2	1.07885	0.0938175	11.4994	1.32782e-30	5.44968e-30	11.4994
FBP1	4	8682.52	-2.90108	0.195822	-14.8149	1.1732e-49	9.16641e-49	-3.70373
FBXO2	1	2302.04	0.974951	0.160586	6.07122	1.26941e-09	2.31299e-09	6.07122
FBXO43	1	13.7791	1.35334	0.198733	6.80986	9.76931e-12	1.95241e-11	6.80986
FCER1A	2	191.09	-2.452	0.23143	-10.595	3.14232e-26	1.10268e-25	-5.29752
FCER1G	3	604.65	1.3995	0.170677	8.19967	2.41052e-16	5.81363e-16	2.73322
FCGR1A	4	117.628	1.85866	0.207857	8.94201	3.82152e-19	1.02983e-18	2.2355
FCGR2A	3	1268.96	0.814551	0.157912	5.15825	2.49269e-07	4.09078e-07	1.71942
FCGR3A	4	1343.77	1.45033	0.188282	7.70299	1.32916e-14	2.98779e-14	1.92575
FECH	1	5266.54	-1.09902	0.113793	-9.65813	4.54097e-22	1.37421e-21	-9.65813
FEN1	3	859.888	0.995617	0.0697935	14.2652	3.60675e-46	2.4891e-45	4.75506
FGD1	1	681.901	0.707666	0.0945321	7.48599	7.10124e-14	1.55176e-13	7.48599
FGD3	1	1246.1	0.805216	0.150303	5.35727	8.4487e-08	1.41663e-07	5.35727
FGF1	4	4589.88	-4.13276	0.217232	-19.0246	1.06652e-80	2.21853e-79	-4.75616
FGF12	4	370.964	2.07158	0.171505	12.0789	1.36612e-33	6.21179e-33	3.01971
FGF13	4	776.756	1.60502	0.124596	12.8818	5.69955e-38	2.99974e-37	3.22045
FGF14	4	1155	4.32569	0.20366	21.2398	4.09464e-100	1.52999e-98	5.30995
FGF18	4	36.451	-2.32628	0.205126	-11.3408	8.24268e-30	3.28933e-29	-2.83519
FGF2	4	1274.8	-1.31926	0.162221	-8.13246	4.20681e-16	1.00513e-15	-2.03311
FGF7	4	1614.22	2.51305	0.185711	13.532	1.01171e-41	6.10047e-41	3.38301
FGF9	4	3508.54	1.49463	0.166156	8.99534	2.35506e-19	6.39666e-19	2.24883
FGFR1	6	6541.63	1.02418	0.106539	9.61314	7.03683e-22	2.11603e-21	1.60219
FGFR2	5	3485.16	-1.31109	0.133023	-9.85605	6.45371e-23	2.01618e-22	-1.97121
FGFR3	5	2052.94	-4.96517	0.19983	-24.8469	2.79017e-136	2.69694e-134	-4.96939
FGFR4	3	1756.9	-3.32287	0.24364	-13.6384	2.36585e-42	1.44932e-41	-4.54614
FH	3	6869.27	0.627967	0.0681524	9.21416	3.13722e-20	8.83325e-20	3.07139
FIGF	7	65.1504	-1.99994	0.249068	-8.0297	9.77117e-16	2.30022e-15	-1.1471
FLCN	1	1648.76	0.600561	0.0707125	8.49299	2.01392e-17	5.07077e-17	8.49299
FLNA	2	31284.1	-0.796873	0.144881	-5.50021	3.79342e-08	6.46535e-08	-2.7501
FLNC	2	949.767	-1.2685	0.224159	-5.65891	1.5234e-08	2.65187e-08	-2.82945
FLOT2	1	7106.06	-0.714775	0.0605397	-11.8067	3.60331e-32	1.56905e-31	-11.8067
FMN2	1	230.586	-1.38864	0.281162	-4.93894	7.85471e-07	1.2571e-06	-4.93894
FMO1	1	4274.07	-5.9373	0.308498	-19.2458	1.52944e-82	3.34983e-81	-19.2458
FMO2	1	1031.25	-4.2035	0.201847	-20.8252	2.55839e-96	8.47999e-95	-20.8252
FMO3	1	468.819	-1.18593	0.232183	-5.10771	3.26078e-07	5.31619e-07	-5.10771
FMO4	1	1256.89	-2.43455	0.149013	-16.3379	5.30553e-60	5.81411e-59	-16.3379
FMO5	1	1348.03	-2.02558	0.174019	-11.64	2.5807e-31	1.08824e-30	-11.64
FN1	5	32314.9	0.830657	0.18222	4.55854	5.1511e-06	7.89715e-06	0.911708
FOS	7	23366.8	-2.38877	0.181624	-13.1522	1.65192e-39	9.25879e-39	-1.87889
FOSL1	1	382.254	-0.987326	0.27397	-3.60378	0.000313625	0.000435674	-3.60378
FOXA3	1	134.233	-3.15666	0.231039	-13.6629	1.69082e-42	1.04372e-41	-13.6629
FOXO1	3	3705.06	0.676351	0.0912299	7.41369	1.22829e-13	2.65885e-13	2.47123
FPGT	2	1036.55	-0.909826	0.0584368	-15.5694	1.17526e-54	1.08468e-53	-7.78469
FTCD	2	2697.43	-6.75623	0.326209	-20.7113	2.7368e-95	8.85318e-94	-10.3557
FTH1	1	80232.4	0.886526	0.0785403	11.2875	1.51245e-29	5.98234e-29	11.2875
FUT1	2	879.903	2.2731	0.14521	15.6539	3.12587e-55	2.9473e-54	7.82694
FUT6	1	1933.5	-7.46706	0.307549	-24.2793	3.24509e-130	2.59318e-128	-24.2793
FXYD2	3	65965.4	1.17413	0.174228	6.73903	1.59444e-11	3.15564e-11	2.24634
FXYD4	1	6560.98	-1.94196	0.319065	-6.08639	1.15487e-09	2.10786e-09	-6.08639
FYN	9	1455.46	-0.830218	0.104347	-7.95629	1.77268e-15	4.1279e-15	-0.884033
FZD1	4	2569.97	-1.61936	0.108179	-14.9693	1.16608e-50	9.46348e-50	-3.74232
FZD10	4	71.0381	1.65079	0.249222	6.62378	3.50128e-11	6.82333e-11	1.65594
FZD2	4	314.272	0.629645	0.123392	5.1028	3.34669e-07	5.45129e-07	1.2757
FZD4	4	6343.33	-0.890835	0.110948	-8.0293	9.80281e-16	2.30733e-15	-2.00733
FZD5	4	1076.92	-0.885582	0.108352	-8.17317	3.00389e-16	7.2156e-16	-2.04329
FZD6	4	3483.98	0.638135	0.091672	6.96107	3.3769e-12	6.88169e-12	1.74027
FZD7	4	1795.72	0.690108	0.168379	4.09854	4.15771e-05	6.0797e-05	1.02463
FZD8	4	1045	-1.04466	0.112834	-9.2584	2.07519e-20	5.88507e-20	-2.3146
FZD9	4	18.6729	1.30912	0.157426	8.31575	9.11735e-17	2.2353e-16	2.07894
FZR1	3	2392.99	0.715483	0.0616416	11.6071	3.79051e-31	1.58926e-30	3.86905
G6PD	2	2374.27	1.00972	0.0647398	15.5966	7.6727e-55	7.15912e-54	7.79832
GAB1	3	1920.07	-0.997782	0.0926551	-10.7688	4.83423e-27	1.75043e-26	-3.58959
GAB2	3	3637.76	2.10728	0.0897378	23.4826	6.13936e-122	3.96406e-120	7.82754
GABARAPL1	1	25554	0.960068	0.088427	10.8572	1.84349e-27	6.78312e-27	10.8572
GABBR2	1	9.68478	1.41963	0.245119	5.79159	6.97222e-09	1.23014e-08	5.79159
GABRB2	1	112.992	-3.34398	0.189045	-17.6888	5.11698e-70	7.62681e-69	-17.6888
GABRB3	1	789.438	-2.90778	0.245235	-11.8571	1.97678e-32	8.67331e-32	-11.8571
GABRD	1	62.8849	3.11749	0.231605	13.4604	2.67457e-41	1.59251e-40	13.4604
GABRP	1	314.834	-4.71759	0.223625	-21.096	8.66071e-99	3.08111e-97	-21.096
GABRQ	1	8.19083	-1.05953	0.282785	-3.74676	0.000179136	0.000252697	-3.74676
GAD1	5	672.035	1.52305	0.152849	9.96436	2.18267e-23	6.93555e-23	1.99287
GADD45G	3	2616.76	3.26013	0.172707	18.8766	1.77512e-79	3.54191e-78	6.29221
GAL3ST1	1	1033.25	-0.802121	0.17249	-4.65024	3.31557e-06	5.13282e-06	-4.65024
GALC	2	2427.55	-0.824978	0.0584526	-14.1136	3.13058e-45	2.08904e-44	-7.05681
GALK1	2	1289.79	-0.875383	0.117448	-7.45339	9.09735e-14	1.98017e-13	-3.72669
GALM	1	4967.03	-1.27742	0.111274	-11.4799	1.66413e-30	6.80407e-30	-11.4799
GALNS	2	1308.39	0.659416	0.0767469	8.59208	8.54115e-18	2.1822e-17	4.29604
GALNT10	1	3357.86	1.0094	0.101214	9.97288	2.0033e-23	6.3706e-23	9.97288
GALNT11	1	8439.32	-0.873312	0.0961922	-9.07882	1.09759e-19	3.02086e-19	-9.07882
GALNT12	1	467.888	-0.865603	0.122213	-7.08271	1.41363e-12	2.93188e-12	-7.08271
GALNT14	1	3664.38	-3.90511	0.239462	-16.3078	8.68027e-60	9.45458e-59	-16.3078
GALNT3	1	1378.56	-1.94273	0.136725	-14.2091	8.04774e-46	5.47898e-45	-14.2091
GALNT6	1	571.608	-2.30364	0.140773	-16.3642	3.44308e-60	3.79632e-59	-16.3642
GALNT8	1	3.66707	0.755675	0.174665	4.32642	1.51553e-05	2.26705e-05	4.32642
GALNT9	1	247.213	-1.75822	0.214399	-8.2007	2.38999e-16	5.76756e-16	-8.2007
GALNTL1	1	1369.14	1.15317	0.152186	7.57736	3.52655e-14	7.78203e-14	7.57736
GALNTL2	1	1084.6	-1.7587	0.137116	-12.8264	1.16717e-37	6.08346e-37	-12.8264
GALNTL4	1	2277.63	-2.39825	0.102276	-23.4488	1.36108e-121	8.58222e-120	-23.4488
GALNTL6	1	103.439	6.6009	0.305979	21.573	3.21786e-103	1.30509e-101	21.573
GALR1	1	234.043	5.03932	0.326671	15.4263	1.0895e-53	9.73255e-53	15.4263
GALR2	1	3.37332	0.711597	0.210756	3.37639	0.000734426	0.000997736	3.37639
GAMT	2	1586.86	-1.52457	0.150062	-10.1596	3.00298e-24	9.8665e-24	-5.0798
GAPDH	2	140980	1.05319	0.0719428	14.6392	1.57834e-48	1.17788e-47	7.31962
GARS	1	5816.74	1.09995	0.0602085	18.2691	1.45911e-74	2.50032e-73	18.2691
GAS1	1	676.277	-1.91455	0.186118	-10.2868	8.08573e-25	2.71013e-24	-10.2868
GATM	2	50195.1	-4.59208	0.247772	-18.5335	1.10901e-76	2.02736e-75	-9.26673
GBA3	1	3170.04	-5.97086	0.296596	-20.1313	3.92755e-90	1.07821e-88	-20.1313
GCGR	1	2495.77	1.97486	0.207204	9.53103	1.55728e-21	4.60648e-21	9.53103
GCH1	1	1158.3	-0.622092	0.116531	-5.33845	9.37458e-08	1.56845e-07	-5.33845
GCLC	1	2236.28	0.667237	0.0870176	7.66784	1.74916e-14	3.90903e-14	7.66784
GCNT1	1	1309.34	3.56744	0.148442	24.0326	1.26865e-127	9.43715e-126	24.0326
GCNT2	1	1771.1	-0.760995	0.0942938	-8.07046	7.0034e-16	1.65712e-15	-8.07046
GCNT3	1	1858.34	-2.51997	0.275272	-9.15448	5.46221e-20	1.52334e-19	-9.15448
GDA	1	2736.78	-2.07268	0.310211	-6.68151	2.365e-11	4.64708e-11	-6.68151
GDF5	2	25.8174	-0.830947	0.222913	-3.72768	0.000193252	0.000272158	-1.86384
GDF6	1	93.2844	1.08831	0.250399	4.34633	1.38434e-05	2.076e-05	4.34633
GGA1	1	3502.84	0.982114	0.0629805	15.5939	8.00456e-55	7.45583e-54	15.5939
GGA2	1	9079.8	0.827036	0.0636919	12.9849	1.48947e-38	8.00633e-38	12.9849
GGH	1	1716.9	-2.81648	0.215958	-13.0418	7.07556e-39	3.86249e-38	-13.0418
GGT1	4	4138.92	-4.41626	0.275919	-16.0056	1.16768e-57	1.19447e-56	-4.0014
GGT5	4	2166.74	-2.09338	0.142253	-14.7159	5.09423e-49	3.87882e-48	-3.67898
GIPR	1	35.4337	0.693029	0.280517	2.47055	0.0134907	0.0167719	2.47055
GK	2	2405.52	-0.994715	0.164389	-6.05097	1.4398e-09	2.61814e-09	-3.02548
GLA	5	1397.05	0.802539	0.0672885	11.9268	8.57741e-33	3.81213e-32	2.38537
GLB1	6	7310.7	0.719669	0.0704227	10.2193	1.62552e-24	5.39122e-24	1.70321
GLCE	1	2118.33	-0.740011	0.0752277	-9.83695	7.80384e-23	2.42997e-22	-9.83695
GLDC	1	2732.96	-3.70696	0.318069	-11.6546	2.17399e-31	9.2034e-31	-11.6546
GLI1	3	54.5093	-1.22101	0.204811	-5.96164	2.49715e-09	4.48825e-09	-1.98721
GLI2	3	87.8634	-1.03004	0.18394	-5.59989	2.14485e-08	3.70093e-08	-1.86663
GLI3	3	355.975	-0.736692	0.202143	-3.64441	0.000268001	0.000374099	-1.2148
GLS	4	17590	-1.33346	0.0977702	-13.6387	2.35761e-42	1.44482e-41	-3.40967
GLYCTK	3	1422.82	-0.668761	0.157149	-4.25559	2.08498e-05	3.09621e-05	-1.41853
GMPPB	2	943.63	0.818223	0.0596341	13.7207	7.62965e-43	4.7588e-42	6.86036
GMPR	1	2933.36	0.877921	0.131606	6.67081	2.54391e-11	4.99134e-11	6.67081
GMPS	2	2166.66	1.07599	0.0640965	16.7871	3.03526e-63	3.65908e-62	8.39353
GNA11	5	3804.46	1.53356	0.0904506	16.9547	1.77796e-64	2.22479e-63	3.39093
GNA14	1	464.118	-1.78421	0.111648	-15.9808	1.7402e-57	1.77337e-56	-15.9808
GNA15	1	148.563	0.838211	0.176926	4.73764	2.1622e-06	3.38036e-06	4.73764
GNAI1	8	3916.86	-1.46553	0.114413	-12.8092	1.45612e-37	7.56505e-37	-1.60115
GNAI3	8	3732.21	-0.952512	0.0645402	-14.7584	2.71516e-49	2.0881e-48	-1.8448
GNAQ	9	6123.41	0.685453	0.0734712	9.32955	1.06324e-20	3.04954e-20	1.03662
GNAS	10	88602.4	1.3906	0.0605211	22.9771	7.89568e-117	4.55186e-115	2.29771
GNAZ	1	417.354	-1.01164	0.143847	-7.03271	2.02554e-12	4.17151e-12	-7.03271
GNG11	1	5457.96	1.31373	0.149187	8.80594	1.29763e-18	3.42988e-18	8.80594
GNG2	1	695.593	-0.733725	0.105155	-6.97754	3.00383e-12	6.13382e-12	-6.97754
GNG3	2	19.0207	1.53018	0.129574	11.8094	3.49158e-32	1.5208e-31	5.90469
GNGT1	1	22.5798	3.88603	0.281571	13.8013	2.50386e-43	1.58499e-42	13.8013
GNGT2	1	68.4952	-0.759548	0.109884	-6.91225	4.77025e-12	9.67232e-12	-6.91225
GNPNAT1	1	3682.57	1.41139	0.0815518	17.3067	4.18756e-67	5.69946e-66	17.3067
GNPTAB	1	3590.97	0.659951	0.0522952	12.6197	1.64429e-36	8.28408e-36	12.6197
GNPTG	1	4920.25	0.863957	0.0683414	12.6418	1.24217e-36	6.2817e-36	12.6418
GNRH1	1	40.1659	1.50006	0.165586	9.05907	1.31562e-19	3.60925e-19	9.05907
GNRHR	2	19.3784	1.40897	0.138016	10.2088	1.81121e-24	5.99354e-24	5.10439
GOT1	5	14854.5	0.780864	0.0935622	8.34594	7.06509e-17	1.73981e-16	1.66919
GOT2	5	13958.7	0.736259	0.0615003	11.9716	5.00326e-33	2.23533e-32	2.39433
GP6	1	46.2902	3.69653	0.176021	21.0004	6.49875e-98	2.27555e-96	21.0004
GPAM	2	1777.13	1.51502	0.0948429	15.974	1.93947e-57	1.9752e-56	7.987
GPAT2	2	98.1259	1.48948	0.200746	7.41974	1.17349e-13	2.5426e-13	3.70987
GPD1	1	6527.05	-4.70341	0.277644	-16.9404	2.26397e-64	2.82637e-63	-16.9404
GPD1L	1	8847.48	1.6612	0.107616	15.4364	9.32009e-54	8.33952e-53	15.4364
GPI	4	30166.4	1.16021	0.0622335	18.6429	1.44295e-77	2.72103e-76	4.66072
GPLD1	1	44.7231	-1.67611	0.142518	-11.7606	6.22589e-32	2.68712e-31	-11.7606
GPR156	1	10.3189	0.58169	0.18874	3.08196	0.00205642	0.00271798	3.08196
GPR37	1	689.283	4.4307	0.187577	23.6207	2.36354e-123	1.56362e-121	23.6207
GPR83	1	16.809	-2.23283	0.185498	-12.0369	2.27237e-33	1.02488e-32	-12.0369
GPT	1	1210.21	-1.56894	0.232642	-6.744	1.54088e-11	3.05151e-11	-6.744
GPX1	4	13715.8	1.60367	0.106186	15.1025	1.55864e-51	1.29889e-50	3.77563
GPX3	2	316121	-2.84916	0.22514	-12.6551	1.04907e-36	5.32186e-36	-6.32753
GPX4	2	13175.3	1.17514	0.090129	13.0384	7.39981e-39	4.03403e-38	6.5192
GRAP2	1	35.8742	-0.670842	0.182521	-3.67542	0.000237457	0.000332497	-3.67542
GRHPR	2	7538.34	-0.745168	0.10169	-7.32781	2.33946e-13	5.00114e-13	-3.6639
GRIA1	4	32.1744	2.66282	0.287347	9.26692	1.91594e-20	5.44108e-20	2.31673
GRIA4	1	41.0435	-2.94142	0.261396	-11.2527	2.24493e-29	8.84063e-29	-11.2527
GRID1	1	46.1554	-0.632047	0.153608	-4.11468	3.8772e-05	5.68135e-05	-4.11468
GRID2	2	9.81967	1.91072	0.240668	7.93922	2.03458e-15	4.72754e-15	3.96961
GRIK2	1	69.7458	-3.66171	0.173212	-21.1401	3.40658e-99	1.23571e-97	-21.1401
GRIK3	1	89.3067	2.26648	0.236712	9.57484	1.02015e-21	3.04722e-21	9.57484
GRIK5	1	1250.67	0.657422	0.225753	2.91214	0.00358966	0.00466991	2.91214
GRIN1	6	15.8096	4.21407	0.284227	14.8264	9.88295e-50	7.7442e-49	2.47107
GRIN2D	5	45.6769	1.89436	0.184707	10.256	1.11161e-24	3.7112e-24	2.05121
GRM1	5	496.814	0.863367	0.233907	3.69107	0.000223315	0.000313321	0.738213
GRM2	1	27.0815	2.94789	0.192123	15.3438	3.89949e-53	3.4191e-52	15.3438
GRM5	6	37.2835	-1.56954	0.160493	-9.77949	1.37905e-22	4.25309e-22	-1.62991
GRPR	2	35.9082	3.47495	0.191419	18.1536	1.2025e-73	2.00111e-72	9.0768
GSTA1	3	9959.72	-5.86215	0.363779	-16.1146	2.01476e-58	2.10364e-57	-5.37153
GSTA4	3	890.417	-1.44802	0.0848367	-17.0683	2.55339e-65	3.29208e-64	-5.68945
GSTK1	4	13008	1.2142	0.0811919	14.9547	1.45121e-50	1.17245e-49	3.73868
GSTM3	3	12040	-1.90092	0.233313	-8.14748	3.71571e-16	8.89765e-16	-2.71583
GSTM5	3	191.154	-1.61228	0.245416	-6.56958	5.0458e-11	9.77196e-11	-2.18986
GSTT2	3	329.264	-1.24866	0.215918	-5.78304	7.33622e-09	1.29295e-08	-1.92768
GSTZ1	4	1853.58	1.43544	0.0842931	17.0291	4.99645e-65	6.35061e-64	4.25728
GTF2H4	2	786.894	-0.653927	0.0609322	-10.732	7.19894e-27	2.58636e-26	-5.36602
GTF2H5	1	1470.93	-0.631915	0.0546166	-11.57	5.84665e-31	2.43427e-30	-11.57
GTSE1	1	120.054	3.23202	0.213374	15.1472	7.90804e-52	6.67634e-51	15.1472
GUCA1B	1	42.2531	1.14556	0.154951	7.39302	1.43531e-13	3.0995e-13	7.39302
GUCY1A2	4	99.8058	-0.699664	0.158008	-4.42804	9.50925e-06	1.43819e-05	-1.10701
GUCY1A3	4	3095.71	-1.93047	0.118669	-16.2677	1.67356e-59	1.80458e-58	-4.06692
GUCY1B3	4	1191.16	-1.3276	0.116728	-11.3734	5.67042e-30	2.27748e-29	-2.84336
GUCY2C	1	11.2474	0.982751	0.107604	9.13307	6.65842e-20	1.85119e-19	9.13307
GYS1	2	3841.86	0.763375	0.0649196	11.7588	6.36531e-32	2.74583e-31	5.87939
GYS2	2	10.6505	0.852943	0.168215	5.07054	3.96691e-07	6.44074e-07	2.53527
GZMA	1	155.17	1.10255	0.194546	5.66731	1.45061e-08	2.52788e-08	5.66731
GZMB	5	67.4868	0.848389	0.199402	4.25468	2.09352e-05	3.10832e-05	0.850935
H2AFB1	1	3.74378	1.57032	0.202461	7.75617	8.75331e-15	1.9806e-14	7.75617
H2AFJ	1	3989.3	1.43966	0.088824	16.208	4.42917e-59	4.71919e-58	16.208
H2AFX	1	1142.87	1.33035	0.0922664	14.4186	3.95521e-47	2.82375e-46	14.4186
H2AFY2	1	1069.17	-0.641804	0.0922745	-6.95538	3.51613e-12	7.16092e-12	-6.95538
H2AFZ	1	5450.87	0.849234	0.0629252	13.4959	1.6527e-41	9.88803e-41	13.4959
H3F3B	1	23500.5	-1.31174	0.0894551	-14.6637	1.10116e-48	8.29826e-48	-14.6637
H3F3C	1	736.946	-1.42783	0.105027	-13.5949	4.29583e-42	2.61673e-41	-13.5949
HAAO	1	1322.01	-2.202	0.210098	-10.4808	1.0583e-25	3.65256e-25	-10.4808
HADH	5	7625.14	-0.810524	0.0970164	-8.3545	6.57085e-17	1.62107e-16	-1.6709
HAGHL	1	2303.59	5.24369	0.157777	33.2349	3.37801e-242	4.19445e-239	33.2349
HAL	2	4.54856	-0.594582	0.194664	-3.05441	0.00225507	0.00297105	-1.5272
HAP1	1	169.573	1.92906	0.21058	9.16068	5.15693e-20	1.4392e-19	9.16068
HBEGF	3	1889.03	-1.99008	0.140398	-14.1745	1.31785e-45	8.90075e-45	-4.72483
HCCS	1	2698.38	1.54523	0.0612413	25.2318	1.79513e-140	1.94476e-138	25.2318
HCK	2	508.464	1.32602	0.144694	9.16433	4.98574e-20	1.39262e-19	4.58216
HDAC1	5	4829.61	-0.810117	0.0536552	-15.0986	1.65513e-51	1.37717e-50	-3.01971
HDAC2	5	3329.98	-0.620406	0.0488485	-12.7006	5.86761e-37	2.9992e-36	-2.54012
HES1	2	2798.49	-1.69273	0.108624	-15.5834	9.44371e-55	8.76598e-54	-7.79169
HES5	1	2.78865	1.63269	0.249558	6.54232	6.05735e-11	1.16945e-10	6.54232
HEXA	6	9556.77	0.752259	0.0535766	14.0408	8.7695e-45	5.75436e-44	2.34014
HEXB	6	5760.4	0.613132	0.0610911	10.0364	1.055e-23	3.38968e-23	1.67273
HGD	1	4101.24	-1.467	0.183298	-8.00338	1.21047e-15	2.83756e-15	-8.00338
HGF	5	361.406	-1.8703	0.174386	-10.7251	7.76408e-27	2.78444e-26	-2.14501
HIBCH	3	3856.63	-1.36276	0.125867	-10.827	2.5644e-27	9.37163e-27	-3.609
HIP1	1	3972.68	-2.12311	0.105989	-20.0315	2.92903e-89	7.82789e-88	-20.0315
HIST1H2AC	1	2023.46	-2.01385	0.145842	-13.8084	2.26762e-43	1.43714e-42	-13.8084
HIST1H2AE	1	62.1847	1.68674	0.192485	8.763	1.90127e-18	4.98866e-18	8.763
HIST1H2AG	1	12.7068	2.75482	0.19905	13.8398	1.46553e-43	9.33934e-43	13.8398
HIST1H2AM	1	7.6871	2.75848	0.228919	12.05	1.93837e-33	8.77183e-33	12.05
HIST1H2BC	1	123.607	-0.583203	0.162758	-3.58326	0.000339332	0.000470576	-3.58326
HIST1H2BD	1	749.851	-1.07093	0.141951	-7.54435	4.54551e-14	9.99368e-14	-7.54435
HIST1H2BH	1	3.83651	2.18714	0.253782	8.61819	6.80214e-18	1.74702e-17	8.61819
HIST1H2BJ	1	32.1278	1.73156	0.177324	9.76497	1.5916e-22	4.90017e-22	9.76497
HIST1H2BN	1	14.8576	0.66337	0.129183	5.13511	2.81984e-07	4.6122e-07	5.13511
HIST1H3D	1	18.8798	0.705217	0.187708	3.757	0.000171963	0.000242833	3.757
HIST1H3E	1	71.218	0.997748	0.155193	6.4291	1.28365e-10	2.44348e-10	6.4291
HIST1H3G	1	4.16947	3.69845	0.274936	13.4521	2.99414e-41	1.78016e-40	13.4521
HIST1H3H	1	13.829	1.85877	0.198181	9.37917	6.64961e-21	1.91881e-20	9.37917
HIST1H4I	1	3.1975	1.78539	0.215552	8.28288	1.20228e-16	2.93736e-16	8.28288
HIST1H4J	1	27.3366	1.81982	0.176019	10.3388	4.70315e-25	1.59124e-24	10.3388
HIST2H2AA3	1	808.066	0.851664	0.157017	5.42402	5.82721e-08	9.84435e-08	5.42402
HIST2H2BF	1	163.289	0.742006	0.162449	4.56762	4.93291e-06	7.56911e-06	4.56762
HIST2H3D	1	2.28844	1.23376	0.220821	5.58713	2.30858e-08	3.97579e-08	5.58713
HIST2H4A	1	556.953	-0.767743	0.127835	-6.00572	1.90484e-09	3.44321e-09	-6.00572
HIST3H2A	1	121.643	3.72853	0.158793	23.4805	6.45725e-122	4.15271e-120	23.4805
HIST3H2BB	1	3.00976	2.06706	0.22625	9.13618	6.46983e-20	1.79907e-19	9.13618
HIST4H4	1	45.1217	0.650597	0.127399	5.10675	3.27742e-07	5.34169e-07	5.10675
HK2	7	532.231	0.812135	0.210079	3.86585	0.000110704	0.000158182	0.552264
HK3	7	87.751	1.75261	0.221909	7.89789	2.83656e-15	6.56078e-15	1.12827
HLA-A	9	52146.7	0.650236	0.097644	6.65925	2.75232e-11	5.39108e-11	0.739916
HLA-B	9	66042.4	1.24377	0.10112	12.3	9.0525e-35	4.30921e-34	1.36667
HLA-C	9	53958.8	1.06768	0.102755	10.3905	2.73844e-25	9.31394e-25	1.1545
HLA-DOA	11	1572.4	-0.602936	0.127032	-4.74632	2.07147e-06	3.24133e-06	-0.431484
HLA-DOB	11	56.1093	-1.00452	0.193379	-5.19459	2.05172e-07	3.37672e-07	-0.472235
HLA-F	8	2649.03	0.975017	0.118595	8.22139	2.01155e-16	4.87032e-16	1.02767
HLA-G	9	278.395	1.08544	0.183648	5.91042	3.41243e-09	6.09532e-09	0.656713
HMBS	1	1149.66	1.03379	0.0712334	14.5127	1.00725e-47	7.33378e-47	14.5127
HMGCL	3	5218.32	-0.679015	0.0831568	-8.16548	3.20159e-16	7.68361e-16	-2.72183
HMGCS2	4	11081.9	-1.06887	0.246611	-4.33424	1.46264e-05	2.19016e-05	-1.08356
HMMR	1	127.62	2.04159	0.203696	10.0228	1.21079e-23	3.88098e-23	10.0228
HMOX2	1	3752.13	0.957745	0.0681529	14.0529	7.39447e-45	4.86991e-44	14.0529
HNF1A	1	1130.85	-2.00887	0.190392	-10.5513	5.012e-26	1.74625e-25	-10.5513
HNF1B	1	6295.2	-1.91348	0.129236	-14.8061	1.33717e-49	1.04324e-48	-14.8061
HNF4A	1	3119.42	-5.43128	0.303774	-17.8793	1.70849e-71	2.66458e-70	-17.8793
HNF4G	1	587.157	-3.4621	0.243064	-14.2436	4.91362e-46	3.37083e-45	-14.2436
HNMT	1	3498.71	-1.37653	0.0930613	-14.7916	1.65863e-49	1.28781e-48	-14.7916
HPD	2	9643.47	-6.11545	0.349997	-17.4729	2.30662e-68	3.23769e-67	-8.73643
HPRT1	2	3549.91	1.34505	0.071535	18.8027	7.18217e-79	1.40527e-77	9.40133
HPSE	1	331.521	1.37632	0.191186	7.19888	6.07114e-13	1.27921e-12	7.19888
HRAS	31	1507.46	0.97705	0.0803221	12.1641	4.8245e-34	2.23079e-33	0.392392
HRH1	2	383.683	-0.763619	0.157654	-4.84364	1.2748e-06	2.01782e-06	-2.42182
HRH2	2	125.921	1.09833	0.212499	5.16864	2.35797e-07	3.87364e-07	2.58432
HS3ST2	1	112.858	4.69149	0.257135	18.2452	2.25789e-74	3.8446e-73	18.2452
HS3ST3A1	2	94.462	-1.1007	0.204915	-5.37149	7.80907e-08	1.31238e-07	-2.68574
HS3ST3B1	2	68.3537	-1.1852	0.181543	-6.5285	6.6431e-11	1.28039e-10	-3.26425
HS6ST1	1	6990.01	-1.42872	0.117982	-12.1096	9.39452e-34	4.30324e-33	-12.1096
HS6ST2	1	1654.98	-6.31422	0.264721	-23.8524	9.56466e-126	6.74204e-124	-23.8524
HS6ST3	1	2329.06	4.40015	0.171681	25.6297	7.11639e-145	8.57259e-143	25.6297
HSD11B1	2	191.997	-1.81389	0.207858	-8.72659	2.62475e-18	6.85466e-18	-4.36329
HSD11B2	2	57219.5	1.54661	0.151725	10.1935	2.11985e-24	7.00339e-24	5.09675
HSD17B2	1	169.046	-2.50654	0.234245	-10.7005	1.01238e-26	3.60987e-26	-10.7005
HSD17B6	1	50.8653	-1.97496	0.214181	-9.22097	2.9443e-20	8.29874e-20	-9.22097
HSP90AA1	5	65876.6	0.670267	0.0723939	9.25862	2.07094e-20	5.8761e-20	1.85172
HSPA2	4	10573.4	-2.53253	0.165558	-15.2969	8.01859e-53	6.96267e-52	-3.82423
HSPA6	4	319.363	1.9138	0.181236	10.5597	4.58098e-26	1.59849e-25	2.63993
HSPA9	1	29749.4	0.97361	0.065552	14.8525	6.70244e-50	5.29309e-49	14.8525
HSPB1	2	32712.9	1.6415	0.100545	16.3261	6.4407e-60	7.03423e-59	8.16303
HTR1B	1	13.4104	-1.31786	0.183761	-7.17163	7.41088e-13	1.55602e-12	-7.17163
HTR2B	3	186.226	-2.89773	0.199096	-14.5544	5.47685e-48	4.02034e-47	-4.85146
HTR7	2	25.2605	1.24404	0.205293	6.0598	1.36289e-09	2.48107e-09	3.0299
HTT	1	6314.49	0.709134	0.0638774	11.1015	1.23364e-28	4.73226e-28	11.1015
HYAL1	2	5903.67	0.780242	0.116778	6.68141	2.36647e-11	4.64942e-11	3.34071
HYAL3	1	175.23	0.670316	0.100651	6.65984	2.74133e-11	5.37022e-11	6.65984
HYAL4	1	81.9807	2.94622	0.275856	10.6803	1.25914e-26	4.47293e-26	10.6803
ICA1	1	1781.33	1.36841	0.0970625	14.0982	3.89602e-45	2.59231e-44	14.0982
ICAM1	4	2647.98	-0.905691	0.147236	-6.15128	7.68607e-10	1.41228e-09	-1.53782
ICAM2	2	1313.96	-0.993212	0.0865346	-11.4776	1.70898e-30	6.98212e-30	-5.73882
ICAM3	1	822.518	1.05944	0.115723	9.15495	5.43831e-20	1.51694e-19	9.15495
ICOSLG	2	1529.9	-0.599845	0.116792	-5.13602	2.80611e-07	4.59067e-07	-2.56801
ID1	1	2910.58	-2.54472	0.134195	-18.9629	3.45444e-80	7.06738e-79	-18.9629
ID2	1	4453.45	-1.2807	0.0977515	-13.1016	3.22416e-39	1.78357e-38	-13.1016
ID4	1	1833.64	-2.3245	0.129633	-17.9314	6.70849e-72	1.05647e-70	-17.9314
IDE	1	1211.01	-0.639105	0.0858906	-7.44093	9.99823e-14	2.17245e-13	-7.44093
IDH1	3	4268.3	-1.16079	0.124895	-9.29413	1.4842e-20	4.23811e-20	-3.09804
IDH2	3	26292.4	1.04653	0.101298	10.3313	5.08895e-25	1.71853e-24	3.44375
IDH3A	1	7500.78	1.79558	0.0671434	26.7425	1.50941e-157	2.53801e-155	26.7425
IDH3B	1	5473.09	0.603872	0.0515645	11.711	1.11951e-31	4.79721e-31	11.711
IDO1	1	258.847	1.51963	0.243192	6.24867	4.13951e-10	7.70615e-10	6.24867
IDS	2	11845.3	0.978894	0.0648029	15.1057	1.48484e-51	1.23931e-50	7.55286
IDUA	2	438.011	0.912536	0.110325	8.27136	1.3244e-16	3.23232e-16	4.13568
IFI30	1	8494.26	1.87742	0.117832	15.933	3.73922e-57	3.78186e-56	15.933
IFITM1	1	3214.55	-0.843719	0.130877	-6.44667	1.14334e-10	2.17974e-10	-6.44667
IFNAR2	4	665.784	-0.632779	0.0950525	-6.65716	2.79179e-11	5.46706e-11	-1.66429
IFT57	1	2244.42	-0.832181	0.0546729	-15.2211	2.56229e-52	2.19652e-51	-15.2211
IGF1	13	1568.2	2.5425	0.219983	11.5577	6.75054e-31	2.80266e-30	0.889053
IHH	1	194.952	-0.639284	0.236401	-2.70423	0.00684626	0.00871548	-2.70423
IKBKG	18	1099.78	0.955984	0.053873	17.7451	1.8796e-70	2.84086e-69	0.985841
IL11	3	100.557	-2.18476	0.279522	-7.81608	5.44947e-15	1.2465e-14	-2.60536
IL12A	7	10.3398	-1.00152	0.161735	-6.19237	5.92648e-10	1.09544e-09	-0.884625
IL12B	7	20.5079	4.02432	0.214805	18.7347	2.5791e-78	4.97394e-77	2.67639
IL12RB1	2	61.536	1.18635	0.172959	6.85913	6.9282e-12	1.39393e-11	3.42956
IL12RB2	2	51.3924	-0.785301	0.20431	-3.84368	0.000121203	0.000172726	-1.92184
IL13RA2	1	133.261	-4.30151	0.256716	-16.7559	5.12716e-63	6.16252e-62	-16.7559
IL15	3	344.681	1.29997	0.0889917	14.6077	2.50773e-48	1.85772e-47	4.86924
IL17B	1	8.76974	-1.14581	0.202599	-5.65554	1.55355e-08	2.7029e-08	-5.65554
IL17RA	1	803.603	0.649961	0.0652613	9.95936	2.29536e-23	7.28504e-23	9.95936
IL17RB	1	1659.69	-3.9485	0.161749	-24.4113	1.29675e-131	1.05718e-129	-24.4113
IL18	3	3244.99	3.3002	0.154176	21.4054	1.18883e-101	4.60194e-100	7.13515
IL18R1	1	139.596	-1.71861	0.145177	-11.8381	2.48143e-32	1.08698e-31	-11.8381
IL18RAP	1	17.3303	0.859541	0.16263	5.28525	1.25534e-07	2.0871e-07	5.28525
IL1A	8	6.67205	1.51082	0.263787	5.72742	1.0197e-08	1.78835e-08	0.715927
IL1R1	4	3772.46	-1.36484	0.140445	-9.71798	2.52749e-22	7.72558e-22	-2.42949
IL1R2	3	430.842	-2.39912	0.204187	-11.7497	7.09051e-32	3.05458e-31	-3.91655
IL1RAP	2	367.467	-0.605443	0.140069	-4.32247	1.5429e-05	2.30713e-05	-2.16124
IL20RA	2	103.012	1.85828	0.197899	9.39008	5.99531e-21	1.73155e-20	4.69504
IL20RB	2	20.5313	1.89326	0.20579	9.2	3.57945e-20	1.00574e-19	4.6
IL28RA	2	425.723	-1.10891	0.0920601	-12.0455	2.0474e-33	9.26267e-33	-6.02277
IL2RA	4	45.1759	0.825344	0.245831	3.35736	0.000786895	0.00106686	0.839341
IL2RB	3	347.695	1.61891	0.179086	9.03986	1.56869e-19	4.29474e-19	3.01329
IL6	11	238.569	-2.15372	0.278788	-7.72528	1.11609e-14	2.51653e-14	-0.702298
IL6R	3	760.169	-1.36222	0.165608	-8.22561	1.94198e-16	4.70471e-16	-2.74187
IL6ST	2	4849.61	-1.27715	0.159283	-8.01811	1.07385e-15	2.52169e-15	-4.00905
IL7R	4	149.992	-1.12089	0.274305	-4.08628	4.38344e-05	6.39934e-05	-1.02157
IL8	8	427.994	-0.822731	0.265833	-3.09491	0.0019687	0.00260481	-0.386864
IL9R	3	4.84708	1.25334	0.206278	6.07596	1.23248e-09	2.24646e-09	2.02532
IMMP1L	1	228.063	0.678647	0.0653076	10.3916	2.70907e-25	9.21598e-25	10.3916
IMPDH1	2	1054.64	0.760473	0.112466	6.76178	1.36303e-11	2.70762e-11	3.38089
IMPDH2	2	5082.02	0.613121	0.0628286	9.75862	1.69449e-22	5.208e-22	4.87931
INADL	1	6283.33	-0.933018	0.0923576	-10.1022	5.39976e-24	1.75625e-23	-10.1022
INHBB	2	557.415	1.92957	0.180198	10.7081	9.33008e-27	3.33199e-26	5.35403
INHBC	2	8.57923	-0.713506	0.204867	-3.48278	0.000496241	0.000681034	-1.74139
INHBE	2	53.4797	2.97418	0.255502	11.6405	2.56379e-31	1.08195e-30	5.82027
INMT	1	824.206	-1.60445	0.151629	-10.5814	3.63595e-26	1.27341e-25	-10.5814
INPP4A	2	1948.25	1.37315	0.0745857	18.4103	1.08588e-75	1.92407e-74	9.20516
INPP4B	2	1154.88	1.95744	0.152078	12.8713	6.53084e-38	3.42944e-37	6.43564
INPP5E	2	983.645	1.18673	0.0734684	16.153	1.08255e-58	1.14138e-57	8.07648
INPP5J	2	16018.6	3.27611	0.159653	20.5202	1.42171e-93	4.35468e-92	10.2601
INPPL1	2	8367.05	1.26179	0.0616208	20.4766	3.47936e-93	1.0577e-91	10.2383
INSRR	2	239.448	-0.767658	0.257273	-2.98382	0.00284672	0.00372683	-1.49191
IPMK	1	104.419	-0.754554	0.137178	-5.50056	3.78592e-08	6.45394e-08	-5.50056
IQGAP2	1	7244.28	0.893933	0.152035	5.87978	4.10803e-09	7.31353e-09	5.87978
IQGAP3	1	128.635	1.93359	0.231046	8.36886	5.81796e-17	1.43885e-16	8.36886
IQSEC1	1	5299.05	0.652881	0.0669797	9.74744	1.89187e-22	5.80581e-22	9.74744
IQSEC3	1	195.2	-3.05673	0.219793	-13.9073	5.71839e-44	3.67023e-43	-13.9073
IRAK1	4	5058.6	0.869534	0.067652	12.853	8.27014e-38	4.32588e-37	3.21326
IRAK2	2	347.3	-0.962664	0.131538	-7.3185	2.50754e-13	5.35476e-13	-3.65925
IRAK3	2	390.831	-1.00595	0.119872	-8.39182	4.78674e-17	1.18672e-16	-4.19591
IRAK4	4	1781.58	1.25796	0.0616431	20.4071	1.44592e-92	4.30629e-91	5.10178
IRF5	1	998.622	-0.883588	0.122575	-7.20853	5.65572e-13	1.1923e-12	-7.20853
IRS2	5	2986.92	2.05121	0.101703	20.1686	1.84905e-90	5.1461e-89	4.03371
ISYNA1	1	3857.54	-0.779385	0.141103	-5.52352	3.32269e-08	5.68287e-08	-5.52352
ITGA10	6	133.298	-0.718675	0.203901	-3.52463	0.000424081	0.000584387	-0.587438
ITGA11	6	791.239	-1.10883	0.191742	-5.78293	7.34111e-09	1.29367e-08	-0.963821
ITGA2	9	3471.36	-0.743395	0.12826	-5.796	6.79137e-09	1.19902e-08	-0.644
ITGA3	9	9769.11	-1.48959	0.100464	-14.8271	9.78974e-50	7.67489e-49	-1.64745
ITGA6	10	15829.6	1.51963	0.0932621	16.2942	1.08474e-59	1.17674e-58	1.62942
ITGA7	6	1803.76	1.01705	0.154843	6.56828	5.0901e-11	9.85656e-11	1.09471
ITGA8	7	662.216	-2.98003	0.189533	-15.723	1.05153e-55	1.00675e-54	-2.24615
ITGAD	1	14.5465	3.76064	0.28378	13.2519	4.39692e-40	2.51685e-39	13.2519
ITGAX	1	477.37	2.44374	0.209984	11.6377	2.64922e-31	1.11626e-30	11.6377
ITGB1	13	20809.9	-0.748586	0.075254	-9.94745	2.58723e-23	8.18562e-23	-0.765189
ITGB2	6	1950.42	0.649647	0.179865	3.61185	0.000304017	0.000422654	0.601976
ITGB3	7	2196.81	-1.45236	0.157024	-9.24928	2.26016e-20	6.40398e-20	-1.32133
ITGB4	6	1794.19	-1.13016	0.119714	-9.44055	3.7084e-21	1.07974e-20	-1.57342
ITGB6	6	4821.79	-2.30909	0.199627	-11.567	6.05468e-31	2.52023e-30	-1.92784
ITGB7	8	1140.5	1.42433	0.111575	12.7656	2.55127e-37	1.31448e-36	1.5957
ITGB8	7	7419.29	-2.23144	0.152827	-14.6011	2.76306e-48	2.04219e-47	-2.08587
ITPA	3	1805.46	0.600109	0.0660153	9.09046	9.8624e-20	2.71995e-19	3.03015
ITPK1	2	9034.82	1.49129	0.0830678	17.9527	4.56863e-72	7.21593e-71	8.97637
ITPKA	3	195.3	6.06944	0.194718	31.1704	2.68819e-213	1.88664e-210	10.3901
ITPKB	3	4055.92	-1.17119	0.10564	-11.0866	1.45653e-28	5.57406e-28	-3.69555
ITPR1	10	8191.47	1.01953	0.11625	8.77015	1.7843e-18	4.68709e-18	0.877015
ITPR2	9	9298.2	1.18606	0.0999154	11.8706	1.6818e-32	7.40522e-32	1.31896
JAG1	1	6308.88	-1.14526	0.0952576	-12.0228	2.69803e-33	1.21415e-32	-12.0228
JAK1	4	11457.2	-0.621382	0.0613088	-10.1353	3.85227e-24	1.26005e-23	-2.53382
JAM2	4	491.148	-1.45971	0.13607	-10.7276	7.54924e-27	2.71041e-26	-2.68191
JMJD7-PLA2G4B	11	1176.99	1.17693	0.0997406	11.7999	3.906e-32	1.69948e-31	1.07272
JUN	14	15749.1	-0.929253	0.137635	-6.75157	1.46253e-11	2.89849e-11	-0.482255
KCNB1	1	23.8057	-2.23673	0.168046	-13.3102	2.02009e-40	1.17002e-39	-13.3102
KCNJ1	1	15703.1	-4.27751	0.271668	-15.7454	7.39047e-56	7.11371e-55	-15.7454
KCNJ11	1	1220.28	3.26358	0.136206	23.9606	7.16204e-127	5.20764e-125	23.9606
KCNMA1	1	837.528	1.05812	0.21418	4.94035	7.79818e-07	1.24867e-06	4.94035
KCNMB1	1	176.481	-0.744629	0.157319	-4.73325	2.20953e-06	3.45201e-06	-4.73325
KCNMB2	1	342.456	-0.764434	0.255462	-2.99236	0.00276829	0.00362885	-2.99236
KCNMB3	1	140.668	1.15126	0.121489	9.47625	2.63591e-21	7.7207e-21	9.47625
KCNQ1	1	7563.37	1.53993	0.123296	12.4896	8.50546e-36	4.19094e-35	12.4896
KDELR1	1	11861.5	0.718987	0.0421561	17.0553	3.18959e-65	4.09272e-64	17.0553
KHK	1	6911.14	-4.03894	0.243265	-16.603	6.62787e-62	7.71356e-61	-16.603
KIR2DL3	3	3.49764	1.66384	0.274624	6.05862	1.37293e-09	2.4988e-09	2.01954
KIR2DL4	2	9.63338	2.17001	0.223069	9.72796	2.2915e-22	7.01619e-22	4.86398
KIR2DS4	2	3.77806	2.02298	0.283425	7.13761	9.49705e-13	1.98628e-12	3.5688
KIR3DL1	3	3.97388	0.884701	0.273696	3.23242	0.00122746	0.00164388	1.07747
KIT	6	15067.6	3.40487	0.137398	24.7811	1.43364e-135	1.33767e-133	4.13018
KLHL13	1	2295.87	-0.790317	0.120133	-6.57868	4.74649e-11	9.20777e-11	-6.57868
KLK3	2	370.144	5.35962	0.274748	19.5074	9.49161e-85	2.23343e-83	9.75372
KLKB1	1	69.3469	-1.72498	0.183129	-9.41949	4.53269e-21	1.31571e-20	-9.41949
KLRC1	3	11.4991	1.66029	0.245044	6.77546	1.24014e-11	2.46806e-11	2.25849
KLRC2	2	5.5965	2.07209	0.272985	7.5905	3.18676e-14	7.04667e-14	3.79525
KLRC3	2	3.82149	1.64692	0.25681	6.41299	1.42693e-10	2.71079e-10	3.20649
KLRD1	3	59.4957	1.86029	0.163556	11.3741	5.63125e-30	2.26231e-29	3.79135
KMO	1	1139.63	-3.12025	0.246704	-12.6477	1.15157e-36	5.82715e-36	-12.6477
KNG1	1	33196.2	-3.44304	0.288001	-11.9549	6.11782e-33	2.72575e-32	-11.9549
KRT18	1	19868.5	0.875494	0.106608	8.21226	2.17066e-16	5.24927e-16	8.21226
L1CAM	2	6171.4	-1.45701	0.246264	-5.91648	3.28913e-09	5.88028e-09	-2.95824
LAMA3	4	1346.37	1.37064	0.150734	9.09311	9.62417e-20	2.65607e-19	2.27328
LAMA4	4	2565.64	1.66542	0.14147	11.7723	5.42245e-32	2.34849e-31	2.94308
LAMA5	4	10634	0.758626	0.0981333	7.73056	1.07072e-14	2.41592e-14	1.93264
LAMB3	4	1267.73	-1.25363	0.187555	-6.6841	2.32352e-11	4.56724e-11	-1.67102
LAMB4	4	753.511	3.10589	0.224853	13.813	2.12821e-43	1.35357e-42	3.45325
LAMC2	4	2143.96	-2.50173	0.212181	-11.7905	4.36793e-32	1.89688e-31	-2.94763
LAMC3	4	1388.66	-2.15933	0.161448	-13.3748	8.48889e-41	4.97018e-40	-3.3437
LAMP2	1	19062.1	0.58592	0.0683916	8.56713	1.06098e-17	2.69664e-17	8.56713
LAMP3	1	321.817	2.2098	0.19048	11.6012	4.06258e-31	1.70112e-30	11.6012
LAPTM4A	1	20510.5	-0.924138	0.0607259	-15.2182	2.67918e-52	2.29307e-51	-15.2182
LAPTM5	1	4304.18	1.17567	0.166356	7.06717	1.58127e-12	3.27116e-12	7.06717
LARS2	2	3186.46	0.928038	0.0748086	12.4055	2.43974e-35	1.18265e-34	6.20275
LAT	4	162.086	1.0011	0.177728	5.63275	1.77361e-08	3.07647e-08	1.40819
LCK	3	250.31	-1.29518	0.200319	-6.46559	1.00906e-10	1.92919e-10	-2.1552
LCLAT1	2	899.403	-0.688191	0.0808113	-8.51603	1.65117e-17	4.16913e-17	-4.25801
LDHAL6A	4	8.21532	-0.856895	0.184708	-4.63918	3.49795e-06	5.40894e-06	-1.15979
LDHC	4	39.6429	-0.624086	0.27825	-2.24289	0.0249036	0.0302752	-0.560724
LDHD	1	5251.33	0.875043	0.160219	5.46155	4.71986e-08	8.00462e-08	5.46155
LDLR	1	4320.34	1.22151	0.162689	7.50822	5.99365e-14	1.31239e-13	7.50822
LEF1	11	734.81	2.04663	0.162212	12.617	1.70173e-36	8.56543e-36	1.147
LEFTY1	1	69.3538	-3.52458	0.269267	-13.0895	3.77882e-39	2.08397e-38	-13.0895
LEPR	4	1431.79	-2.33716	0.130514	-17.9074	1.03333e-71	1.62415e-70	-4.47684
LFNG	1	471.446	-0.967049	0.13501	-7.16282	7.90349e-13	1.65772e-12	-7.16282
LGMN	2	19828.9	1.58561	0.132717	11.9473	6.70796e-33	2.98621e-32	5.97364
LHPP	1	1342.92	-1.88966	0.120535	-15.6773	2.16275e-55	2.04757e-54	-15.6773
LIF	2	1071.87	-1.59129	0.263352	-6.04246	1.51787e-09	2.75668e-09	-3.02123
LIG4	1	1050.38	-0.716248	0.0677792	-10.5674	4.22172e-26	1.47504e-25	-10.5674
LILRB3	1	89.3893	1.15605	0.192527	6.00464	1.91761e-09	3.46552e-09	6.00464
LIMK1	3	2218.61	1.67674	0.0855324	19.6035	1.44297e-85	3.48688e-84	6.53451
LIPC	1	624.771	-1.67284	0.160297	-10.4359	1.70054e-25	5.83175e-25	-10.4359
LIPG	1	1122.7	-1.34681	0.169796	-7.93193	2.15763e-15	5.00768e-15	-7.93193
LPAR1	2	625.429	-0.670761	0.18073	-3.7114	0.000206119	0.000289824	-1.8557
LPAR6	1	982.666	-0.785338	0.107222	-7.32442	2.39936e-13	5.12648e-13	-7.32442
LPCAT1	2	2109.83	-0.691708	0.0976812	-7.08128	1.42828e-12	2.96112e-12	-3.54064
LPCAT2	2	3468.76	0.774391	0.124559	6.21707	5.0651e-10	9.39136e-10	3.10854
LPCAT3	1	7585.97	1.51749	0.0671218	22.6079	3.62154e-113	1.85584e-111	22.6079
LPCAT4	2	1132.86	1.00998	0.0908716	11.1144	1.06823e-28	4.11144e-28	5.55718
LPL	3	3108.88	-1.63232	0.185771	-8.78671	1.54001e-18	4.05857e-18	-2.9289
LRAT	1	228.369	4.09104	0.254697	16.0624	4.68023e-58	4.83046e-57	16.0624
LRP2	1	14255	-6.0529	0.325631	-18.5882	4.00228e-77	7.45154e-76	-18.5882
LRP6	1	3290.02	-0.716725	0.0817203	-8.77046	1.77946e-18	4.67711e-18	-8.77046
LRRK2	1	2748.07	-2.89543	0.178547	-16.2166	3.84959e-59	4.11524e-58	-16.2166
LSM4	2	5185.47	0.868079	0.0777471	11.1654	6.01987e-29	2.33532e-28	5.58272
LSM7	2	1056.23	0.999642	0.0888935	11.2454	2.43988e-29	9.59897e-29	5.6227
LTB	1	215.871	-1.20877	0.190463	-6.34646	2.20324e-10	4.13736e-10	-6.34646
LTB4R	1	216.796	1.50027	0.1268	11.8318	2.67461e-32	1.17001e-31	11.8318
LTB4R2	2	70.3629	0.992785	0.108321	9.16519	4.94586e-20	1.38173e-19	4.5826
LTBP1	1	4897.57	-1.61339	0.189487	-8.5145	1.67313e-17	4.22391e-17	-8.5145
LTC4S	1	72.2231	-0.657485	0.166716	-3.94374	8.02192e-05	0.000115647	-3.94374
LY96	2	138.289	0.772293	0.166609	4.63536	3.56317e-06	5.50767e-06	2.31768
MAD2L1	3	271.411	1.33264	0.107689	12.3749	3.57408e-35	1.72423e-34	4.12496
MAD2L2	3	1573.32	1.60181	0.0858403	18.6603	1.04049e-77	1.97596e-76	6.22012
MADCAM1	2	3.86774	1.48936	0.225577	6.60244	4.04452e-11	7.86681e-11	3.30122
MAFA	2	17.3467	2.92005	0.267771	10.905	1.09047e-27	4.05026e-27	5.45252
MAG	1	187.837	3.55171	0.233996	15.1785	4.90958e-52	4.16669e-51	15.1785
MAGI1	1	3808.32	0.940285	0.0908173	10.3536	4.03103e-25	1.36613e-24	10.3536
MAGOHB	1	527.537	1.18496	0.0676752	17.5095	1.21317e-68	1.7133e-67	17.5095
MAML2	1	1429.8	-2.26851	0.118358	-19.1665	7.05324e-82	1.52007e-80	-19.1665
MAML3	1	1105.56	0.95398	0.082362	11.5828	5.03901e-31	2.10452e-30	11.5828
MAN1A2	1	2044.85	-0.909143	0.0854988	-10.6334	2.08369e-26	7.35671e-26	-10.6334
MAN2A1	1	3834.72	0.973413	0.128884	7.55263	4.26557e-14	9.3846e-14	7.55263
MAN2B1	2	4382.57	0.898437	0.074674	12.0315	2.42858e-33	1.09411e-32	6.01573
MAN2C1	1	3738.69	0.834302	0.0611564	13.6421	2.2495e-42	1.38014e-41	13.6421
MANBA	2	2744.53	1.01438	0.0659111	15.3901	1.90743e-53	1.69174e-52	7.69505
MAOA	7	7966.02	-1.01827	0.14583	-6.98257	2.89824e-12	5.92494e-12	-0.99751
MAOB	7	6178.65	-2.31402	0.268627	-8.61425	7.04006e-18	1.80726e-17	-1.23061
MAP2K1	37	4676.14	0.755388	0.0608159	12.4209	2.01274e-35	9.79192e-35	0.3357
MAP2K2	29	5941.59	1.09953	0.0646939	16.9959	8.80707e-65	1.11239e-63	0.586065
MAP2K3	5	3427.71	-0.758043	0.0921268	-8.22827	1.89944e-16	4.60373e-16	-1.64565
MAP2K4	6	1840.83	-0.664874	0.0478133	-13.9056	5.85361e-44	3.75552e-43	-2.31761
MAP2K5	3	1090.16	0.893422	0.043106	20.7262	2.011e-95	6.53149e-94	6.90873
MAP2K6	5	271.766	-0.61143	0.127274	-4.80404	1.55497e-06	2.44881e-06	-0.960808
MAP2K7	7	2416.99	0.828436	0.056941	14.549	5.92358e-48	4.33643e-47	2.07843
MAP3K1	5	2803.72	-0.681386	0.0767658	-8.87616	6.92079e-19	1.84715e-18	-1.77523
MAP3K13	1	191.451	-1.39651	0.14153	-9.86725	5.77242e-23	1.80508e-22	-9.86725
MAP3K14	5	1036.36	-1.09655	0.137508	-7.97442	1.53099e-15	3.57282e-15	-1.59488
MAP3K6	1	1384.28	0.750852	0.0939681	7.9905	1.34394e-15	3.14268e-15	7.9905
MAPK10	18	988.716	-1.99568	0.142472	-14.0074	1.40369e-44	9.15117e-44	-0.778191
MAPK12	15	346.535	-1.01045	0.133233	-7.58413	3.34717e-14	7.39327e-14	-0.505609
MAPK13	14	2133.19	1.07282	0.105138	10.2039	1.90433e-24	6.29784e-24	0.728851
MAPK14	14	2987.86	-0.782658	0.0481021	-16.2708	1.59098e-59	1.71668e-58	-1.1622
MAPK8IP2	1	111.516	0.652373	0.157288	4.14764	3.35925e-05	4.93807e-05	4.14764
MAPK8IP3	1	2174.39	1.43672	0.123834	11.602	4.02482e-31	1.68574e-30	11.602
MAPKAPK3	2	6084.16	1.17902	0.0712651	16.5441	1.76579e-61	2.01438e-60	8.27205
MAPKAPK5	1	1474.33	0.682453	0.043424	15.716	1.17472e-55	1.12269e-54	15.716
MAPT	2	2475.23	-0.617946	0.251572	-2.45634	0.0140362	0.0174313	-1.22817
MARS	2	4786.09	0.941205	0.0472757	19.9088	3.41095e-88	8.83781e-87	9.95442
MARS2	2	660.566	0.623107	0.0665572	9.36198	7.82573e-21	2.25496e-20	4.68099
MASP2	1	31.2104	-0.751612	0.103129	-7.2881	3.14349e-13	6.69333e-13	-7.2881
MAT1A	2	167.587	-1.84814	0.238208	-7.75853	8.59206e-15	1.94548e-14	-3.87926
MAT2A	2	10663.7	-0.97095	0.0707472	-13.7242	7.272e-43	4.53924e-42	-6.8621
MAVS	2	7771.34	0.662292	0.0654793	10.1145	4.76326e-24	1.55268e-23	5.05726
MBOAT1	2	818.993	1.26661	0.0913124	13.8711	9.47794e-44	6.05912e-43	6.93556
MBOAT2	2	1197.07	-1.10243	0.110876	-9.94294	2.70722e-23	8.55688e-23	-4.97147
MBOAT7	1	3389.07	0.60619	0.0771404	7.85826	3.89499e-15	8.96009e-15	7.85826
MC1R	2	230.139	1.9941	0.145275	13.7264	7.05852e-43	4.40769e-42	6.86318
MCCC1	1	3270.53	-0.83122	0.0882749	-9.41626	4.67428e-21	1.35583e-20	-9.41626
MCEE	2	493.375	-0.711778	0.0799084	-8.90742	5.22325e-19	1.40126e-18	-4.45371
MCM2	2	1213.98	1.17226	0.0945084	12.4037	2.4947e-35	1.20893e-34	6.20186
MCM3	2	3184.42	-0.599127	0.0723584	-8.28	1.23178e-16	3.00762e-16	-4.14
MCOLN1	1	1400.17	0.845015	0.0542248	15.5836	9.41595e-55	8.74524e-54	15.5836
MDH2	3	14298.6	0.92339	0.0629063	14.6788	8.81073e-49	6.66461e-48	4.89294
ME3	1	2325.62	2.00997	0.0815014	24.6618	2.75081e-134	2.48064e-132	24.6618
MET	9	13441.1	1.6341	0.0929361	17.5831	3.3221e-69	4.83984e-68	1.95367
MGAM	2	2372.36	-2.11961	0.252066	-8.40896	4.13665e-17	1.02935e-16	-4.20448
MGAT1	1	8276.55	0.637458	0.0642682	9.91871	3.45172e-23	1.08845e-22	9.91871
MGAT3	1	462.2	-2.51312	0.124924	-20.1171	5.22277e-90	1.41929e-88	-20.1171
MGAT4A	1	4946.05	-1.84608	0.100041	-18.4533	4.90201e-76	8.81161e-75	-18.4533
MGAT4B	1	9345.71	1.4089	0.0678141	20.7759	7.15421e-96	2.352e-94	20.7759
MGAT5	1	1154.5	-1.14201	0.134747	-8.4752	2.34673e-17	5.89403e-17	-8.4752
MGRN1	1	5418.62	0.822811	0.0629619	13.0684	4.99107e-39	2.73754e-38	13.0684
MGST1	3	3808.61	-2.56205	0.299433	-8.55634	1.16504e-17	2.95648e-17	-2.85211
MGST2	3	3085.36	1.26789	0.0862161	14.706	5.90239e-49	4.48781e-48	4.90199
MICA	1	1090.94	0.909405	0.099969	9.09687	9.29764e-20	2.56902e-19	9.09687
MICB	1	152.782	0.605758	0.107254	5.64786	1.62455e-08	2.82367e-08	5.64786
MID1	1	1240.02	-1.65765	0.119541	-13.8668	1.00647e-43	6.43169e-43	-13.8668
MIF	2	24305.4	2.00128	0.125376	15.9623	2.3412e-57	2.37983e-56	7.98113
[truncated: 939 more rows]
