# Supplementary material for: A pan-kidney cancer study identifies subtype specific perturbations on pathways with potential drivers in renal cell carcinoma
Source: BMC Med Genomics. 2020 Dec 28;13(Suppl 11):190. doi: 10.1186/s12920-020-00827-5 (PMC7771093; doi:10.1186/s12920-020-00827-5)
Supplement: Supplementary file 2 — Additional file 2: Table S2. Significantly altered pathways of various subtypes. [file 12920_2020_827_MOESM2_ESM.xlsx]

## Sheet: ccRCC.upregulated
Name	Genes (tot)	Stat (dist.dir)	p (dist.dir.up)	p adj (dist.dir.up)	Genes (up)	Genes (down)
RIBOSOME	58	0.70971	0.0014472	0	58	0
CYTOKINE_CYTOKINE_RECEPTOR_INTERACTION	162	0.36939	0.0012255	0.17598	140	22
CHEMOKINE_SIGNALING_PATHWAY	98	0.3189	0.035471	0.4593	84	14
NEUROACTIVE_LIGAND_RECEPTOR_INTERACTION	130	0.3419	0.010076	0.39328	88	42
ANTIGEN_PROCESSING_AND_PRESENTATION	51	0.36316	0.035971	0.44982	45	6
TOLL_LIKE_RECEPTOR_SIGNALING_PATHWAY	43	0.41117	0.036212	0.38295	40	3
NOD_LIKE_RECEPTOR_SIGNALING_PATHWAY	30	0.59547	0.0014728	0.0024936	27	3
NATURAL_KILLER_CELL_MEDIATED_CYTOTOXICITY	78	0.37809	0.0054127	0.47254	67	11
LEISHMANIA_INFECTION	47	0.38902	0.030612	0.39592	45	2
GRAFT_VERSUS_HOST_DISEASE	35	0.4232	0.033528	0.40346	35	0

## Sheet: ccRCC.downregulated
Name	Genes (tot)	Stat (dist.dir)	p (dist.dir.dn)	p adj (dist.dir.dn)	Genes (up)	Genes (down)
CITRATE_CYCLE_TCA_CYCLE	22	-0.48191	0.0028571	0.046561	1	21
PENTOSE_AND_GLUCURONATE_INTERCONVERSIONS	13	-0.5634	0.014528	0.035173	4	9
ASCORBATE_AND_ALDARATE_METABOLISM	13	-0.52769	0.016949	0.058331	4	9
FATTY_ACID_METABOLISM	30	-0.51902	0.003096	0.0058261	3	27
STEROID_BIOSYNTHESIS	12	-0.69046	0.0026042	0.0050376	2	10
OXIDATIVE_PHOSPHORYLATION	50	-0.54662	0.0029674	0	3	47
GLYCINE_SERINE_AND_THREONINE_METABOLISM	27	-0.51441	0.0028902	0.012737	5	22
VALINE_LEUCINE_AND_ISOLEUCINE_DEGRADATION	37	-0.61555	0.003268	0	3	34
ARGININE_AND_PROLINE_METABOLISM	38	-0.38989	0.014327	0.088159	9	29
TYROSINE_METABOLISM	21	-0.44489	0.042553	0.10104	5	16
BETA_ALANINE_METABOLISM	13	-0.50664	0.041162	0.083076	1	12
SELENOAMINO_ACID_METABOLISM	8	-0.70137	0.0098039	0.027159	0	8
GLUTATHIONE_METABOLISM	17	-0.49298	0.017857	0.075244	4	13
PYRUVATE_METABOLISM	29	-0.50816	0.0030769	0.0085603	2	27
PROPANOATE_METABOLISM	28	-0.54288	0.0025445	0.0026831	1	27
BUTANOATE_METABOLISM	25	-0.54481	0.005814	0.0068142	3	22
FOLATE_BIOSYNTHESIS	5	-0.72986	0.043668	0.08533	1	4
TERPENOID_BACKBONE_BIOSYNTHESIS	6	-0.84163	0.0022173	0.007666	0	6
METABOLISM_OF_XENOBIOTICS_BY_CYTOCHROME_P450	34	-0.50092	0.0030769	0.0044079	11	23
DRUG_METABOLISM_CYTOCHROME_P450	36	-0.41943	0.02439	0.049354	13	23
PEROXISOME	38	-0.49961	0.0028653	0.0048551	8	30
CARDIAC_MUSCLE_CONTRACTION	29	-0.42554	0.0092308	0.064327	10	19
TIGHT_JUNCTION	55	-0.36568	0.0099338	0.069249	18	37
LONG_TERM_POTENTIATION	25	-0.49057	0.011628	0.032197	13	12
ALDOSTERONE_REGULATED_SODIUM_REABSORPTION	22	-0.59229	0.0028571	0.0035774	8	14
PROXIMAL_TUBULE_BICARBONATE_RECLAMATION	18	-0.58298	0.0026738	0.006746	1	17
EPITHELIAL_CELL_SIGNALING_IN_HELICOBACTER_PYLORI_INFECTION	34	-0.35011	0.04	0.1813	18	16
ENDOMETRIAL_CANCER	17	-0.55158	0.010204	0.031686	11	6
GLIOMA	26	-0.46593	0.014535	0.044463	18	8
PROSTATE_CANCER	33	-0.36952	0.047904	0.17388	23	10
BASAL_CELL_CARCINOMA	31	-0.41717	0.019608	0.077089	17	14
MELANOMA	27	-0.41456	0.023121	0.10145	19	8
ALLOGRAFT_REJECTION	30	-0.44465	0.01548	0.040374	30	0
DILATED_CARDIOMYOPATHY	43	-0.34318	0.038732	0.15104	26	17

## Sheet: PRCC.upregulated
Name	Genes (tot)	Stat (dist.dir)	p (dist.dir.up)	p adj (dist.dir.up)	Genes (up)	Genes (down)
AMINOACYL_TRNA_BIOSYNTHESIS	7	0.67203	0.025	0.36503	7	0
RIBOSOME	45	0.72136	0.0015385	0	44	1
SPLICEOSOME	16	0.58588	0.012945	0.13157	13	3
PROTEASOME	7	0.7068	0.016071	0.23077	7	0
BASE_EXCISION_REPAIR	13	0.55954	0.0477	0.32374	12	1
HOMOLOGOUS_RECOMBINATION	15	0.56749	0.020619	0.19876	14	1
LYSOSOME	57	0.42938	0.0030769	0.18809	47	10
SYSTEMIC_LUPUS_ERYTHEMATOSUS	50	0.36263	0.045161	0.4925	45	5

## Sheet: PRCC.downregulated
Name	Genes (tot)	Stat (dist.dir)	p (dist.dir.up)	p adj (dist.dir.up)	Genes (up)	Genes (down)
CITRATE_CYCLE_TCA_CYCLE	11	-0.61851	NA	NA	0	11
STEROID_BIOSYNTHESIS	9	-0.71617	NA	NA	3	6
VALINE_LEUCINE_AND_ISOLEUCINE_DEGRADATION	21	-0.4499	NA	NA	3	18
PROPANOATE_METABOLISM	18	-0.52532	NA	NA	1	17
VASCULAR_SMOOTH_MUSCLE_CONTRACTION	59	-0.39842	NA	NA	17	42
WNT_SIGNALING_PATHWAY	64	-0.34799	NA	NA	30	34
TGF_BETA_SIGNALING_PATHWAY	35	-0.38506	NA	NA	12	23
ADHERENS_JUNCTION	25	-0.51143	NA	NA	8	17
LONG_TERM_POTENTIATION	27	-0.46384	NA	NA	11	16
LONG_TERM_DEPRESSION	24	-0.46318	NA	NA	9	15
TYPE_I_DIABETES_MELLITUS	27	-0.50666	NA	NA	24	3
ALDOSTERONE_REGULATED_SODIUM_REABSORPTION	23	-0.59571	NA	NA	5	18
PROXIMAL_TUBULE_BICARBONATE_RECLAMATION	14	-0.59706	NA	NA	2	12
PATHWAYS_IN_CANCER	157	-0.26319	NA	NA	83	74
GLIOMA	29	-0.48381	NA	NA	15	14
MELANOMA	27	-0.47621	NA	NA	13	14
CHRONIC_MYELOID_LEUKEMIA	28	-0.41932	NA	NA	17	11
NON_SMALL_CELL_LUNG_CANCER	18	-0.48129	NA	NA	11	7
AUTOIMMUNE_THYROID_DISEASE	24	-0.46888	NA	NA	24	0
ALLOGRAFT_REJECTION	25	-0.50618	NA	NA	24	1
GRAFT_VERSUS_HOST_DISEASE	26	-0.48074	NA	NA	25	1
ARRHYTHMOGENIC_RIGHT_VENTRICULAR_CARDIOMYOPATHY_ARVC	35	-0.38138	NA	NA	11	24
DILATED_CARDIOMYOPATHY	46	-0.3519	NA	NA	16	30

## Sheet: ChRCC.upregulated
Name	Genes (tot)	Stat (dist.dir)	p (dist.dir.up)	p adj (dist.dir.up)	Genes (up)	Genes (down)
STEROID_BIOSYNTHESIS	8	0.70711	0.0089928	0.11789	7	1
OXIDATIVE_PHOSPHORYLATION	86	0.40588	0.0015504	0.14026	80	6
PYRUVATE_METABOLISM	25	0.52322	0.010204	0.1204	12	13
AMINOACYL_TRNA_BIOSYNTHESIS	16	0.56621	0.026132	0.11662	13	3
RIBOSOME	51	0.75081	0.0015552	0	51	0
RNA_DEGRADATION	21	0.69023	0.0016807	0	20	1
PROTEASOME	10	0.75395	0.0034483	0.019627	10	0
PROTEIN_EXPORT	9	0.62518	0.040816	0.2015	8	1
BASE_EXCISION_REPAIR	11	0.60649	0.028571	0.11469	9	2
HOMOLOGOUS_RECOMBINATION	14	0.59049	0.019856	0.11942	12	2
ERBB_SIGNALING_PATHWAY	44	0.44463	0.012882	0.11137	21	23
UBIQUITIN_MEDIATED_PROTEOLYSIS	43	0.4837	0.0015576	0.075359	29	14
ALZHEIMERS_DISEASE	94	0.32693	0.031153	0.42442	81	13
PARKINSONS_DISEASE	75	0.39835	0.0076687	0.12304	70	5
VIBRIO_CHOLERAE_INFECTION	34	0.45235	0.015437	0.15258	27	7

## Sheet: ChRCC.downregulated
	Genes (tot)	Stat (dist.dir)	p (dist.dir.dn)	p adj (dist.dir.dn)	Genes (up)	Genes (down)
PENTOSE_AND_GLUCURONATE_INTERCONVERSIONS	7	-0.67913	0.049107	0.2232	0	7
GLYCINE_SERINE_AND_THREONINE_METABOLISM	24	-0.5446	0.0095012	0.060498	5	19
HISTIDINE_METABOLISM	18	-0.61555	0.0024631	0.036416	1	17
NEUROACTIVE_LIGAND_RECEPTOR_INTERACTION	99	-0.30365	0.02071	0.33055	47	52
WNT_SIGNALING_PATHWAY	71	-0.33442	0.024793	0.36344	36	35
TGF_BETA_SIGNALING_PATHWAY	45	-0.36021	0.034483	0.31793	15	30
AXON_GUIDANCE	65	-0.41516	0.0027174	0.077766	24	41
COMPLEMENT_AND_COAGULATION_CASCADES	48	-0.47147	0.0025575	0.036808	15	33
LONG_TERM_POTENTIATION	33	-0.40371	0.035264	0.3439	21	12
VASOPRESSIN_REGULATED_WATER_REABSORPTION	19	-0.61828	0.0023474	0.06226	4	15
PROXIMAL_TUBULE_BICARBONATE_RECLAMATION	14	-0.57024	0.017857	0.18678	3	11
GLIOMA	35	-0.44837	0.013123	0.16759	17	18
BASAL_CELL_CARCINOMA	33	-0.42534	0.025189	0.23811	14	19
SMALL_CELL_LUNG_CANCER	41	-0.40599	0.0074627	0.23742	22	19
NON_SMALL_CELL_LUNG_CANCER	26	-0.44655	0.024272	0.25139	14	12
