# Supplementary material for: A pan-kidney cancer study identifies subtype specific perturbations on pathways with potential drivers in renal cell carcinoma
Source: BMC Med Genomics. 2020 Dec 28;13(Suppl 11):190. doi: 10.1186/s12920-020-00827-5 (PMC7771093; doi:10.1186/s12920-020-00827-5)
Supplement: Supplementary file 3 — Additional file 3: Table S3. Commonly altered pathways and subtype-specific altered pathways. [file 12920_2020_827_MOESM3_ESM.xlsx]

## Sheet: common
Pathway.Name	Alteration.Status
RIBOSOME	upregulated in ccRCC, PRCC and ChRCC
STEROID_BIOSYNTHESIS	downregulated in ccRCC , PRCC, and upregulated in ChRCC
LONG_TERM_POTENTIATION	downregulated in ccRCC, PRCC and ChRCC
PROXIMAL_TUBULE_BICARBONATE_RECLAMATION	downregulated in ccRCC, PRCC and ChRCC
GLIOMA	downregulated in ccRCC, PRCC and ChRCC

## Sheet: ccRCC-specific
Pathway.Name	Alteration.Status
ANTIGEN_PROCESSING_AND_PRESENTATION	upregulated
CHEMOKINE_SIGNALING_PATHWAY	upregulated
CYTOKINE_CYTOKINE_RECEPTOR_INTERACTION	upregulated
LEISHMANIA_INFECTION	upregulated
NATURAL_KILLER_CELL_MEDIATED_CYTOTOXICITY	upregulated
NOD_LIKE_RECEPTOR_SIGNALING_PATHWAY	upregulated
TOLL_LIKE_RECEPTOR_SIGNALING_PATHWAY	upregulated
ARGININE_AND_PROLINE_METABOLISM	downregulated
ASCORBATE_AND_ALDARATE_METABOLISM	downregulated
BETA_ALANINE_METABOLISM	downregulated
BUTANOATE_METABOLISM	downregulated
CARDIAC_MUSCLE_CONTRACTION	downregulated
DRUG_METABOLISM_CYTOCHROME_P450	downregulated
ENDOMETRIAL_CANCER	downregulated
EPITHELIAL_CELL_SIGNALING_IN_HELICOBACTER_PYLORI_INFECTION	downregulated
FATTY_ACID_METABOLISM	downregulated
FOLATE_BIOSYNTHESIS	downregulated
GLUTATHIONE_METABOLISM	downregulated
METABOLISM_OF_XENOBIOTICS_BY_CYTOCHROME_P450	downregulated
PEROXISOME	downregulated
PROSTATE_CANCER	downregulated
SELENOAMINO_ACID_METABOLISM	downregulated
TERPENOID_BACKBONE_BIOSYNTHESIS	downregulated
TIGHT_JUNCTION	downregulated
TYROSINE_METABOLISM	downregulated

## Sheet: PRCC-specific
Pathway.Name	Alteration.Status
LYSOSOME	upregulated
SYSTEMIC_LUPUS_ERYTHEMATOSUS	upregulated
SPLICEOSOME	upregulated
VASCULAR_SMOOTH_MUSCLE_CONTRACTION	downregulated
ADHERENS_JUNCTION	downregulated
LONG_TERM_DEPRESSION	downregulated
TYPE_I_DIABETES_MELLITUS	downregulated
PATHWAYS_IN_CANCER	downregulated
CHRONIC_MYELOID_LEUKEMIA	downregulated
AUTOIMMUNE_THYROID_DISEASE	downregulated
ARRHYTHMOGENIC_RIGHT_VENTRICULAR_CARDIOMYOPATHY_ARVC	downregulated

## Sheet: ChRCC-specific
Pathway.Name	Alteration.Status
ALZHEIMERS_DISEASE	upregulated
ERBB_SIGNALING_PATHWAY	upregulated
PARKINSONS_DISEASE	upregulated
PROTEIN_EXPORT	upregulated
RNA_DEGRADATION	upregulated
UBIQUITIN_MEDIATED_PROTEOLYSIS	upregulated
VIBRIO_CHOLERAE_INFECTION	upregulated
AXON_GUIDANCE	downregulated
COMPLEMENT_AND_COAGULATION_CASCADES	downregulated
HISTIDINE_METABOLISM	downregulated
SMALL_CELL_LUNG_CANCER	downregulated
VASOPRESSIN_REGULATED_WATER_REABSORPTION	downregulated
