# Supplementary material for: A pan-kidney cancer study identifies subtype specific perturbations on pathways with potential drivers in renal cell carcinoma
Source: BMC Med Genomics. 2020 Dec 28;13(Suppl 11):190. doi: 10.1186/s12920-020-00827-5 (PMC7771093; doi:10.1186/s12920-020-00827-5)
Supplement: Supplementary file 4 — Additional file 4: Table S4. Overlapped genes in common altered pathways among ccRCC, PRCC and ChRCC. [file 12920_2020_827_MOESM4_ESM.xlsx]

## Sheet: Sheet1
Pathway.Name	Common.DEG.Num	Common.DEG	CCRCC.DEG.Num	PRCC.DEG.Num	ChRCC.DEG.Num
RIBOSOME	28	FAU,RPL13,RPL18,RPL18A,RPL22L1,RPL24,RPL27A,RPL28,RPL30,RPL35,RPL35A,RPL36,RPL36A,RPL37,RPL6,RPL8,RPLP0,RPLP1,RPLP2,RPS15,RPS15A,RPS16,RPS17,RPS19,RPS2,RPS20,RPS21,RPS28	58	45	51
STEROID_BIOSYNTHESIS	4	CEL,CYP27B1,CYP51A1,SC5DL	12	9	8
LONG_TERM_POTENTIATION	11	ADCY1,CACNA1C,GRIN2D,GRM1,GRM5,ITPR1,ITPR2,PLCB4,PPP1R1A,RAPGEF3,RPS6KA6	25	27	33
PROXIMAL_TUBULE_BICARBONATE_RECLAMATION	8	ATP1A1,ATP1A3,CA2,CA4,PCK1,PCK2,SLC4A4,SLC9A3	18	14	14
GLIOMA	11	CDKN2A,E2F1,E2F2,EGF,PDGFA,PDGFRA,PDGFRB,PIK3R5,PLCG2,SHC2,SHC3	26	29	35
