# Supplementary material for: A pan-kidney cancer study identifies subtype specific perturbations on pathways with potential drivers in renal cell carcinoma
Source: BMC Med Genomics. 2020 Dec 28;13(Suppl 11):190. doi: 10.1186/s12920-020-00827-5 (PMC7771093; doi:10.1186/s12920-020-00827-5)
Supplement: Supplementary file 5 — Additional file 5: Table S5. Potential upstream regulators. [file 12920_2020_827_MOESM5_ESM.xlsx]

## Sheet: Upstream regulaters
Upstream.Regulator	Molecule.Type	p.value.of.overlap	Target.molecules.in.dataset	Pathway	Subtype
EBI3	cytokine	2.49e-27	B2M,CIITA,HLA-A,HLA-B,HLA-C,HLA-DMA,HLA-DMB,HLA-DOB,HLA-DPA1,HLA-DQA1,HLA-DRA,TAP1	ANTIGEN_PROCESSING_AND_PRESENTATION	ccRCC
IFNG	cytokine	1.81e-12	CIITA,CTSS,HLA-A,HLA-B,HLA-C,HLA-DQA1,HLA-DQB1,HLA-DRA,HLA-G,HSPA1A/HSPA1B,IFI30,TAP1,TAP2	ANTIGEN_PROCESSING_AND_PRESENTATION	ccRCC
IL27	cytokine	1.71e-20	B2M,CIITA,HLA-A,HLA-B,HLA-C,HLA-DMA,HLA-DMB,HLA-DOB,HLA-DPA1,HLA-DQA1,HLA-DRA,TAP1	ANTIGEN_PROCESSING_AND_PRESENTATION	ccRCC
IRF1	transcription regulator	2.33e-09	B2M,CIITA,PSME2,TAP1,TAP2,TAPBP	ANTIGEN_PROCESSING_AND_PRESENTATION	ccRCC
NLRC5	transcription regulator	1.28e-13	B2M,HLA-A,HLA-B,HLA-C,HLA-E,TAP1	ANTIGEN_PROCESSING_AND_PRESENTATION	ccRCC
STAT1	transcription regulator	4.83e-07	CIITA,CTSS,HLA-DQA1,HLA-E,IFI30,TAP1	ANTIGEN_PROCESSING_AND_PRESENTATION	ccRCC
EPAS1	transcription regulator	1.25e-06	CKB,CKM,CKMT1A/CKMT1B,CKMT2,GLS	ARGININE_AND_PROLINE_METABOLISM	ccRCC
MYC	transcription regulator	0.00234	GLS,LOC102724788/PRODH,ODC1,PYCR1	ARGININE_AND_PROLINE_METABOLISM	ccRCC
TP63	transcription regulator	0.0109	UGT1A1,UGT1A8 (includes others)	ASCORBATE_AND_ALDARATE_METABOLISM	ccRCC
CD40LG	cytokine	2.97e-11	CCL17,CCL18,CCL2,CCL20,CCL22,CCL3,CCL4,CXCL10,NFKBIA,STAT1	CHEMOKINE_SIGNALING_PATHWAY	ccRCC
IFNG	cytokine	4.52e-16	CCL17,CCL18,CCL2,CCL22,CCL3,CCL4,CCL5,CCR5,CX3CL1,CXCL1,CXCL10,CXCL11,CXCL16,CXCL2,CXCL9,CXCR4,JAK3,NFKBIA,STAT1,STAT2	CHEMOKINE_SIGNALING_PATHWAY	ccRCC
IL1B	cytokine	3.29e-15	CCL2,CCL20,CCL3,CCL3L1,CCL4,CCL5,CCR2,CCR6,CXCL1,CXCL10,CXCL11,CXCL2,CXCL5,CXCL9,CXCR1,CXCR4,NFKBIA	CHEMOKINE_SIGNALING_PATHWAY	ccRCC
TGFB1	growth factor	1.69e-07	CCL2,CCL5,CCR10,CCR6,CCR7,CX3CR1,CXCR1,CXCR3,CXCR4,CXCR5,NFKBIA,PIK3CD	CHEMOKINE_SIGNALING_PATHWAY	ccRCC
CD40LG	cytokine	2.97e-33	CCL17,CCL18,CCL2,CCL20,CCL22,CCL3,CCL4,CD27,CD40,CD40LG,CD70,CXCL10,FAS,IL10,IL12B,IL15,IL1A,IL1B,IL21R,IL2RA,IL6,LTA,LTB,TNFSF13B,TNFSF9,VEGFA	CYTOKINE_CYTOKINE_RECEPTOR_INTERACTION	ccRCC
IFNG	cytokine	6.16e-27	CCL17,CCL18,CCL2,CCL22,CCL3,CCL4,CCL5,CCR5,CD40,CD40LG,CSF1R,CX3CL1,CXCL1,CXCL10,CXCL11,CXCL16,CXCL2,CXCL9,CXCR4,FAS,IFNG,IL10,IL12B,IL15,IL1B,IL6,IL7,TNFRSF10B,TNFRSF11A,TNFRSF1A,TNFRSF1B,TNFSF10,TNFSF12,TNFSF13B	CYTOKINE_CYTOKINE_RECEPTOR_INTERACTION	ccRCC
IL1A	cytokine	1.14e-20	CCL2,CCL20,CCL5,CSF1,CXCL1,CXCL10,CXCL2,CXCL5,EPO,IL11,IL1A,IL1B,IL6,KITLG,PDGFA,TGFB1,TNFRSF11B,TNFSF11	CYTOKINE_CYTOKINE_RECEPTOR_INTERACTION	ccRCC
IL1B	cytokine	3.71e-35	CCL2,CCL20,CCL3,CCL3L1,CCL4,CCL5,CCR2,CCR6,CD40,CD40LG,CXCL1,CXCL10,CXCL11,CXCL2,CXCL5,CXCL9,CXCR1,CXCR4,EPO,FAS,FLT1,IFNG,IL10,IL12B,IL15,IL18,IL1B,IL24,IL2RA,IL6,IL6R,KDR,TGFB1,TSLP,VEGFA,VEGFC	CYTOKINE_CYTOKINE_RECEPTOR_INTERACTION	ccRCC
TGFB1	growth factor	1.16e-17	BMP7,CCL2,CCL5,CCR10,CCR6,CCR7,CD40,CSF1R,CX3CR1,CXCR1,CXCR3,CXCR4,CXCR5,EGF,FAS,FASLG,FLT1,IFNG,IL11,IL6,KDR,LTA,MET,PDGFA,TGFB1,VEGFA	CYTOKINE_CYTOKINE_RECEPTOR_INTERACTION	ccRCC
TP53	transcription regulator	3.08e-06	CSF3R,CXCL1,EDA2R,EGFR,FAS,FASLG,IL1A,IL1B,IL2RA,IL6,IL7,KDR,TGFB1,TNFRSF10A,TNFRSF10B,TNFRSF1B,TNFRSF9,TNFSF9,VEGFA	CYTOKINE_CYTOKINE_RECEPTOR_INTERACTION	ccRCC
HNF4A	transcription regulator	1.72e-05	CYP2C9,CYP3A4,CYP3A5,UGT1A8 (includes others)	DRUG_METABOLISM_CYTOCHROME_P450	ccRCC
BCL6	transcription regulator	0.00144	CCND1,TP53	ENDOMETRIAL_CANCER	ccRCC
BCL6B	transcription regulator	2.93e-05	CASP9,TP53	ENDOMETRIAL_CANCER	ccRCC
BMP7	growth factor	0.00157	CDH1,EGFR	ENDOMETRIAL_CANCER	ccRCC
BRCA1	transcription regulator	0.0014	CCND1,EGFR	ENDOMETRIAL_CANCER	ccRCC
CDKN2A	transcription regulator	0.00116	CCND1,TP53	ENDOMETRIAL_CANCER	ccRCC
CEBPB	transcription regulator	0.00246	CCND1,MYC	ENDOMETRIAL_CANCER	ccRCC
CEBPD	transcription regulator	0.0003	CCND1,MYC	ENDOMETRIAL_CANCER	ccRCC
CSF1	cytokine	0.000281	CCND1,TP53	ENDOMETRIAL_CANCER	ccRCC
CXCL12	cytokine	1.27e-07	CDH1,EGFR,ERBB2,TP53	ENDOMETRIAL_CANCER	ccRCC
E2F1	transcription regulator	0.00058	CCND1,MYC,TP53	ENDOMETRIAL_CANCER	ccRCC
EGF	growth factor	3.48e-07	CCND1,CDH1,EGFR,MYC	ENDOMETRIAL_CANCER	ccRCC
EGR1	transcription regulator	0.000663	CCND1,CDH1	ENDOMETRIAL_CANCER	ccRCC
ERG	transcription regulator	0.000237	AXIN2,CDH1,LEF1	ENDOMETRIAL_CANCER	ccRCC
EZH2	transcription regulator	6.88e-09	AXIN2,CCND1,CDH1,EGFR,MYC,TP53	ENDOMETRIAL_CANCER	ccRCC
FOXC2	transcription regulator	2.93e-05	CDH1,LEF1	ENDOMETRIAL_CANCER	ccRCC
FOXM1	transcription regulator	3.95e-05	AXIN2,CCND1,MYC	ENDOMETRIAL_CANCER	ccRCC
GLI1	transcription regulator	0.000104	CCND1,CDH1,TP53	ENDOMETRIAL_CANCER	ccRCC
GLI2	transcription regulator	9.94e-05	CCND1,MYC	ENDOMETRIAL_CANCER	ccRCC
HIF1A	transcription regulator	2.71e-05	CCND1,CDH1,EGFR,MYC	ENDOMETRIAL_CANCER	ccRCC
HNF4A	transcription regulator	0.0024	CCND1,TCF7	ENDOMETRIAL_CANCER	ccRCC
ID1	transcription regulator	0.000123	CCND1,MYC	ENDOMETRIAL_CANCER	ccRCC
IFNG	cytokine	0.0352	ERBB2,MYC	ENDOMETRIAL_CANCER	ccRCC
IL15	cytokine	0.00379	ERBB2,PIK3R3	ENDOMETRIAL_CANCER	ccRCC
IL6	cytokine	4.09e-06	CCND1,CDH1,MYC,TP53	ENDOMETRIAL_CANCER	ccRCC
IRF4	transcription regulator	0.00251	LEF1,MYC	ENDOMETRIAL_CANCER	ccRCC
KDM3A	transcription regulator	0.000227	CCND1,MYC	ENDOMETRIAL_CANCER	ccRCC
KLF5	transcription regulator	8.44e-07	CCND1,CDH1,MYC	ENDOMETRIAL_CANCER	ccRCC
KLF6	transcription regulator	0.000244	CDH1,MYC	ENDOMETRIAL_CANCER	ccRCC
LEF1	transcription regulator	5.99e-10	AXIN2,CCND1,CDH1,MYC	ENDOMETRIAL_CANCER	ccRCC
MDM2	transcription regulator	0.000692	CCND1,TP53	ENDOMETRIAL_CANCER	ccRCC
MYB	transcription regulator	3.29e-08	AXIN2,CCND1,CDH1,MYC	ENDOMETRIAL_CANCER	ccRCC
MYC	transcription regulator	0.00188	CCND1,MYC,TP53	ENDOMETRIAL_CANCER	ccRCC
MYCN	transcription regulator	0.000383	EGFR,TP53	ENDOMETRIAL_CANCER	ccRCC
NCOR2	transcription regulator	6.35e-07	AXIN2,CCND1,MYC	ENDOMETRIAL_CANCER	ccRCC
NOTCH1	transcription regulator	1.91e-07	CDH1,EGFR,MYC,TP53	ENDOMETRIAL_CANCER	ccRCC
PKNOX2	transcription regulator	9.94e-05	CDH1,TP53	ENDOMETRIAL_CANCER	ccRCC
POU5F1	transcription regulator	0.00539	CDH1,TP53	ENDOMETRIAL_CANCER	ccRCC
PRDM5	transcription regulator	0.00235	MYC,TP53	ENDOMETRIAL_CANCER	ccRCC
PTTG1	transcription regulator	5.08e-05	CCND1,CDH1	ENDOMETRIAL_CANCER	ccRCC
RBCK1	transcription regulator	3.92e-06	CCND1,MYC	ENDOMETRIAL_CANCER	ccRCC
RELB	transcription regulator	0.000194	CCND1,MYC	ENDOMETRIAL_CANCER	ccRCC
RUNX1	transcription regulator	7.64e-06	MYC,PIK3CD,TP53	ENDOMETRIAL_CANCER	ccRCC
SPDEF	transcription regulator	0.00105	EGFR,LEF1	ENDOMETRIAL_CANCER	ccRCC
TAL1	transcription regulator	0.0117	MYC,TCF7	ENDOMETRIAL_CANCER	ccRCC
TCF4	transcription regulator	2.45e-08	AXIN2,CCND1,LEF1,MYC,PIK3CD,PIK3CG	ENDOMETRIAL_CANCER	ccRCC
TFAP2A	transcription regulator	0.000815	CDH1,ERBB2	ENDOMETRIAL_CANCER	ccRCC
TFAP2C	transcription regulator	1.24e-06	CDH1,EGFR,ERBB2	ENDOMETRIAL_CANCER	ccRCC
TGFB1	growth factor	8.92e-06	CDH1,EGF,MYC,PIK3CD,TP53	ENDOMETRIAL_CANCER	ccRCC
TP53	transcription regulator	0.000205	CDH1,EGFR,MYC,RAF1,TP53	ENDOMETRIAL_CANCER	ccRCC
TP63	transcription regulator	4.78e-05	CCND1,CDH1,EGFR,MYC	ENDOMETRIAL_CANCER	ccRCC
TP73	transcription regulator	0.00886	CDH1,TP53	ENDOMETRIAL_CANCER	ccRCC
TWIST1	transcription regulator	0.000692	CDH1,TP53	ENDOMETRIAL_CANCER	ccRCC
WNT3A	cytokine	0.00034	AXIN2,LEF1	ENDOMETRIAL_CANCER	ccRCC
WNT5A	cytokine	0.000123	AXIN2,MYC	ENDOMETRIAL_CANCER	ccRCC
WT1	transcription regulator	0.00353	ERBB2,MYC	ENDOMETRIAL_CANCER	ccRCC
IFNG	cytokine	0.000297	CASP3,CCL5,CXCL1,NFKBIA,TCIRG1	EPITHELIAL_CELL_SIGNALING_IN_HELICOBACTER_PYLORI_INFECTION	ccRCC
IL1B	cytokine	0.000756	CCL5,CXCL1,CXCR1,NFKBIA	EPITHELIAL_CELL_SIGNALING_IN_HELICOBACTER_PYLORI_INFECTION	ccRCC
TGFB1	growth factor	0.000313	CCL5,CXCR1,HBEGF,MET,NFKBIA	EPITHELIAL_CELL_SIGNALING_IN_HELICOBACTER_PYLORI_INFECTION	ccRCC
TP53	transcription regulator	0.000942	CHUK,CSK,CXCL1,EGFR,MAPK12,NFKBIA	EPITHELIAL_CELL_SIGNALING_IN_HELICOBACTER_PYLORI_INFECTION	ccRCC
TP63	transcription regulator	0.00079	CASP3,EGFR,HBEGF,LYN	EPITHELIAL_CELL_SIGNALING_IN_HELICOBACTER_PYLORI_INFECTION	ccRCC
CD40LG	cytokine	0.0231	GCH1	FOLATE_BIOSYNTHESIS	ccRCC
CEBPA	transcription regulator	0.000386	GCH1,GGH	FOLATE_BIOSYNTHESIS	ccRCC
IL1A	cytokine	0.0216	GCH1	FOLATE_BIOSYNTHESIS	ccRCC
KLF5	transcription regulator	0.00563	ALPI	FOLATE_BIOSYNTHESIS	ccRCC
SIM2	transcription regulator	0.00318	ALPI	FOLATE_BIOSYNTHESIS	ccRCC
MYC	transcription regulator	0.00188	GSR,IDH2,ODC1	GLUTATHIONE_METABOLISM	ccRCC
WT1	transcription regulator	0.00353	MGST1,ODC1	GLUTATHIONE_METABOLISM	ccRCC
CD40LG	cytokine	5.43e-13	HLA-DQA1,HLA-DQA2,IL10,IL12B,IL1A,IL1B,NFKBIA,PTGS2,STAT1	LEISHMANIA_INFECTION	ccRCC
EBI3	cytokine	5.82e-17	HLA-DMA,HLA-DMB,HLA-DOB,HLA-DPA1,HLA-DQA1,HLA-DRA,IL10,STAT1	LEISHMANIA_INFECTION	ccRCC
HIF1A	transcription regulator	4.67e-07	IFNG,IL1B,ITGB2,PTGS2,TGFB1,TGFB3,TLR2	LEISHMANIA_INFECTION	ccRCC
IFNG	cytokine	2.39e-17	FCGR1A,HLA-DQA1,HLA-DQB1,HLA-DRA,IFNG,IL10,IL12B,IL1B,MARCKSL1,NCF2,NFKBIA,NOS2,PTGS2,STAT1,TLR2,TLR4	LEISHMANIA_INFECTION	ccRCC
IL10	cytokine	7.67e-14	CR1,FCGR1A,FCGR3A/FCGR3B,IFNG,IL10,IL12B,IL1B,NOS2,TLR4	LEISHMANIA_INFECTION	ccRCC
IL18	cytokine	9.91e-11	IFNG,IL10,IL1A,IL1B,NOS2,PTGS2,TLR4	LEISHMANIA_INFECTION	ccRCC
IL1A	cytokine	4.15e-08	IL1A,IL1B,NFKBIA,NOS2,PTGS2,TGFB1	LEISHMANIA_INFECTION	ccRCC
IL1B	cytokine	5.1e-12	HLA-DRA,IFNG,IL10,IL12B,IL1B,ITGAM,NFKBIA,NOS2,PTGS2,TGFB1,TLR4	LEISHMANIA_INFECTION	ccRCC
IL27	cytokine	3.36e-23	CR1,HLA-DMA,HLA-DMB,HLA-DOB,HLA-DPA1,HLA-DQA1,HLA-DRA,IFNG,IL10,IL1A,IL1B,ITGAM,STAT1	LEISHMANIA_INFECTION	ccRCC
IL32	cytokine	5.78e-11	IL10,IL12B,IL1B,ITGAM,ITGB2,PTGS2	LEISHMANIA_INFECTION	ccRCC
IL6	cytokine	4.97e-07	ITGAM,ITGB1,NFKBIA,NOS2,PTGS2,TGFB1	LEISHMANIA_INFECTION	ccRCC
SPI1	transcription regulator	2.82e-06	IL12B,IL1B,NCF2,NCF4,PTPN6	LEISHMANIA_INFECTION	ccRCC
TGFB1	growth factor	1.33e-05	IFNG,ITGA4,ITGB1,ITGB2,NFKBIA,PTGS2,TGFB1	LEISHMANIA_INFECTION	ccRCC
TP53	transcription regulator	1.82e-05	HLA-DQA1,IL1A,IL1B,MAPK12,NFKBIA,NOS2,PRKCB,PTPN6,TGFB1	LEISHMANIA_INFECTION	ccRCC
TP63	transcription regulator	0.000226	IL1B,ITGA4,ITGB1,TGFB1,TGFB3	LEISHMANIA_INFECTION	ccRCC
HNF4A	transcription regulator	1.21e-05	CYP2C9,CYP3A4,CYP3A5,UGT1A8 (includes others)	METABOLISM_OF_XENOBIOTICS_BY_CYTOCHROME_P450	ccRCC
IFNG	cytokine	6.93e-09	CASP3,FAS,FCER1G,HLA-A,HLA-B,HLA-C,HLA-G,ICAM1,IFNG,KLRC4-KLRK1/KLRK1,TNFRSF10B,TNFSF10	NATURAL_KILLER_CELL_MEDIATED_CYTOTOXICITY	ccRCC
IL15	cytokine	2.75e-13	CD244,IFNG,KIR2DL1/KIR2DL3,KLRC4-KLRK1/KLRK1,NCR1,NCR3,PIK3R3,PLCG2,RAET1E,TYROBP,ULBP2	NATURAL_KILLER_CELL_MEDIATED_CYTOTOXICITY	ccRCC
IL18	cytokine	3.71e-14	CD244,FAS,FASLG,ICAM1,IFNG,KLRC4-KLRK1/KLRK1,NCR1,NCR3,RAET1E,ULBP2	NATURAL_KILLER_CELL_MEDIATED_CYTOTOXICITY	ccRCC
TAL1	transcription regulator	6.91e-07	HLA-A,HLA-B,HLA-C,HLA-E,ICAM1,PLCG1,SYK,TNFSF10	NATURAL_KILLER_CELL_MEDIATED_CYTOTOXICITY	ccRCC
TGFB1	growth factor	5.48e-05	FAS,FASLG,IFNG,ITGB2,NCR3,NFAT5,PIK3CD,PRKCA	NATURAL_KILLER_CELL_MEDIATED_CYTOTOXICITY	ccRCC
TP53	transcription regulator	4.74e-05	BID,FAS,FASLG,FYN,PRKCB,PTPN6,RAF1,SH2D1A,TNFRSF10A,TNFRSF10B,ZAP70	NATURAL_KILLER_CELL_MEDIATED_CYTOTOXICITY	ccRCC
CD40LG	cytokine	4.74e-09	BIRC3,CCL2,IL1B,IL6,NFKBIA,TNFAIP3	NOD_LIKE_RECEPTOR_SIGNALING_PATHWAY	ccRCC
EZH2	transcription regulator	7.87e-06	BIRC3,CXCL1,CXCL2,IL6,NFKBIA	NOD_LIKE_RECEPTOR_SIGNALING_PATHWAY	ccRCC
IFNG	cytokine	5.41e-11	CASP1,CASP8,CCL2,CCL5,CXCL1,CXCL2,IL1B,IL6,NFKBIA,RIPK2	NOD_LIKE_RECEPTOR_SIGNALING_PATHWAY	ccRCC
IL10	cytokine	8.92e-08	CASP8,CCL5,CHUK,IL1B,IL6	NOD_LIKE_RECEPTOR_SIGNALING_PATHWAY	ccRCC
IL1A	cytokine	5.05e-15	BIRC3,CCL2,CCL5,CXCL1,CXCL2,IL1B,IL6,NFKBIA,TNFAIP3	NOD_LIKE_RECEPTOR_SIGNALING_PATHWAY	ccRCC
IL1B	cytokine	2.06e-09	CCL2,CCL5,CXCL1,CXCL2,IL18,IL1B,IL6,NFKBIA	NOD_LIKE_RECEPTOR_SIGNALING_PATHWAY	ccRCC
IL27	cytokine	2e-06	CCL2,CCL5,IL1B,IL6	NOD_LIKE_RECEPTOR_SIGNALING_PATHWAY	ccRCC
IL32	cytokine	1.17e-07	CASP1,CXCL1,IL1B,IL6	NOD_LIKE_RECEPTOR_SIGNALING_PATHWAY	ccRCC
JAG2	growth factor	1.17e-07	CCL5,CXCL1,IL1B,IL6	NOD_LIKE_RECEPTOR_SIGNALING_PATHWAY	ccRCC
POU5F1	transcription regulator	7.71e-10	BIRC3,CASP1,CASP5,IL6,NAIP,PYCARD,RIPK2	NOD_LIKE_RECEPTOR_SIGNALING_PATHWAY	ccRCC
RELB	transcription regulator	4.72e-08	BIRC3,IL1B,IL6,NFKBIA	NOD_LIKE_RECEPTOR_SIGNALING_PATHWAY	ccRCC
TCF4	transcription regulator	0.000373	CARD8,CASP1,CASP8,NOD1	NOD_LIKE_RECEPTOR_SIGNALING_PATHWAY	ccRCC
TGFB1	growth factor	0.00186	CCL2,CCL5,IL6,NFKBIA	NOD_LIKE_RECEPTOR_SIGNALING_PATHWAY	ccRCC
TNFSF14	cytokine	1.82e-08	BIRC3,CCL5,CXCL1,IL6	NOD_LIKE_RECEPTOR_SIGNALING_PATHWAY	ccRCC
TP53	transcription regulator	2.15e-09	BIRC3,CASP1,CASP8,CHUK,CXCL1,IL1B,IL6,MAPK12,NFKBIA,NLRC4,PYCARD	NOD_LIKE_RECEPTOR_SIGNALING_PATHWAY	ccRCC
TP73	transcription regulator	0.000113	CCL2,CXCL1,CXCL2,NLRC4	NOD_LIKE_RECEPTOR_SIGNALING_PATHWAY	ccRCC
TP53	transcription regulator	0.0092	ACSL3,CAT,NOS2,PEX2,SOD2	PEROXISOME	ccRCC
CCND1	transcription regulator	2.32e-05	BCL2,CCNE1,CCNE2,E2F1,TP53	PROSTATE_CANCER	ccRCC
CDKN2A	transcription regulator	4.52e-08	BCL2,CCND1,E2F1,MDM2,TP53	PROSTATE_CANCER	ccRCC
CEBPB	transcription regulator	1.26e-05	BCL2,CCND1,E2F1,FGFR2	PROSTATE_CANCER	ccRCC
CXCL12	cytokine	2.12e-06	BCL2,EGFR,ERBB2,TP53	PROSTATE_CANCER	ccRCC
E2F1	transcription regulator	8.73e-10	BCL2,CCND1,CCNE1,E2F1,FGFR2,MDM2,NFKBIA,TP53	PROSTATE_CANCER	ccRCC
EZH2	transcription regulator	1.9e-08	BCL2,CCND1,CCNE2,EGFR,NFKBIA,PDGFRA,TP53	PROSTATE_CANCER	ccRCC
FOXM1	transcription regulator	8.67e-06	CCND1,CCNE1,CCNE2,PDGFA	PROSTATE_CANCER	ccRCC
GLI1	transcription regulator	3.12e-05	BCL2,CCND1,PDGFRA,TP53	PROSTATE_CANCER	ccRCC
IL6	cytokine	3.62e-11	BCL2,CCND1,CCNE1,E2F1,E2F2,NFKBIA,PDGFA,TP53	PROSTATE_CANCER	ccRCC
MDM2	transcription regulator	1.18e-08	BCL2,CCND1,E2F1,MDM2,TP53	PROSTATE_CANCER	ccRCC
MYC	transcription regulator	8.62e-10	CCND1,CCNE1,E2F1,E2F2,HSP90AA1,MDM2,NFKBIA,PDGFRB,TP53	PROSTATE_CANCER	ccRCC
MYCN	transcription regulator	2.88e-07	E2F1,EGFR,MDM2,TP53	PROSTATE_CANCER	ccRCC
PHB	transcription regulator	1.86e-09	BCL2,CCND1,E2F1,NFKBIA	PROSTATE_CANCER	ccRCC
SPI1	transcription regulator	2.08e-05	CCND1,CCNE2,E2F1,E2F2	PROSTATE_CANCER	ccRCC
TCF4	transcription regulator	3.56e-05	CCND1,FOXO1,LEF1,PIK3CD,PIK3CG	PROSTATE_CANCER	ccRCC
TGFB1	growth factor	1.77e-10	BCL2,CCNE2,E2F1,EGF,FOXO1,NFKBIA,PDGFA,PIK3CD,TGFA,TP53	PROSTATE_CANCER	ccRCC
TP53	transcription regulator	6.93e-09	BCL2,CCNE2,CHUK,E2F1,EGFR,FOXO1,MDM2,NFKBIA,RAF1,TGFA,TP53	PROSTATE_CANCER	ccRCC
TP63	transcription regulator	0.000704	CCND1,EGFR,FGFR2,MDM2	PROSTATE_CANCER	ccRCC
WNT3A	cytokine	0.0129	CTH	SELENOAMINO_ACID_METABOLISM	ccRCC
WT1	transcription regulator	0.0412	AHCY	SELENOAMINO_ACID_METABOLISM	ccRCC
HMGA1	transcription regulator	2.92e-05	HMGCR,IDI1	TERPENOID_BACKBONE_BIOSYNTHESIS	ccRCC
PML	transcription regulator	9.8e-06	HMGCR,IDI1	TERPENOID_BACKBONE_BIOSYNTHESIS	ccRCC
CD40LG	cytokine	6.3e-17	CCL3,CCL4,CD40,CD80,CD86,CXCL10,IL12B,IL1B,IL6,NFKBIA,STAT1	TOLL_LIKE_RECEPTOR_SIGNALING_PATHWAY	ccRCC
CEBPB	transcription regulator	1.9e-13	CCL3,CCL4,CCL5,IL12B,IL1B,IL6,LY96,TLR8,TLR9	TOLL_LIKE_RECEPTOR_SIGNALING_PATHWAY	ccRCC
CSF1	cytokine	4.5e-09	CTSK,IL1B,IL6,STAT1,TLR5	TOLL_LIKE_RECEPTOR_SIGNALING_PATHWAY	ccRCC
HIF1A	transcription regulator	9.24e-05	CCL5,IL1B,IL6,TLR2,TLR6	TOLL_LIKE_RECEPTOR_SIGNALING_PATHWAY	ccRCC
IFNG	cytokine	5.63e-26	CASP8,CCL3,CCL4,CCL5,CD40,CD80,CD86,CXCL10,CXCL11,CXCL9,IL12B,IL1B,IL6,IRF7,NFKBIA,STAT1,TLR1,TLR2,TLR3,TLR4,TLR5	TOLL_LIKE_RECEPTOR_SIGNALING_PATHWAY	ccRCC
IL10	cytokine	3.67e-22	CASP8,CCL5,CD14,CD40,CD80,CD86,CHUK,CXCL10,IL12B,IL1B,IL6,TLR3,TLR4	TOLL_LIKE_RECEPTOR_SIGNALING_PATHWAY	ccRCC
IL18	cytokine	9.08e-13	CCL3,CCL4,CXCL10,CXCL11,CXCL9,IL1B,IL6,TLR4	TOLL_LIKE_RECEPTOR_SIGNALING_PATHWAY	ccRCC
IL1A	cytokine	1.2e-06	CCL5,CXCL10,IL1B,IL6,NFKBIA	TOLL_LIKE_RECEPTOR_SIGNALING_PATHWAY	ccRCC
IL1B	cytokine	6.52e-17	CCL3,CCL4,CCL5,CD40,CXCL10,CXCL11,CXCL9,IL12B,IL1B,IL6,LBP,NFKBIA,TLR3,TLR4	TOLL_LIKE_RECEPTOR_SIGNALING_PATHWAY	ccRCC
IL27	cytokine	2.88e-21	CCL3,CCL4,CCL5,CD14,CD80,CD86,CXCL10,CXCL11,CXCL9,IL1B,IL6,STAT1	TOLL_LIKE_RECEPTOR_SIGNALING_PATHWAY	ccRCC
IL32	cytokine	5.36e-09	CCL3,CCL4,IL12B,IL1B,IL6	TOLL_LIKE_RECEPTOR_SIGNALING_PATHWAY	ccRCC
IL6	cytokine	9.3e-06	CXCL10,IL6,LBP,LY96,NFKBIA	TOLL_LIKE_RECEPTOR_SIGNALING_PATHWAY	ccRCC
IRF3	transcription regulator	4.02e-12	CCL3,CCL5,CXCL10,IL6,IRF3,IRF7,TLR3	TOLL_LIKE_RECEPTOR_SIGNALING_PATHWAY	ccRCC
IRF4	transcription regulator	1.26e-06	CXCL10,CXCL11,CXCL9,IRF7,STAT1	TOLL_LIKE_RECEPTOR_SIGNALING_PATHWAY	ccRCC
MYC	transcription regulator	3.87e-05	CXCL11,CXCL9,IRF7,NFKBIA,STAT1,TLR7	TOLL_LIKE_RECEPTOR_SIGNALING_PATHWAY	ccRCC
SPI1	transcription regulator	6.69e-08	CCL3,CCL4,CXCL10,IL12B,IL1B,IRF7	TOLL_LIKE_RECEPTOR_SIGNALING_PATHWAY	ccRCC
STAT1	transcription regulator	7.15e-14	CD14,CD40,CXCL10,CXCL11,CXCL9,IRF7,LY96,STAT1,TLR3,TLR8	TOLL_LIKE_RECEPTOR_SIGNALING_PATHWAY	ccRCC
TCF4	transcription regulator	0.000131	CASP8,CD40,PIK3CD,PIK3CG,TLR9	TOLL_LIKE_RECEPTOR_SIGNALING_PATHWAY	ccRCC
TGFB1	growth factor	0.000105	CCL5,CD40,CD86,IL6,NFKBIA,PIK3CD	TOLL_LIKE_RECEPTOR_SIGNALING_PATHWAY	ccRCC
TNFSF14	cytokine	4.97e-10	CCL5,CD40,CD86,CXCL11,IL6	TOLL_LIKE_RECEPTOR_SIGNALING_PATHWAY	ccRCC
TP53	transcription regulator	1.23e-05	CASP8,CHUK,IL1B,IL6,IRF7,MAP3K8,MAPK12,NFKBIA,TLR3	TOLL_LIKE_RECEPTOR_SIGNALING_PATHWAY	ccRCC
TSC22D3	transcription regulator	2.32e-12	CCL3,CCL5,CD80,CD86,IL6,TLR2	TOLL_LIKE_RECEPTOR_SIGNALING_PATHWAY	ccRCC
TSLP	cytokine	9.71e-11	CD40,CD80,CD86,IL12B,IL6	TOLL_LIKE_RECEPTOR_SIGNALING_PATHWAY	ccRCC
BRCA1	transcription regulator	7.41e-05	CTNNB1,SNAI1,SNAI2	ADHERENS_JUNCTION	PRCC
CUX1	transcription regulator	1.34e-05	CDH1,SNAI1,SNAI2	ADHERENS_JUNCTION	PRCC
EGF	growth factor	1.81e-06	CDH1,SNAI1,SNAI2,TGFBR2	ADHERENS_JUNCTION	PRCC
ERG	transcription regulator	2.09e-08	CDH1,CTNNB1,LEF1,MET,SNAI1,WASF3	ADHERENS_JUNCTION	PRCC
EZH2	transcription regulator	0.00158	CDH1,CTNNB1,SNAI1	ADHERENS_JUNCTION	PRCC
FOXC2	transcription regulator	4.55e-13	CDH1,CTNNB1,LEF1,MET,SNAI1	ADHERENS_JUNCTION	PRCC
FOXM1	transcription regulator	0.000131	CTNNB1,MET,SNAI1	ADHERENS_JUNCTION	PRCC
HDAC1	transcription regulator	0.000121	CDH1,SNAI2,TGFBR2	ADHERENS_JUNCTION	PRCC
IL6	cytokine	0.000587	CDH1,SRC,TGFBR2	ADHERENS_JUNCTION	PRCC
MYB	transcription regulator	1.68e-05	CDH1,SNAI1,SNAI2	ADHERENS_JUNCTION	PRCC
NOTCH1	transcription regulator	6.17e-05	CDH1,CTNNB1,SNAI1	ADHERENS_JUNCTION	PRCC
POU5F1	transcription regulator	0.000562	CDH1,SNAI1,SNAI2	ADHERENS_JUNCTION	PRCC
SPP1	cytokine	7.09e-05	CDH1,SNAI1,SNAI2	ADHERENS_JUNCTION	PRCC
TNF	cytokine	0.000248	CDH1,MET,SNAI1,TGFBR2,VCL	ADHERENS_JUNCTION	PRCC
TP53	transcription regulator	4.33e-09	CDH1,CTNNB1,MAPK1,PTPN1,PTPN6,SNAI1,SNAI2,SORBS1,SRC,TGFBR2	ADHERENS_JUNCTION	PRCC
TP63	transcription regulator	4.89e-07	CDH1,CTNNB1,RAC2,SNAI1,SNAI2,TGFBR2	ADHERENS_JUNCTION	PRCC
TP73	transcription regulator	5.39e-05	CDH1,CTNNB1,SNAI1,SNAI2	ADHERENS_JUNCTION	PRCC
TWIST1	transcription regulator	2.55e-05	CDH1,SNAI1,SNAI2	ADHERENS_JUNCTION	PRCC
MECP2	transcription regulator	3.4e-13	EFNA5,EFNB1,EFNB3,HRAS,MET,NTN1,PLXNA3,PLXNB1,PLXNB2	AXON_GUIDANCE	ChRCC
EHF	transcription regulator	5.6e-07	PLAT,PLAUR,SERPINE1,TFPI,THBD	COMPLEMENT_AND_COAGULATION_CASCADES	ChRCC
TNF	cytokine	7.73e-05	CD59,CFB,CFD,F3,PLAU,PLAUR,SERPINE1	COMPLEMENT_AND_COAGULATION_CASCADES	ChRCC
IL15	cytokine	1.83e-12	AKT1,AKT2,CAMK2D,CAMK2G,ERBB2,JUN,MAP2K1,PIK3R1,PLCG2	ERBB_SIGNALING_PATHWAY	ChRCC
TNF	cytokine	0.000529	HBEGF,JUN,MAP2K4,MYC,PIK3CB,TGFA	ERBB_SIGNALING_PATHWAY	ChRCC
TP63	transcription regulator	0.000203	AKT1,BAD,HBEGF,HRAS,MYC	ERBB_SIGNALING_PATHWAY	ChRCC
HNF1A	transcription regulator	0.00561	HAL,HNMT	HISTIDINE_METABOLISM	ChRCC
IL15	cytokine	0.000195	ENO1,ENO2,ENO3	RNA_DEGRADATION	ChRCC
CD40LG	cytokine	3.44e-08	BCL2L1,BIRC3,CDK6,E2F2,TRAF1,TRAF4	SMALL_CELL_LUNG_CANCER	ChRCC
CEBPB	transcription regulator	9.38e-07	BCL2,BCL2L1,CDKN2B,E2F1,MYC	SMALL_CELL_LUNG_CANCER	ChRCC
E2F1	transcription regulator	2.88e-06	BCL2,CCNE1,CDK4,E2F1,MYC,RB1	SMALL_CELL_LUNG_CANCER	ChRCC
E2F4	transcription regulator	7.63e-07	CCNE2,E2F1,E2F2,MYC,RB1,TRAF2	SMALL_CELL_LUNG_CANCER	ChRCC
EZH2	transcription regulator	1.19e-10	BCL2,BIRC3,CCNE2,CDK4,CDK6,CDKN2B,LAMB3,LAMC2,MYC	SMALL_CELL_LUNG_CANCER	ChRCC
HGF	growth factor	1.85e-06	AKT1,BCL2L1,BIRC3,MYC,TRAF2	SMALL_CELL_LUNG_CANCER	ChRCC
IL15	cytokine	2.8e-06	AKT1,AKT2,BCL2,BCL2L1,PIK3R1	SMALL_CELL_LUNG_CANCER	ChRCC
IL6	cytokine	5.48e-12	BCL2,BCL2L1,CCNE1,E2F1,E2F2,ITGB1,MYC,NOS2,RB1	SMALL_CELL_LUNG_CANCER	ChRCC
MYC	transcription regulator	2.88e-10	AKT1,BCL2L1,CCNE1,CDK4,CDKN2B,E2F1,E2F2,ITGA3,MYC,PIAS2	SMALL_CELL_LUNG_CANCER	ChRCC
POU5F1	transcription regulator	6.81e-06	AKT1,BCL2,BIRC3,TRAF2,TRAF4	SMALL_CELL_LUNG_CANCER	ChRCC
RB1	transcription regulator	1.17e-06	BCL2,CCNE1,E2F1,MYC,RB1	SMALL_CELL_LUNG_CANCER	ChRCC
STAT3	transcription regulator	2.9e-10	AKT1,BCL2,BCL2L1,CDKN2B,FN1,ITGB1,LAMB3,MYC,NOS2	SMALL_CELL_LUNG_CANCER	ChRCC
TNF	cytokine	5.21e-12	BCL2,BCL2L1,BIRC3,FN1,LAMA3,LAMB3,LAMC2,MYC,NOS2,PIK3CB,TRAF1,TRAF2,TRAF4	SMALL_CELL_LUNG_CANCER	ChRCC
TP63	transcription regulator	5.59e-11	AKT1,CDK6,CDKN2B,FN1,ITGA2,ITGA3,ITGA6,ITGB1,MYC,PTEN	SMALL_CELL_LUNG_CANCER	ChRCC
MYC	transcription regulator	3.84e-05	CDC34,DDB2,PIAS2,SAE1,UBE2C,UBE2I	UBIQUITIN_MEDIATED_PROTEOLYSIS	ChRCC
NUPR1	transcription regulator	0.000992	ADCY9,CREB5,NSF,PRKACA	VASOPRESSIN_REGULATED_WATER_REABSORPTION	ChRCC
